# Supplementary material for: Application of a physiologically based pharmacokinetic model to predict isoniazid disposition during pregnancy
Source: Clin Transl Sci. 2023 Sep 15;16(11):2163–76. doi: 10.1111/cts.13614 (PMC10651660; doi:10.1111/cts.13614)
Supplement: Supplementary file 2 — Data S2 [file CTS-16-2163-s004.xlsx]

## Sheet: Summary
Simcyp Population Based Simulator
2023-08-03 13:48:57
Simcyp Version 22 (10/12/2022)
Input Parameters
Output Parameters
Input Parameters
Workspace	Izoniazid Study_IA
Substrate	Isoniazid Intermediate Acetylator
Simulation Mode	PKPD Profiles
	Substrate				Substrate
Compound Name	Isoniazid Intermediate Acetylator
Mol Weight (g/mol)	137.14			Distribution Model	Full PBPK Model
log P	-0.7			Vss	Predicted
Compound Type	Monoprotic Base			Prediction Method	Method 2
pKa 1	1.82
pKa 2	n/a			Clearance Type	Enzyme Kinetics
B/P	0.825
Haematocrit	45
fu	0.95
Trial Design
					Substrate
Population Name	Healthy Volunteers			Prandial State	Fasted
Use Pop Representative	No			Route	i.v. infusion
Population Size	20			Dose Units	mg
Number of Trials	10			Bolus Dose	0
No. of Subjects per Trial	2			Bolus Dosing Regimen	Single Dose
Start Day/Time	Day 1, 09:00			Infusion Dose	200
End Day/Time	Day 1, 23:00			Infusion Duration (h)	0.33
Study Duration (h)	14			Start Day/Time	Day 1, 09:00
Sampling Time	Pre-defined Uniform			Dosing Regimen	Single Dose
Sampling Site Selection	On
Output Parameters
PKPD Profiles	Mean	Median	Geometric mean	Confidence Interval		Can be found in Excel sheet
CMax (mg/L)	7.62997	7.58243	7.56202	7.16789	7.97783	Int AUC 1st(Sub)(CPlasma)
TMax (h)	0.3	0.3	0.3	0.3	0.3	Int AUC 1st(Sub)(CPlasma)
AUC (mg/L.h)	12.5995	12.5079	12.4106	11.5763	13.3051	Int AUC 1st(Sub)(CPlasma)
CL (Dose/AUC)(L/h)	16.3684	15.9938	16.1152	15.0318	17.2767	Int AUC 1st(Sub)(CPlasma)

## Sheet: Input Sheet
Simcyp Population Based Simulator
2023-08-03 13:48:57
Simcyp Version 22 (10/12/2022)
Substrate			Trial Design			Simulation Toolbox			Software Version Detail
Compound Name	Isoniazid Intermediate Acetylator		Use Pop Representative	No		Random Number Generator	Mersenne Twister (MT19937)		Simulation Duration(seconds)	2
Version number	Not applicable		Population Size	20		Seed	Fixed		Windows Version	Windows 10
Molecule Type	Small Molecule		Number of Trials	10		Seed Value	1		Excel Version	Excel 2016
Route	i.v. infusion		No of Subjects per Trial	2		Sampling upper cut-off (SD)	3		Source File Location	C:\Program Files\Simcyp Simulator V22\Screens\
Dose Units	mg		Population name	Healthy Volunteers		Sampling lower cut-off (SD)	6		Excel Embedded Workspace	No
Bolus Dose	0		Version number	Not applicable		Sampling Site Selection	On		Simcyp Version	22.0.288.0
Bolus Dosing Regimen	Single Dose		Minimum Age (years)	24		Adipose Flow Fraction	0.075		Licence Details
Infusion Dose	200		Maximum Age (years)	36		Muscle Flow Fraction	0.05
Infusion Duration (h)	0.33		Propn. of Females	0		Skin Flow Fraction	0.25		User name	BMGF\isolab
Start Day	1		Fix Individual Trial Design	No		Shunt - Arterial Flow Fraction	0.1		Domain name	WORKGROUP
Start Time	9h0m		Prandial State	Fasted		Shunt - Skin Flow Fraction	0.525		Computer name	BMGF
Dosing Regimen	Single Dose		PKPD Parameters	Off		Memory Size	4000000		Simcyp Standard licence: agreement identifier	68165A3B-6BD7-475B-B35D-E4E8A9F9D299
			PKPD Profiles	On					Simcyp Standard licence: agreement type	Academic research
PhysChem and Blood Binding			Start Day/Time	Day 1, 09:00		Paediatric Module	Not Loaded		Simcyp Standard licence: organisation	University of Washington
			End Day/Time	Day 1, 23:00					Simcyp Standard licence: machine identifier	035E02D8-04D3-0508-1E06-8D0700080009
Mol Weight (g/mol)	137.14		Study Duration (h)	14		ODE Solver Settings			Simcyp Standard licence: source	Simcyp Hosted Licence Server
log P	-0.7								Simcyp Standard licence: usage	Client
Compound Type	Monoprotic Base		Sub : Route	i.v. infusion		No. Differential Equations	22		Simcyp Standard licence: issued	Wed Dec 14 19:25:22 2022
pKa 1	1.82					Solver sampling interval (h)	0.05		Simcyp Standard licence: valid from	Thu Aug 3 20:43:37 2023
Extended Clearance Classification System	Class 4 - Renal		Observed Data	C:\Users\isolab\UW\isolab - Ogo\Isoniazid\INH Clinical Studies\New PE Files\KInzig-Schippers IA iv.xml		Sampling Time	Pre-defined Uniform		Simcyp Standard licence: valid to	Thu Aug 3 20:53:37 2023
BP input type	User		AUC Calculations (Substrate)			Number of time samples	200
B/P	0.825		Calculated AUCt first dose	No
Haematocrit	45		Calculated AUC_INF	Yes		Negative Cut-off	1e-08
fu Input	User		Method for AUC_INF calculation	Linear Regression		Positive Cut-off	1e-20
fu	0.95		Calculated AUCt last dose	No		Differential Solver	5th-order Runge-Kutta
Reference Binding Component	HSA		Integrated AUCt first dose	Yes		Maximum number of steps	1000000
Protein Reference Conc (g/L)	45		Integrated AUCt last dose	No		Relative Tolerance	1e-15
% Bound to Lipoprotein	0		Integrated AUCt user interval	No		Relative Tolerance when ADAM is used	1e-15
% Bound to Lipoprotein (CV %)	0		Method	Linear Trapezoidal		Integration error tolerance	0.001
			Weighting Option	Equally Weighted (1)
Absorption						ADAM Model Specific Settings
						Solubility Cap (mg/mL)	500
Distribution						PPB Amount Cut-off (mg)	1e-20
						Minimum Norm. Scalar (pH surface model)	1e-11
Distribution Model	Full PBPK Model					Newton Convergence Tol (pH surface model)	1e-14
Replacement Organ?	No					Time Interval (pH surface model)	0.01
Organ Replaced	n/a					ConstDR (MBO Model)	10000
User-defined Additional Organ	No					Radius Rate Cap (PPB Model)(µm/h)	500
Type	n/a					CR Cut-off (%)	99.9
Vss input type	Predicted					Check Precipitation Interval (Sec)	10
Prediction Method	Method 2
Concentration-dependent volume	No					LUA Scripting(ADAM)	Off
log Po:w	-0.7
logP vo:w input type	Predicted					Reference HLM Enzyme Abundance
logP vo:w Prediction Method	Hansch
logP vo:w Hansch a	1.115					CYP1A1	1.24
logP vo:w Hansch b	-1.35					CYP1A2	52
Compound Type	Monoprotic Base					CYP2A6	29.3
pKa 1	1.82					CYP2B6	21.6
Adipose input type	User					CYP2C8	24
Adipose	0.4					CYP2C9	77.7
Bone input type	Predicted					CYP2C18	0.4
Brain input type	Predicted					CYP2C19	4.4
Gut input type	Predicted					CYP2D6	9.4
Heart input type	Predicted					CYP2E1	61
Kidney input type	Predicted					CYP2J2	1.2
Liver input type	Predicted					CYP3A4	137
Lung input type	Predicted					CYP3A5	103
Muscle input type	User					CYP3A7	35.4
Muscle	0.8					UGT1A1	43
Skin input type	User					UGT1A3	2.75
Skin	1					UGT1A4	52
Spleen input type	Predicted					UGT1A5	0
Pancreas input type	Predicted					UGT1A6	20
Kp Scalar	1					UGT1A7	0
Smoothing Function	Off					UGT1A8	0
Lipid Binding Scalar	1					UGT1A9	31
Use Pvo:w for Neutral Lipid Partition in All Tissues	No					UGT1A10	0.02
						UGT2B4	54
Elimination						UGT2B7	71
						UGT2B10	6.5
Clearance Type	Enzyme Kinetics					UGT2B11	0
FI Correction	Not used					UGT2B15	39
PLR Correction	Not Used					UGT2B17	5.9
Pathway	4-OH					UGT2B28	0
Use User Cytosolic Enzyme Option	Yes					User UGT1	0
User Cyt	1					FMO1	0
Enzyme	User Cyt1					FMO3	30
CLint (µL/min/mg protein)	1.45					FMO5	25
fu mic	1					FMOUser	0
Cytosolic Tissue Scalar - Liver	1
Cytosolic Tissue Scalar - Intestine	1
Cytosolic Tissue Scalar - Kidney	1
Feed formed renal metabolite into kidney	No
Use Allelic variants for Enzyme 1	No
Enzyme	CYP2C9
Use Allelic variants for Enzyme 2	No
Enzyme	CYP2B6
Gut Lumen metabolism	in-active
Ontogeny Profile - Liver	No Profile Used
Ontogeny Profile - Intestine	No Profile Used
Ontogeny Profile - Kidney	No Profile Used
Biliary CLint (Hep) (µL/min/106)	0
CV Biliary CLint (Hep) (%)	30
Ontogeny Profile	No Profile Used
Active enterohepatic recirculation for IV dose	No
Active Hepatic Scalar (Net)	1
CL R (L/h)	2.76
Additional Systemic Clearance (L/h)	4
Additional Systemic Clearance CV (%)	30
Ontogeny Profile	No Profile Used
Transport
Organ/Tissue	Tumour
Tumour Permeability limited Model	Off

## Sheet: Ode State Info
Index	Model	State variable name (no PK interaction)
0	0	Substrate liver concentration
1	0	Substrate systemic concentration
2	0	Substrate adipose concentration
3	0	Substrate arterial blood concentration
4	0	Substrate bone concentration
5	0	Substrate brain concentration
6	0	Substrate heart concentration
7	0	Substrate gi tract (tissue) concentration
8	0	Substrate kidney concentration
9	0	Substrate lung concentration
10	0	Substrate muscle concentration
11	0	Substrate spleen concentration
12	0	Substrate skin concentration
13	0	Substrate additional organ concentration
14	0	Substrate pancreas concentration
15	0	Substrate lymph concentration
16	0	Substrate amount in dosed absorption compartment
17	0	Substrate renal amount excreted
18	0	User Cyt1 amount in gut
19	0	User Cyt1 amount in colon
20	0	User Cyt1 amount in liver
21	0	User Cyt1 amount in kidney

## Sheet: Healthy Volunteers
Population		Population : Liver		Population : Kidney		Population : Skin		Population : GI Tract		Population : Lung		Population : Tissue Composition		Population : Blood		Population : Tissue Blood Flow Rates		Population : Full PBPK Model Tissue Pore Sizes		Population : Brain		Population : Additional Organ		Population : FcRn IgG		Population : Lymph		Population : Subcutaneous & Intramuscular		Population : Target		Population : Tumour		Population : Female Reproductive System		Population : Local Injection Site		Population : Rectum
Ref Bodyweight (kg)	80.7056	Liver model	Well Stirred	Male Baseline 1	76.5	MechDermA - Forearm		Length & Diameter of SI & Colon	New	Ventillation-perfusion ratio: Mean	1	Adipose : EW (%)	14.1	Haematocrit Mean : Male	43	Cardiac Output	Scripted	Adipose Jv,s	Predicted	Brain Volume	User-Defined	Additional Organ : EW (%)	14.1	IgG Concentration (µM)	80.7	% of total lymph flow (Adipose)	12.8	SC Site Volume Abdomen (L/kg)	0.00099	Target1 Name	TNF-alpha	Tumour : Volume (mL)	20	Vagina surface area (cm2)	87.5	Physiological injection site	Subcutaneous	Rectal blood flow - Male (%CO)	0.0185
Maximum Age (years)	65	Liver weight : Slope vs BSA	0.722	Male Baseline 1 CV (%)	16.1	SCorneum Thickness (µm) : Male	15.7	Enterocyte Height in Small Intestine (µm)	29.8	Ventillation-perfusion ratio: CV (%)	35	Adipose : NL (%)	79	Haematocrit CV (%) : Male	6.5	Cardiac Output CV (%) Male	20	Adipose ns:nl	500	Male Brain Volume CV%	8.7	Additional Organ : IW (%)	3.9	IgG Concentration CV (%)	12.6	% of total lymph flow (Bone)	0	SC Site Volume Abdomen CV (%)	10	Target1 Rmax (µM)	4.47e-06	Tumour : CV (%)	30	Vagina surface area CV (%)	9	Blood flow(% CO)	0.016	Rectal blood flow - Female (%CO)	0.0185
Minimum Age (years)	18	Operational Concentrations	Liver Compartment (Outlet)	Male Age Cut-Off	61	SCorneum Thickness CV (%) : Male	33	Enterocyte Height in Small Intestine CV (%)	11	Volume Airway (L): Mean	0.1	Adipose : NP (%)	0.2	Haematocrit Mean : Female	38	Cardiac Output CV (%) Female	20	Adipose Rpore,s(nm)	8	Female Brain Volume CV%	11.9	Additional Organ : NL (%)	79	IgG KD1 (pH 6.0)(µM)	0.728	% of total lymph flow (Brain)	1.05	SC Site Fraction of Extracellular Water Abdomen	0.623	Target1 Rmax CV (%)	30	Tumour : Density (g/mL)	1	Cervix surface area (cm2)	16.9	Local cell radius(mm)	0.1	Thickness of rectal fluid layer mean (cm)	0.015
Propn of Females	0.32	Liver weight	Script	Male Age Cut-off Baseline	81.2	SCorneum Thickness (µm) : Female	15.7	Enterocyte Height in Small Intestine Min (µm)	20	Volume Airway (L): CV (%)	30	Bone : EW (%)	9.8	Haematocrit CV (%) : Female	7.1	Cardiac Output Scalar	1	Adipose Rpore,l(nm)	20	CSF production rate	0.021	Additional Organ : NP (%)	0.2	IgG KD1 CV (%)	10	% of total lymph flow (Stomach and Oesophagus)	12	SC Site Kp, ALB Abdomen	0.277	Target1 Kdeg (1/h)	0.877	Tumour : Weight (g)	20	Cervix surface area CV (%)	21	Local cell radius CV(%)	30	Thickness of rectal fluid layer CV (%)	34
BSA C1 Param	0.007184	Liver Volume Male CV (%)	0	Male Age Cut-Off CV1 (%)	27.4	SCorneum Thickness CV (%) : Female	34	Enterocyte Height in Small Intestine Max (µm)	40	Volume Alveoli (L): Mean	5.6	Bone : NL (%)	7.4	AGP Mean : Male	0.793	Adipose : Male (% of Qc)	5	Adipose deltaP (mmHg)	40	CSF production rate CV (%)	10	Additional Organ : AP (mg/g)	0.4	IgG KD2 (pH 6.0)(µM)	2.912	% of total lymph flow (Heart)	1	SC Site Blood Flow Abdomen (% of Qc)	0.035	Target1 Kdeg CV (%)	30	Tumour : CV (%)	0	Vagina : cervix surface correlation coefficient	0	local tissue volume(mL)	5	Rectal fluid pH mean	7
BSA Wt Exp	0.425	Liver Volume Female CV (%)	0	Male Age Cut-Off CV2 (%)	21.2	SCorneum Fat (%) : Male	12.9	Enterocyte Height in Colon (µm)	29.8	Volume Alveoli (L): CV (%)	10	Bone : NP (%)	0.11	AGP CV (%) : Male	23	Adipose : Female (% of Qc)	8.5	Adipose Plasma osmotic pressure (mmHg)	25.8	Bulk flow from ISF to CSF (% CSF production)	25	Additional Organ : KpALB	0.037	IgG KD2 CV (%)	30	% of total lymph flow (Kidney)	8.5	SC Site Volume Arm (L/kg)	0.00077	Target1 Kshed (1/hr)	1e-06	Tumour : Blood Flow (mL/min/mL tumour)	0.76	Epithelium thickness (mm)	1	local tissue volume CV(%)	30	Rectal fluid pH CV (%)	30
BSA Ht Exp	0.725	Liver Volume Prediction Method	Default	Female Baseline 1	57	SCorneum Fat CV (%) : Male	30	Enterocyte Height in Colon CV (%)	11	Volume Pulmonary Capilliary Blood (L): Mean	0.089	Brain : EW (%)	9.2	AGP Mean : Female	0.715	Bone : Male (% of Qc)	5	Adipose Plasma osmotic pressure CV(%)	10.6	Bulk flow from ISF to CSF (% CSF production) CV (%)	8	Additional Organ : KpLPP	0.068	IgG CLcat (L/h)	0.0175	% of total lymph flow (Liver)	33	SC Site Volume Arm CV (%)	10	Target1 Kshed CV (%)	30	Tumour : CV (%)	30	Epithelium thickness CV (%)	40	Lipid cell packing fraction	0.64	Thickness of rectal epithelium layer mean (cm)	0.21
HT & WT option	Values	Liver Density	1080	Female Baseline CV (%)	20.4	SCorneum Fat (%) : Female	12.9	Enterocyte Height in Colon Min (µm)	20	Volume Pulmonary Capilliary Blood (L): CV (%)	20	Brain : NL (%)	5.1	AGP CV (%) : Female	24	Bone : Female (% of Qc)	5	Bone Jv,s	Predicted	CSF spinal absorption rate (%)	38	Additional Organ : membrane potential : (mV)	-41	IgG CLcat CV (%)	10	% of total lymph flow (Lung)	3	SC Site Fraction of Extracellular Water Arm	0.623	Target1 Lambda (1/h)	1e-06	Tumour : Lymph Flow (mL/min/mL of tumour)	0	Stroma thickness (mm)	1.2	Lipid cell packing fraction CV(%)	15	Thickness of rectal epithelium layer CV (%)	24
Male Body Weight C0	2.643	MPPGL : Baseline	1.407	Female Age Cut-Off 1	48	SCorneum Fat CV (%) : Female	30	Enterocyte Height in Colon Max (µm)	40	Volume Epithelial Lining Fluid (L): Mean	0.025	Brain : NP (%)	5.65	HSA C0 : Male	50.34	Brain : Male (% of Qc)	12	Bone ns:nl	200	CSF spinal absorption rate CV (%)	30	Additional Organ : subcell membrane potential (mV)	10	Ontogeny Profile	No Profile Used	% of total lymph flow (Muscle)	16	SC Site Kp, ALB Arm	0.277	Target1 MW (Da)	17000	Tumour Tissue Type	Generic	Stroma thickness CV (%)	44	Viscosity of interstitial fluid(mPa.s)	3.5	Regional blood flow scalar to rectum mean	1
Male Body Weight C1	0.0099	MPPGL : C1	0.01579	Female Age Cut-Off Baseline 2	66.2	VEpidermis Thickness (µm) : Male	50.7	Total Length of Small Intestine (Male)	5.32	Volume Epithelial Lining Fluid(L): CV (%)	20	Gut : EW (%)	26.7	HSA C1 : Male	-0.0575	Brain : Female (% of Qc)	12	Bone Rpore,s(nm)	10	Bulk flow from spinal CSF to cranial CSF (% CSF spinal absorption rate)	90	Additional Organ : subcell pH	5	FcRn Concentration (µM)	86	% of total lymph flow (Pancreas)	0.3	SC Site Blood Flow Arm (% of Qc)	0.088	Target2 Name	IgE	Tumour : EW (%)	32.47	Cervix thickness (mm)	30.2	Viscosity of interstitial fluid CV(%)	30	Regional blood flow scalar to rectum CV (%)	0
Male Body Weight CV (%)	15	MPPGL : C2	-0.0003824	Female Age Cut-off 1 CV 1 (%)	26.5	VEpidermis Thickness CV (%) : Male	24	Total Length of Small Intestine (Male) CV	20.45	Surface Area Airway (m2): Mean	1.5	Gut : NL (%)	4.87	HSA C2 : Male	-0.0738	Pancreas : Male (% of Qc)	1	Bone Rpore,l(nm)	42	Bulk flow from spinal CSF to cranial CSF (% CSF spinal absorption rate) CV (%)	100	Additional Organ : IW pH	7	FcRn Coefficient	0.95	% of total lymph flow (Skin)	7.3	SC Site Volume Back (L/kg)	0.00115	Target2 Rmax (µM)	0.00273	Tumour : IW (%)	53.76	Cervix thickness CV (%)	21	Surface tension of interstitial fluid(mN / m)	72	Surface area of rectum mean (cm2)	100
Male Height C0	175.32	MPPGL : C3	2.37e-06	Female Age Cut-off 1 CV 2 (%)	22.8	VEpidermis Thickness (µm) : Female	53.8	Total Length of Small Intestine (Female)	5.16	Surface Area Airway (m2): CV (%)	50	Gut : NP (%)	1.63	HSA CV (%) : Male	10	Pancreas : Female (% of Qc)	1	Bone deltaP (mmHg)	40	CSF (% Brain volume) : Male	10.5	Additional Organ Local pH : EW	7.4	σvs (SigmaVs)	Predicted	% of total lymph flow (Spleen)	1	SC Site Volume Back CV (%)	10	Target2 Rmax CV (%)	119	Tumour : NL (%)	0.89	Luminal fluid volume (mL)	0.5	Surface tension of interstitial fluid CV(%)	30	Surface area of rectum CV (%)	30
Male Height C1	0.1113	MPPGL : CV (%)	26.9	Female Age Cut-Off 2	78	VEpidermis Thickness CV (%) : Female	19	Total Length of Small Intestine (Female) CV	19.33	Surface Area Alveoli (m2): Mean	140	Heart : EW (%)	31.3	HSA C0 : Female	49.38	Stomach : Male (% of Qc)	1	Bone Plasma osmotic pressure (mmHg)	25.8	CSF (% Brain volume) : Female	9.2	Additional Organ Local pH : IW	7	σvL (SigmaVL)	Predicted	% of total lymph flow (Additional Organ)	0	SC Site Fraction of Extracellular Water Back	0.623	Target2 Kdeg (1/h)	0.0126	Tumour : NP (%)	0.96	Luminal fluid volume CV (%)	30	pH of interstitial fluid	7.4
Male Height C2	-0.0025	CPPGL : Baseline	28.8945	Female Age Cut-Off Baseline 3	79.5	VEpidermis Fat (%) : Male	3	Total Length of Colon (Male)	1.37	Surface Area Alveoli (m2): CV (%)	30	Heart : NL (%)	1.15	HSA C1 : Female	-0.037	Stomach : Female (% of Qc)	1	Bone Plasma osmotic pressure CV(%)	10.6	Spinal (% CSF) : Male	20	Additional Organ : subcell fraction (%)	0	PSs (L/h)	Predicted	% of total lymph flow (Lymph Nodes)	0.1	SC Site Kp, ALB Back	0.277	Target2 Kdeg CV (%)	30	Tumour : AP (mg/g)	2.4	Luminal fluid pH	4.8	pH of interstitial fluid CV(%)	15
Male Height CV (%)	3.9	CPPGL : Correlation Coefficient	1.31032	Female Age Cut-Off 2 CV 1 (%)	38.3	VEpidermis Fat CV (%) : Male	30	Total Length of Colon (Male) CV	28.37	MPPGLu (mg/g lung): Mean	10.51	Heart : NP (%)	1.66	HSA C2 : Female	-0.1286	SI : Male (% of Qc)	10	Brain Jv,s	Predicted	Spinal (% CSF) : Female	20	Additional Organ : Male (% of Qc)	0.65	PSL (L/h)	Predicted	Lymph flow rate (L/h/kg)	0.00385518	SC Site Blood Flow Back (% of Qc)	0.105	Target2 Kshed (1/hr)	1e-06	Tumour : KpALB	0.138	Luminal fluid pH CV (%)	18
Female Body Weight C0	2.7383	CPPGL : CV (%)	21.467	Female Age Cut-Off 2 CV 2 (%)	31.6	VEpidermis Fat (%) : Female	3	Total Length of Colon (Female)	1.37	MPPGLu (mg/g lung): CV(%)	40	Kidney : EW (%)	28.3	HSA CV (%) : Female	10	SI : Female (% of Qc)	11	Brain ns:nl	3000000000	Intracranial blood volume (% Brain Volume) : Male	5	Additional Organ : Female (% of Qc)	0.65	Kup (1/h)	0.0298	Lymph volume (L/kg)	0.00386	SC Site Volume Thigh (L/kg)	0.00099	Target2 Kshed CV (%)	30	Tumour : Other Protein (µM)	0	Regional blood flow scalar to vagina	1
Female Body Weight C1	0.0091	HPGL : Baseline	3.103	Prediction Method	Method 1	VEpidermis Fat CV (%) : Female	30	Total Length of Colon (Female) CV	28.37	Abundance : CYP1A1 EM Mean	7.36	Kidney : NL (%)	2.07	Other Mean : Male	0	Villi : Male (% of Qc)	6	Brain Rpore,s(nm)	1	Intracranial blood volume (% Brain Volume) : Female	5	Additional Organ % of Body Weight	1	Additional Clearance (L/h)	0.0017	Lymph volume CV (%)	30	SC Site Volume Thigh CV (%)	10	Target2 Lambda (1/h)	1e-06	Tumour : CV (%)	30	Regional blood flow scalar to vagina CV (%)	0
Female Body Weight CV (%)	18.8	HPGL : Age Coefficient	-0.655	GFR Cap Minimum Defined Population Limit (ml/min/1.73m^2)	90			Diameter of the intestine (Duodenum)	0.022	Abundance : CYP1A1 EM CV (%)	35	Kidney : NP (%)	1.62	Other CV (%)(%) : Male	0	Villi : Female (% of Qc)	6	Brain Rpore,l(nm)	13	ICF (% Brain volume)	80	Additional Organ % of Body Weight CV (%)	30	Additional Clearance CV (%)	10	Lymph nodes : EW (%)	15	SC Site Fraction of Extracellular Water Thigh	0.623	Target2 MW (Da)	190000	Tumour : EW pH	7.13	Regional blood flow scalar to cervix	1
Female Height C0	161.66	HPGL : CV (%)	41.9	GFR Cap Maximum Defined Population Limit (ml/min/1.73m^2)	400	MechDermA - Upper Arm		Diameter of the intestine (Duodenum) CV	23.94	Abundance : CYP1A1 PM Mean	0	Liver : EW (%)	16.5	Other Mean : Female	0	LI : Male (% of Qc)	4	Brain deltaP (mmHg)	40	Brain Capillary Protein (mg brain capillary protein/g brain)	2.33	Additional Organ Density (g/L)	923	Lymphatic Clearance (L/h)	0	Lymph nodes : KpALB	0.4428	SC Site Kp, ALB Thigh	0.277	Target3 Name	CD11a	Tumour : IW pH	7.26	Regional blood flow scalar to cervix CV (%)	0
Female Height C1	0.1319	P450/10e6 Cells : Baseline	3.034	Ref Value for Males 20~30	130	SCorneum Thickness (µm) : Male	11.9	Diameter of the intestine (Colon)	0.042	Abundance : CYP1A1 PM CV (%)	0	Liver : NL (%)	3.48	Other CV (%)(%) : Female	0	LI : Female (% of Qc)	5	Brain Plasma osmotic pressure (mmHg)	25.8	Brain Capillary Protein CV (%)	47	Additional Organ Capillary Bed (%)	5	Lymphatic Clearance CV (%)	10	Vv (% of Tissue volume) : Lymph nodes	1	SC Site Blood Flow Thigh (% of Qc)	0.073	Target3 Rmax (µM)	0.01	Tumour : Vascular volume fraction	12
Female Height C2	-0.0027	P450/10e6 Cells : HPGL Coefficient	-0.506	Ref Value for Females 20~30	120	SCorneum Thickness CV (%) : Male	29	Diameter of the intestine (Colon) CV	42.14	Abundance : CYP1A1 UM Mean	0	Liver : NP (%)	2.52	User-defined Binding Type	User-defined	Heart : Male (% of Qc)	4	Brain Plasma osmotic pressure CV(%)	10.6	Brain Neural Parenchymal Protein (mg/g ICF Neural Tissue)	76.29	For neutral (phospho)lipid Partitioning	Using Olive oil-water Partitioning	Krc1 (1/h)	3.13	Ve (% of Tissue volume) : Lymph nodes	0.0125			Target3 Rmax CV (%)	10	Tumour : Endosomal volume fraction	1.25
Female Height CV (%)	3.9	Advanced Bile Model	No	Age Limit	140	SCorneum Thickness (µm) : Female	13.9	Fraction of total SI length (Duodenum)	0.05	Abundance : CYP1A1 UM CV (%)	0	Lung : EW (%)	34.8	Ontogeny Profile	No Profile Used	Heart : Female (% of Qc)	5	Gut Jv,s	Predicted	Brain Neural Parenchymal Protein CV (%)	43	Additional Organ : Endothelial Volume (%)	0.35625	Krc2 (1/h)	6.42					Target3 Kdeg (1/h)	0.0185	Tumour Growth Inhibition Model Type	Simeoni Cell Distribution
Male Distribution	User Defined	% Hepatic Bile Entering Gallbladder Mean	70.3	Baseline	15.4	SCorneum Thickness CV (%) : Female	28	Fraction of total SI length (Jejunum)	0.35	Abundance : CYP1A1 IM1 Mean	0	Lung : NL (%)	0.3	Other molecular weight (Da)	0	Kidney : Male (% of Qc)	19	Gut ns:nl	1500	Brain Neuronal Protein (mg/g ICF Neural Tissue)	56.57	Additional Organ : Kup (1/h)	0.02979	FR	0.715					Target3 Kdeg CV (%)	10	Tumour : Exponential Growth Rate (1/day)	1
Frequency of population - 18-21 years	4.5	% Hepatic Bile Entering Gallbladder CV (%)	32.1	BW Coefficient	2.04	SCorneum Fat (%) : Male	12.9	Fraction of total SI length (Ileum)	0.6	Abundance : CYP1A1 IM1 CV (%)	0	Lung : NP (%)	0.9	Use Plasma ES Option	Yes	Kidney : Female (% of Qc)	17	Gut Rpore,s(nm)	4.7	Brain Neuronal Protein CV (%)	43	Additional Organ : Krc1 (1/h)	3.605	Full PBPK Krc1 (1/h)	16.7					Target3 Kshed (1/hr)	1e-06	Tumour : CV (%)	0
Frequency of population - 21-26 years	39.1	IMMC Cycle Time Mean (h)	1.55	BH Coefficient	51.8	SCorneum Fat CV (%) : Male	47	Regional Diameter ratios (Jejunum/Duodenum)	0.94	Abundance : CYP1A1 IM2 Mean	0	Muscle : EW (%)	9.1	Abundance : Plasma ES EM Mean	1	Liver (Art) : Male (% of Qc)	6.5	Gut Rpore,l(nm)	25	Brain Glial Protein (mg/g ICF Neural Tissue)	19.72	Additional Organ : Krc2 (1/h)	7.21	Full PBPK Krc2 (1/h)	33.4					Target3 Kshed CV (%)	30	Tumour : Linear Growth Rate (g/day)	1
Frequency of population - 26-31 years	24.72	IMMC Cycle Time CV (%)	55	Weight CV (%)	23.4	SCorneum Fat (%) : Female	12.9	Regional Diameter ratios (Ileum/Duodenum)	0.84	Abundance : CYP1A1 IM2 CV (%)	0	Muscle : NL (%)	2.38	Abundance : Plasma ES EM CV (%)	30	Liver (Art) : Female (% of Qc)	6.5	Gut deltaP (mmHg)	40	Brain Glial Protein CV (%)	43	Additional Organ : FR	0.715	Full PBPK Krc,1:1 (1/h)	24					Target3 Lambda (1/h)	1e-06	Tumour : CV (%)	0
Frequency of population - 31-36 years	11.4	Fasted Gallbladder Emptied at % IMMC Cycle	30	Kidney Density	1050	SCorneum Fat CV (%) : Female	47	S9PPI : input type	Predicted	Lobe Distribution Percentage (%) MPPLu RL	16.67	Muscle : NP (%)	0.72	Abundance : Plasma ES PM Mean	0	Liver (Port) : Male (% of Qc)	19	Gut Plasma osmotic pressure (mmHg)	25.8	Absolute Abundance : ABCB1 (MDR1) (pmol/mg capillary protein)	3.25			Full PBPK Krc,2:1 (1/h)	28					Target3 MW (Da)	180000	Tumour : Shape Factor	20
Frequency of population - 36-41 years	8.63	Fasted Gallbladder Release Constant Mean (1/h)	0.18	PTCPGK Mean	99.4	VEpidermis Thickness (µm) : Male	37.1	S9PPI : Mean	5320	Lobe Distribution Percentage (%) MPPLu RM	16.67	Pancreas : EW (%)	12	Abundance : Plasma ES PM CV (%)	0	Liver (Port) : Female (% of Qc)	21.5	Gut Plasma osmotic pressure CV(%)	10.6	Abundance : ABCB1 (MDR1) ET Mean	1			IgG KD1 (7.4>pH>6.0)(µM)	72.8					Target4 Name	PD-L1	Tumour : Transit Rate Cell Damage (1/day)	1
Frequency of population - 41-46 years	5.25	Fasted Gallbladder Release Constant CV (%)	30	PTCPGK CV (%)	33	VEpidermis Thickness CV (%) : Male	51	MPPI : Mean	2978	Lobe Distribution Percentage (%) MPPLu RT	16.67	Pancreas : NL (%)	4.1	Abundance : Plasma ES UM Mean	0	Lung : Male (% of Qc)	100	Heart Jv,s	Predicted	Abundance : ABCB1 (MDR1) ET (CV%)	56			IgG KD1 (7.4>pH>6.0) CV(%)	10					Target4 Rmax (µM)	0.00166029	Tumour : CV (%)	0
Frequency of population - 46-51 years	3	Fed Gallbladder Release Constant Mean (1/h)	0.48	MPPGK Mean	12.8	VEpidermis Thickness (µm) : Female	45.7	MPPI : CV (%)	30	Lobe Distribution Percentage (%) MPPLu LL	16.67	Pancreas : NP (%)	0.93	Abundance : Plasma ES UM CV (%)	0	Lung : Female (% of Qc)	100	Heart ns:nl	500	Abundance : ABCB1 (MDR1) PT Mean	0			IgG KD2 (7.4>pH>6.0)(µM)	291.2					Target4 Rmax CV (%)	30	Tumour : Number Transit Compartments	3
Frequency of population - 51-56 years	1.7	Fed Gallbladder Release Constant CV (%)	19	MPPGK CV (%)	55	VEpidermis Thickness CV (%) : Female	62	CPPI : Mean	2342	Lobe Distribution Percentage (%) MPPLu LT	16.67	Skin : EW (%)	62.3	Abundance : Plasma ES IM Mean	0	Muscle : Male (% of Qc)	17	Heart Rpore,s(nm)	7	Abundance : ABCB1 (MDR1) PT (CV%)	0			IgG KD2 (7.4>pH>6.0) CV(%)	10					Target4 Kdeg (1/h)	0.04235	ABCB1 (P-gp/MDR1) ET Mean	1
Frequency of population - 56-61 years	1.05	Fasted Gallbladder Residual Volume Mean (%)	79.4	CPPGK Mean	0	VEpidermis Fat (%) : Male	3	CPPI : CV (%)	31	Lobe Distribution Percentage (%) MPPLu LA	8.33	Skin : NL (%)	2.84	Abundance : Plasma ES IM CV (%)	0	Muscle : Female (% of Qc)	12	Heart Rpore,l(nm)	27	Abundance : ABCB1 (MDR1) IT Mean	0			Tau1 (h)	0.0167					Target4 Kdeg CV (%)	30	ABCB1 (P-gp/MDR1) CV (%)	0
Frequency of population - 61-65 years	0.65	Fasted Gallbladder Residual Volume CV (%)	13.1	CPPGK CV (%)	30	VEpidermis Fat CV (%) : Male	30	MPPC : Mean	923	Lobe Distribution Percentage (%) MPPLu UA	8.33	Skin : NP (%)	1.11			Skin : Male (% of Qc)	5	Heart deltaP (mmHg)	40	Abundance : ABCB1 (MDR1) IT (CV%)	0			Tau hat1 (h)	0.0167					Target4 Kshed (1/hr)	1e-06	ABCB1 (P-gp/MDR1) PT Mean	1
Female Distribution	User Defined	Fed Gallbladder Residual Volume Mean (%)	59.9	S9 Method	Predicted	VEpidermis Fat (%) : Female	3	MPPC : CV (%)	30	Lobe Distribution Percentage (%) Ventillation Rate RL	25.9	Spleen : EW (%)	20.8			Skin : Female (% of Qc)	5	Heart Plasma osmotic pressure (mmHg)	25.8	Abundance : ABCB1 (MDR1) UT Mean	0			Tau2 (h)	0.00167					Target4 Kshed CV (%)	30	ABCB1 (P-gp/MDR1) CV (%)	0
Frequency of population - 18-21 years	2.98	Fed Gallbladder Residual Volume CV (%)	39.6	S9PPGK Mean	12.8	VEpidermis Fat CV (%) : Female	30	TMePPI : Mean	6399	Lobe Distribution Percentage (%) Ventillation Rate RM	12.4	Spleen : NL (%)	2.01			Spleen : Male (% of Qc)	2	Heart Plasma osmotic pressure CV(%)	10.6	Abundance : ABCB1 (MDR1) UT (CV%)	0			FcRn Kdeg (1/h)	4.05e-05					Target4 Lambda (1/h)	1e-06	ABCB1 (P-gp/MDR1) IT Mean	1
Frequency of population - 21-26 years	44.67	Enzyme interCorr Switch	Off	UGT1A1 Population Scalar	0			TMePPI : CV (%)	0	Lobe Distribution Percentage (%) Ventillation Rate RT	14.8	Spleen : NP (%)	1.98			Spleen : Female (% of Qc)	3	Kidney Jv,s	Predicted	Absolute Abundance : ABCC4 (MRP4) (pmol/mg capillary protein)	0.24			Early endosome volume fraction	0.6					Target4 MW (Da)	33275	ABCB1 (P-gp/MDR1) CV (%)	0
Frequency of population - 26-31 years	23.57	Enzyme Corr Switch	On	UGT1A1 EM Mean	1	MechDermA - Lower Leg		TMePPC : Mean	184	Lobe Distribution Percentage (%) Ventillation Rate LL	32.1	Plasma : EW (%)	94.5			Lymph Nodes : Male (% of Qc)	3.89	Kidney ns:nl	2000	Abundance : ABCC4 (MRP4) ET Mean	1			Adipose σvs	Predicted					Target5 Name	HER2	ABCB1 (P-gp/MDR1) UT Mean	1
Frequency of population - 31-36 years	11.12	Enz Corr C0	62.775	UGT1A1 EM Mean CV (%)	0	SCorneum Thickness (µm) : Male	16.8	TMePPC : CV (%)	0	Lobe Distribution Percentage (%) Ventillation Rate LT	14.8	Plasma : NL (%)	0.35			Lymph Nodes : Female (% of Qc)	3.89	Kidney Rpore,s(nm)	6	Abundance : ABCC4 (MRP4) ET (CV%)	44			Bone σvs	1					Target5 Rmax (µM)	0.0071	ABCB1 (P-gp/MDR1) CV (%)	0
Frequency of population - 36-41 years	6.61	Enz Corr C1	0.3934	UGT1A1 PM Mean	0	SCorneum Thickness CV (%) : Male	52	Use NEWE model for MBI and/or induction of gut CYPs	No	Lobe Distribution Percentage (%) Ventillation Rate LA	100	Plasma : NP (%)	0.23			Cervix : Female (% of Qc)	0.15	Kidney Rpore,l(nm)	27	Abundance : ABCC4 (MRP4) PT Mean	0			Brain σvs	Predicted					Target5 Rmax CV (%)	30	ABCG2 (BCRP) ET Mean	1
Frequency of population - 41-46 years	5.07	Enz 2 Corr CV	24	UGT1A1 PM Mean CV (%)	0	SCorneum Thickness (µm) : Female	13.9	CYP2C9 EM Mean	12.5	Lobe Distribution Percentage (%) Ventillation Rate UA	100	RBC : EW (%)	0			Vagina : Female (% of Qc)	0.24	Kidney deltaP (mmHg)	40	Abundance : ABCC4 (MRP4) PT (CV%)	0			Gut σvs	Predicted					Target5 Kdeg (1/h)	0.09	ABCG2 (BCRP) CV (%)	0
Frequency of population - 46-51 years	2.42	Abundance : CYP1A1 EM Mean	1.24	UGT1A1 UM Mean	0	SCorneum Thickness CV (%) : Female	43	CYP2C9 EM CV (%)	72	Lobe Distribution Percentage (%) Blood Flow Rate RL	31.1	RBC : NL (%)	0.17			Rectum : Male (% of Qc)	0.0185	Kidney Plasma osmotic pressure (mmHg)	25.8	Abundance : ABCC4 (MRP4) IT Mean	0			Heart σvs	Predicted					Target5 Kdeg CV (%)	30	ABCG2 (BCRP) PT Mean	1
Frequency of population - 51-56 years	1.8	Abundance : CYP1A1 EM CV (%)	118	UGT1A1 UM Mean CV (%)	0	SCorneum Fat (%) : Male	4.7	CYP2C9 PM Mean	5.8	Lobe Distribution Percentage (%) Blood Flow Rate RM	11.8	RBC : NP (%)	0.29			Rectum : Female (% of Qc)	0.0185	Kidney Plasma osmotic pressure CV(%)	10.6	Abundance : ABCC4 (MRP4) IT (CV%)	0			Kidney σvs	Predicted					Target5 Kshed (1/hr)	1e-06	ABCG2 (BCRP) CV (%)	0
Frequency of population - 56-61 years	1.05	Abundance : CYP1A1 PM Mean	0	UGT1A1 IM Mean	0	SCorneum Fat CV (%) : Male	62	CYP2C9 PM Mean CV (%)	72	Lobe Distribution Percentage (%) Blood Flow Rate RT	8.6	Adipose : IW (%)	3.9			Synovial Joint : Male (% of Qc)	0.0336	Liver Jv,s	Predicted	Abundance : ABCC4 (MRP4) UT Mean	0			Liver σvs	Predicted					Target5 Kshed CV (%)	30	ABCG2 (BCRP) IT Mean	1
Frequency of population - 61-65 years	0.71	Abundance : CYP1A1 PM CV (%)	0	UGT1A1 IM Mean CV (%)	0	SCorneum Fat (%) : Female	4.7	CYP2C9 UM Mean	0	Lobe Distribution Percentage (%) Blood Flow Rate LL	34.9	Adipose : AP (mg/g)	0.4			Synovial Joint : Female (% of Qc)	0.0336	Liver ns:nl	200	Abundance : ABCC4 (MRP4) UT (CV%)	0			Lung σvs	Predicted					Target5 Lambda (1/h)	1e-06	ABCG2 (BCRP) CV (%)	0
Abundance : CYP1A1 PM Freq	0	Abundance : CYP1A1 UM Mean	0	UGT1A1 Absolute Abundance	0	SCorneum Fat CV (%) : Female	62	CYP2C9 UM Mean CV (%)	0	Lobe Distribution Percentage (%) Blood Flow Rate LT	8.6	Adipose : KpALB	0.037					Liver Rpore,s(nm)	10	Absolute Abundance : ABCG2 (BCRP) (pmol/mg capillary protein)	5.59			Muscle σvs	Predicted					Target5 MW (Da)	185000	ABCG2 (BCRP) UT Mean	1
Abundance : CYP1A1 UM Freq	0	Abundance : CYP1A1 UM CV (%)	0	UGT1A1 Mean Turnover Rate	0.0578	VEpidermis Thickness (µm) : Male	63.4	CYP2C9 IM1 Mean	11	Lobe Distribution Percentage (%) Blood Flow Rate LA	5	Adipose : KpLPP	0.068					Liver Rpore,l(nm)	42	Abundance : ABCG2 (BCRP) ET Mean	1			Skin σvs	Predicted					Target6 Name	Target 6	ABCG2 (BCRP) CV (%)	0
Abundance : CYP1A1 IM1 Freq	0	Abundance : CYP1A1 IM1 Mean	0	UGT1A1 Mean Turnover Rate CV (%)	30	VEpidermis Thickness CV (%) : Male	32	CYP2C9 IM1 Mean CV (%)	72	Lobe Distribution Percentage (%) Blood Flow Rate UA	2.5	Bone : IW (%)	34.1					Liver deltaP (mmHg)	40	Abundance : ABCG2 (BCRP) ET (CV%)	65			Spleen σvs	Predicted					Target6 Rmax (µM)	0	Efflux (Tumour) ET Mean	1
Abundance : CYP1A1 IM2 Freq	0	Abundance : CYP1A1 IM1 CV (%)	0	UGT1A3 Population Scalar	0	VEpidermis Thickness (µm) : Female	74.9	CYP2C9 IM2 Mean	0	Lobe Distribution Percentage (%) Alveoli Volume RL	26.3	Bone : AP (mg/g)	0.67					Liver Plasma osmotic pressure (mmHg)	25.8	Abundance : ABCG2 (BCRP) PT Mean	0			Pancreas σvs	Predicted					Target6 Rmax CV (%)	30	Efflux (Tumour) CV (%)	0
Abundance : CYP1A2 PM Freq	0	Abundance : CYP1A1 IM2 Mean	0	UGT1A3 EM Mean	1	VEpidermis Thickness CV (%) : Female	19	CYP2C9 IM2 Mean CV (%)	0	Lobe Distribution Percentage (%) Alveoli Volume RM	10.5	Bone : KpALB	0.1					Liver Plasma osmotic pressure CV(%)	10.6	Abundance : ABCG2 (BCRP) PT (CV%)	0			Additional Organ σvs	1					Target6 Kdeg (1/h)	0	Efflux (Tumour) PT Mean	1
Abundance : CYP1A2 UM Freq	0	Abundance : CYP1A1 IM2 CV (%)	0	UGT1A3 EM Mean CV (%)	0	VEpidermis Fat (%) : Male	3	CYP2C9 Mean Turnover Rate	0.03	Lobe Distribution Percentage (%) Alveoli Volume RT	15.8	Bone : KpLPP	0.05					Lung Jv,s	Predicted	Abundance : ABCG2 (BCRP) IT Mean	0			Lymph Nodes σvs	Predicted					Target6 Kdeg CV (%)	30	Efflux (Tumour) CV (%)	0
Abundance : CYP1A2 IM1 Freq	0	Turnover rate : CYP1A1 Mean	0.0183	UGT1A3 PM Mean	0	VEpidermis Fat CV (%) : Male	30	CYP2C9 Mean Turnover Rate CV (%)	20	Lobe Distribution Percentage (%) Alveoli Volume LL	26.3	Brain : IW (%)	67.8					Lung ns:nl	160	Abundance : ABCG2 (BCRP) IT (CV%)	0			Adipose σvL	Predicted					Target6 Kshed (1/hr)	1e-06	Efflux (Tumour) IT Mean	1
Abundance : CYP1A2 IM2 Freq	0	Turnover rate : CYP1A1 CV (%)	56	UGT1A3 PM Mean CV (%)	0	VEpidermis Fat (%) : Female	3	Colon CYP2C9 EM Mean	0	Lobe Distribution Percentage (%) Alveoli Volume LT	21.1	Brain : AP (mg/g)	0.4					Lung Rpore,s(nm)	6.5	Abundance : ABCG2 (BCRP) UT Mean	0			Bone σvL	1					Target6 Kshed CV (%)	30	Efflux (Tumour) CV (%)	0
Abundance : CYP2A6 PM Freq	0.003	Abundance : CYP1A2 EM Mean	52	UGT1A3 UM Mean	0	VEpidermis Fat CV (%) : Female	30	Colon CYP2C9 EM CV (%)	0	Lobe Distribution Percentage (%) Alveoli Volume LA	50	Brain : KpALB	0.048					Lung Rpore,l(nm)	25	Abundance : ABCG2 (BCRP) UT (CV%)	0			Brain σvL	Predicted					Target6 Lambda (1/h)	1e-06	Efflux (Tumour) UT Mean	1
Abundance : CYP2A6 UM Freq	0	Abundance : CYP1A2 EM CV (%)	67	UGT1A3 UM Mean CV (%)	0			Colon CYP2C9 PM Mean	N/A	Lobe Distribution Percentage (%) Alveoli Volume UA	50	Brain : KpLPP	0.041					Lung deltaP (mmHg)	40	Absolute Abundance : ISF (BBB) Efflux (Brain) (pmol/mg capillary protein)	0			Gut σvL	Predicted					Target6 MW (Da)	150000	Efflux (Tumour) CV (%)	0
Abundance : CYP2A6 IM1 Freq	0.222	Abundance : CYP1A2 PM Mean	0	UGT1A3 IM Mean	0	MechDermA - Thigh		Colon CYP2C9 PM Mean CV (%)	N/A	Lobe Distribution Percentage (%) Absorption Area RL	26.3	Gut : IW (%)	45.1					Lung Plasma osmotic pressure (mmHg)	25.8	Abundance : ISF (BBB) Efflux (Brain) ET Mean	1			Heart σvL	Predicted					Target7 Name	Target 7	Uptake (Tumour) ET Mean	1
Abundance : CYP2A6 IM2 Freq	0.008	Abundance : CYP1A2 PM CV (%)	0	UGT1A3 IM Mean CV (%)	0	SCorneum Thickness (µm) : Male	11	Colon CYP2C9 UM Mean	N/A	Lobe Distribution Percentage (%) Absorption Area RM	10.5	Gut : AP (mg/g)	2.84					Lung Plasma osmotic pressure CV(%)	10.6	Abundance : ISF (BBB) Efflux (Brain) ET (CV%)	60			Kidney σvL	Predicted					Target7 Rmax (µM)	0	Uptake (Tumour) CV (%)	0
Abundance : CYP2B6 PM Freq	0.103	Abundance : CYP1A2 UM Mean	0	UGT1A3 Absolute Abundance	0	SCorneum Thickness CV (%) : Male	32	Colon CYP2C9 UM Mean CV (%)	N/A	Lobe Distribution Percentage (%) Absorption Area RT	15.8	Gut : KpALB	0.158					Muscle Jv,s	Predicted	Abundance : ISF (BBB) Efflux (Brain) PT Mean	0			Liver σvL	Predicted					Target7 Rmax CV (%)	30	Uptake (Tumour) PT Mean	1
Abundance : CYP2B6 UM Freq	0.027	Abundance : CYP1A2 UM CV (%)	0	UGT1A3 Mean Turnover Rate	1e-06	SCorneum Thickness (µm) : Female	11	Colon CYP2C9 IM1 Mean	N/A	Lobe Distribution Percentage (%) Absorption Area LL	26.3	Gut : KpLPP	0.141					Muscle ns:nl	3610	Abundance : ISF (BBB) Efflux (Brain) PT (CV%)	0			Lung σvL	Predicted					Target7 Kdeg (1/h)	0	Uptake (Tumour) CV (%)	0
Abundance : CYP2B6 IM1 Freq	0.466	Abundance : CYP1A2 IM1 Mean	0	UGT1A3 Mean Turnover Rate CV (%)	30	SCorneum Thickness CV (%) : Female	20	Colon CYP2C9 IM1 Mean CV (%)	N/A	Lobe Distribution Percentage (%) Absorption Area LT	21.1	Heart : IW (%)	44.5					Muscle Rpore,s(nm)	5	Abundance : ISF (BBB) Efflux (Brain) IT Mean	0			Muscle σvL	Predicted					Target7 Kdeg CV (%)	30	Uptake (Tumour) IT Mean	1
Abundance : CYP2B6 IM2 Freq	0	Abundance : CYP1A2 IM1 CV (%)	0	UGT1A4 Population Scalar	1	SCorneum Fat (%) : Male	23.7	Colon CYP2C9 IM2 Mean	N/A	Lobe Distribution Percentage (%) Absorption Area LA	50	Heart : AP (mg/g)	3.07					Muscle Rpore,l(nm)	22	Abundance : ISF (BBB) Efflux (Brain) IT (CV%)	0			Skin σvL	Predicted					Target7 Kshed (1/hr)	1e-06	Uptake (Tumour) CV (%)	0
Abundance : CYP2C8 PM Freq	0	Abundance : CYP1A2 IM2 Mean	0	UGT1A4 EM Mean	1	SCorneum Fat CV (%) : Male	24	Colon CYP2C9 IM2 Mean CV (%)	N/A	Lobe Distribution Percentage (%) Absorption Area UA	50	Heart : KpALB	0.157					Muscle deltaP (mmHg)	40	Abundance : ISF (BBB) Efflux (Brain) UT Mean	0			Spleen σvL	Predicted					Target7 Kshed CV (%)	30	Uptake (Tumour) UT Mean	1
Abundance : CYP2C8 UM Freq	0	Abundance : CYP1A2 IM2 CV (%)	0	UGT1A4 EM Mean CV (%)	50	SCorneum Fat (%) : Female	23.7	Colon CYP2C9 Mean Turnover Rate	N/A	Lobe Distribution Percentage (%) Pulmonary Capilliary Blood Volume RL	16.66	Heart : KpLPP	0.16					Muscle Plasma osmotic pressure (mmHg)	25.8	Abundance : ISF (BBB) Efflux (Brain) UT (CV%)	0			Pancreas σvL	Predicted					Target7 Lambda (1/h)	1e-06	Uptake (Tumour) CV (%)	0
Abundance : CYP2C8 IM1 Freq	0	Turnover rate : CYP1A2 Mean	0.0183	UGT1A4 PM Mean	0	SCorneum Fat CV (%) : Female	24	Colon CYP2C9 Mean Turnover Rate CV (%)	N/A	Lobe Distribution Percentage (%) Pulmonary Capilliary Blood Volume RM	16.67	Kidney : IW (%)	50					Muscle Plasma osmotic pressure CV(%)	10.6	Absolute Abundance : SLC2A1 (GLUT1) (pmol/mg capillary protein)	60.07			Additional Organ σvL	1					Target7 MW (Da)	150000	Tumour : Target Abundance (µM)	0
Abundance : CYP2C8 IM2 Freq	0	Turnover rate : CYP1A2 CV (%)	56	UGT1A4 PM Mean CV (%)	0	VEpidermis Thickness (µm) : Male	53.3	CYP2C19 EM Mean	2	Lobe Distribution Percentage (%) Pulmonary Capilliary Blood Volume RT	16.67	Kidney : AP (mg/g)	2.48					Pancreas Jv,s	Predicted	Abundance : SLC2A1 (GLUT1) ET Mean	1			Lymph Nodes σvL	Predicted					Target8 Name	Target 8	Tumour : CV (%)	0
Abundance : CYP2C9 PM Freq	0.019	Abundance : CYP2A6 EM Mean	29.3	UGT1A4 UM Mean	0	VEpidermis Thickness CV (%) : Male	40	CYP2C19 EM CV (%)	52	Lobe Distribution Percentage (%) Pulmonary Capilliary Blood Volume LL	16.67	Kidney : KpALB	0.13					Pancreas ns:nl	2000	Abundance : SLC2A1 (GLUT1) ET (CV%)	70			Adipose σl	0					Target8 Rmax (µM)	0	Tumour : Target MW (Da)	150000
Abundance : CYP2C9 UM Freq	0	Abundance : CYP2A6 EM CV (%)	83	UGT1A4 UM Mean CV (%)	0	VEpidermis Thickness (µm) : Female	43.3	CYP2C19 PM Mean	0	Lobe Distribution Percentage (%) Pulmonary Capilliary Blood Volume LT	16.67	Kidney : KpLPP	0.137					Pancreas Rpore,s(nm)	6	Abundance : SLC2A1 (GLUT1) PT Mean	0			Bone σl	0					Target8 Rmax CV (%)	30	Tumour : Tissue Radius (µm)	75
Abundance : CYP2C9 IM1 Freq	0.321	Abundance : CYP2A6 PM Mean	2.7	UGT1A4 IM Mean	0	VEpidermis Thickness CV (%) : Female	40	CYP2C19 PM Mean CV (%)	0	Lobe Distribution Percentage (%) Pulmonary Capilliary Blood Volume LA	8.33	Liver : IW (%)	58.6					Pancreas Rpore,l(nm)	27	Abundance : SLC2A1 (GLUT1) PT (CV%)	0			Brain σl	0					Target8 Kdeg (1/h)	0	Tumour : CV (%)	30
Abundance : CYP2C9 IM2 Freq	0	Abundance : CYP2A6 PM CV (%)	83	UGT1A4 IM Mean CV (%)	0	VEpidermis Fat (%) : Male	3	CYP2C19 UM Mean	4.65	Lobe Distribution Percentage (%) Pulmonary Capilliary Blood Volume UA	8.33	Liver : AP (mg/g)	5.09					Pancreas deltaP (mmHg)	40	Abundance : SLC2A1 (GLUT1) IT Mean	0			Gut σl	0					Target8 Kdeg CV (%)	30	Tumour : Capillary Radius (µm)	8
Abundance : CYP2C18 PM Freq	0	Abundance : CYP2A6 UM Mean	0	UGT1A4 Absolute Abundance	8.7	VEpidermis Fat CV (%) : Male	30	CYP2C19 UM Mean CV (%)	79	Lobe Distribution Percentage (%) Pulmonary Mass Volume RL	16.66	Liver : KpALB	0.086					Pancreas Plasma osmotic pressure (mmHg)	25.8	Abundance : SLC2A1 (GLUT1) IT (CV%)	0			Heart σl	0					Target8 Kshed (1/hr)	1e-06	Tumour : CV (%)	10
Abundance : CYP2C18 UM Freq	0	Abundance : CYP2A6 UM CV (%)	0	UGT1A4 Mean Turnover Rate	1e-06	VEpidermis Fat (%) : Female	3	CYP2C19 IM1 Mean	1.29	Lobe Distribution Percentage (%) Pulmonary Mass Volume RM	16.67	Liver : KpLPP	0.161					Pancreas Plasma osmotic pressure CV(%)	10.6	Abundance : SLC2A1 (GLUT1) UT Mean	0			Kidney σl	0					Target8 Kshed CV (%)	30	Tumour : Correction Factor	0.63
Abundance : CYP2C18 IM1 Freq	0	Abundance : CYP2A6 IM1 Mean	20.2	UGT1A4 Mean Turnover Rate CV (%)	30	VEpidermis Fat CV (%) : Female	30	CYP2C19 IM1 Mean CV (%)	52	Lobe Distribution Percentage (%) Pulmonary Mass Volume RT	16.67	Lung : IW (%)	46.3					Skin Jv,s	Predicted	Abundance : SLC2A1 (GLUT1) UT (CV%)	0			Liver σl	0					Target8 Lambda (1/h)	1e-06	Tumour : CV (%)	0
Abundance : CYP2C18 IM2 Freq	0	Abundance : CYP2A6 IM1 CV (%)	83	UGT1A5 Population Scalar	1			CYP2C19 IM2 Mean	3.18	Lobe Distribution Percentage (%) Pulmonary Mass Volume LL	16.67	Lung : AP (mg/g)	0.5					Skin ns:nl	2500	Absolute Abundance : SLC29A1 (ENT1) (pmol/mg capillary protein)	0.62			Lung σl	0					Target8 MW (Da)	150000	Tumour : Hydrostatic Pressure Gradient ΔP (mmHg)	40
Abundance : CYP2C19 PM Freq	0.023	Abundance : CYP2A6 IM2 Mean	11.9	UGT1A5 EM Mean	1	MechDermA - Face		CYP2C19 IM2 Mean CV (%)	89	Lobe Distribution Percentage (%) Pulmonary Mass Volume LT	16.67	Lung : KpALB	0.212					Skin Rpore,s(nm)	9	Abundance : SLC29A1 (ENT1) ET Mean	1			Muscle σl	0					Target9 Name	Target 9	Tumour : Plasma osmotic pressure (mmHg)	25.8
Abundance : CYP2C19 UM Freq	0.047	Abundance : CYP2A6 IM2 CV (%)	83	UGT1A5 EM Mean CV (%)	50	SCorneum Thickness (µm) : Male	14.3	CYP2C19 Mean Turnover Rate	0.03	Lobe Distribution Percentage (%) Pulmonary Mass Volume LA	8.33	Lung : KpLPP	0.168					Skin Rpore,l(nm)	25	Abundance : SLC29A1 (ENT1) ET (CV%)	71			Skin σl	0					Target9 Rmax (µM)	0	Tumour : Plasma osmotic pressure CV (%)	10.6
Abundance : CYP2C19 IM1 Freq	0.246	Turnover rate : CYP2A6 Mean	0.0267	UGT1A5 PM Mean	0	SCorneum Thickness CV (%) : Male	23	CYP2C19 Mean Turnover Rate CV (%)	20	Lobe Distribution Percentage (%) Pulmonary Mass Volume UA	8.33	Muscle : IW (%)	66.9					Skin deltaP (mmHg)	40	Abundance : SLC29A1 (ENT1) PT Mean	0			Spleen σl	0					Target9 Rmax CV (%)	30	Tumour : Capillary Small Pore Radius (nm)	4.5
Abundance : CYP2C19 IM2 Freq	0.26	Turnover rate : CYP2A6 CV (%)	56	UGT1A5 PM Mean CV (%)	0	SCorneum Thickness (µm) : Female	15.6	Colon CYP2C19 EM Mean	0	Lobe Distribution Percentage (%) Epithelial Lining Fluid Volume RL	16.66	Muscle : AP (mg/g)	2.49					Skin Plasma osmotic pressure (mmHg)	25.8	Abundance : SLC29A1 (ENT1) PT (CV%)	0			Pancreas σl	0					Target9 Kdeg (1/h)	0	Tumour : Capillary Large Pore Radius (nm)	500
Abundance : CYP2D6 PM Freq	0.082	Abundance : CYP2B6 EM Mean	21.6	UGT1A5 UM Mean	0	SCorneum Thickness CV (%) : Female	21	Colon CYP2C19 EM CV (%)	0	Lobe Distribution Percentage (%) Epithelial Lining Fluid Volume RM	16.67	Muscle : KpALB	0.034					Skin Plasma osmotic pressure CV(%)	10.6	Abundance : SLC29A1 (ENT1) IT Mean	0			Additional σl	0					Target9 Kdeg CV (%)	30	Tumour : Capillary Small Pore Membrane Thickness (1/cm)	17.6
Abundance : CYP2D6 UM Freq	0.025	Abundance : CYP2B6 EM CV (%)	68	UGT1A5 UM Mean CV (%)	0	SCorneum Fat (%) : Male	7.2	Colon CYP2C19 PM Mean	N/A	Lobe Distribution Percentage (%) Epithelial Lining Fluid Volume RT	16.67	Muscle : KpLPP	0.059					Spleen Jv,s	Predicted	Abundance : SLC29A1 (ENT1) IT (CV%)	0			Lymph Nodes σl	0					Target9 Kshed (1/hr)	1e-06	Tumour : Capillary Large Pore Membrane Thickness (1/cm)	0.65
Abundance : CYP2D6 IM1 Freq	0.325	Abundance : CYP2B6 PM Mean	4.6	UGT1A5 IM Mean	0	SCorneum Fat CV (%) : Male	12	Colon CYP2C19 PM Mean CV (%)	N/A	Lobe Distribution Percentage (%) Epithelial Lining Fluid Volume LL	16.67	Skin : IW (%)	9.47					Spleen ns:nl	200	Abundance : SLC29A1 (ENT1) UT Mean	0			Adipose FR	0					Target9 Kshed CV (%)	30	Tumour : Capillary Small Pore Hydrolic Conductance	0.01
Abundance : CYP2D6 IM2 Freq	0	Abundance : CYP2B6 PM CV (%)	85	UGT1A5 IM Mean CV (%)	0	SCorneum Fat (%) : Female	7.2	Colon CYP2C19 UM Mean	N/A	Lobe Distribution Percentage (%) Epithelial Lining Fluid Volume LT	16.67	Skin : AP (mg/g)	1.32					Spleen Rpore,s(nm)	10	Abundance : SLC29A1 (ENT1) UT (CV%)	0			Bone FR	1					Target9 Lambda (1/h)	1e-06	Tumour : Interstitial Small Pore Radius (nm)	13.8
Abundance : CYP2E1 PM Freq	0	Abundance : CYP2B6 UM Mean	24.7	UGT1A5 Absolute Abundance	0	SCorneum Fat CV (%) : Female	12	Colon CYP2C19 UM Mean CV (%)	N/A	Lobe Distribution Percentage (%) Epithelial Lining Fluid Volume LA	8.33	Skin : KpALB	0.277					Spleen Rpore,l(nm)	42	Absolute Abundance : SLC16A1 (MCT1) (pmol/mg capillary protein)	4.75			Brain FR	1					Target9 MW (Da)	150000	Tumour : Interstitial Large Pore Radius (nm)	1000
Abundance : CYP2E1 UM Freq	0	Abundance : CYP2B6 UM CV (%)	128	UGT1A5 Mean Turnover Rate	1e-06	VEpidermis Thickness (µm) : Male	38.9	Colon CYP2C19 IM1 Mean	N/A	Lobe Distribution Percentage (%) Epithelial Lining Fluid Volume UA	8.33	Skin : KpLPP	0.096					Spleen deltaP (mmHg)	40	Abundance : SLC16A1 (MCT1) ET Mean	1			Gut FR	1					Target10 Name	Target 10	Tumour : Interstitial Small Pore Fraction	0.9
Abundance : CYP2E1 IM1 Freq	0	Abundance : CYP2B6 IM1 Mean	16.1	UGT1A5 Mean Turnover Rate CV (%)	30	VEpidermis Thickness CV (%) : Male	50	Colon CYP2C19 IM1 Mean CV (%)	N/A	Use local pH by segment	No	Spleen : IW (%)	57.9					Spleen Plasma osmotic pressure (mmHg)	25.8	Abundance : SLC16A1 (MCT1) ET (CV%)	69			Heart FR	1					Target10 Rmax (µM)	0	Tumour : FcRn Abundance Scalar	1
Abundance : CYP2E1 IM2 Freq	0	Abundance : CYP2B6 IM1 CV (%)	105	UGT1A6 Population Scalar	1	VEpidermis Thickness (µm) : Female	37.4	Colon CYP2C19 IM2 Mean	N/A	Basal Influx 1 (Lung) Mean	1	Spleen : AP (mg/g)	2.81					Spleen Plasma osmotic pressure CV(%)	10.6	Abundance : SLC16A1 (MCT1) PT Mean	0			Kidney FR	1					Target10 Rmax CV (%)	30
Abundance : CYP2J2 PM Freq	0	Abundance : CYP2B6 IM2 Mean	0	UGT1A6 EM Mean	1	VEpidermis Thickness CV (%) : Female	21	Colon CYP2C19 IM2 Mean CV (%)	N/A	Basal Influx 1 (Lung) CV (%)	0	Spleen : KpALB	0.097					AdditionalOrgan Jv,s	Predicted	Abundance : SLC16A1 (MCT1) PT (CV%)	0			Liver FR	1					Target10 Kdeg (1/h)	0
Abundance : CYP2J2 UM Freq	0	Abundance : CYP2B6 IM2 CV (%)	0	UGT1A6 EM Mean CV (%)	50	VEpidermis Fat (%) : Male	3	Colon CYP2C19 Mean Turnover Rate	N/A	Basal Influx 2 (Lung) Mean	1	Spleen : KpLPP	0.207					AdditionalOrgan ns:nl	1	Abundance : SLC16A1 (MCT1) IT Mean	0			Lung FR	1					Target10 Kdeg CV (%)	30
Abundance : CYP2J2 IM1 Freq	0	Turnover rate : CYP2B6 Mean	0.0217	UGT1A6 PM Mean	0	VEpidermis Fat CV (%) : Male	30	Colon CYP2C19 Mean Turnover Rate CV (%)	N/A	Basal Influx 2 (Lung) CV (%)	0	Plasma : IW (%)	0					AdditionalOrgan Rpore,s(nm)	0.1	Abundance : SLC16A1 (MCT1) IT (CV%)	0			Muscle FR	0					Target10 Kshed (1/hr)	1e-06
Abundance : CYP2J2 IM2 Freq	0	Turnover rate : CYP2B6 CV (%)	56	UGT1A6 PM Mean CV (%)	0	VEpidermis Fat (%) : Female	3	CYP2D6 EM Mean	1.1	Basal Efflux 1 (Lung) Mean	1	Plasma : AP (mg/g)	0.04					AdditionalOrgan Rpore,l(nm)	0.1	Abundance : SLC16A1 (MCT1) UT Mean	0			Skin FR	0					Target10 Kshed CV (%)	30
Abundance : CYP3A4 PM Freq	0	Abundance : CYP2C8 EM Mean	24	UGT1A6 UM Mean	0	VEpidermis Fat CV (%) : Female	30	CYP2D6 EM CV (%)	47	Basal Efflux 1 (Lung) CV (%)	0	RBC : IW (%)	66.6					AdditionalOrgan deltaP (mmHg)	40	Abundance : SLC16A1 (MCT1) UT (CV%)	0			Spleen FR	1					Target10 Lambda (1/h)	1e-06
Abundance : CYP3A4 UM Freq	0	Abundance : CYP2C8 EM CV (%)	81	UGT1A6 UM Mean CV (%)	0			CYP2D6 PM Mean	0	Basal Efflux 2 (Lung) Mean	1	RBC : AP (mg/g)	0.44					AdditionalOrgan Plasma osmotic pressure (mmHg)	25.8	Absolute Abundance : SLCO1A2 (OATP1A2) (pmol/mg capillary protein)	0.54			Pancreas FR	1					Target10 MW (Da)	150000
Abundance : CYP3A4 IM1 Freq	0	Abundance : CYP2C8 PM Mean	0	UGT1A6 IM Mean	0	MPMLA - Forehead		CYP2D6 PM Mean CV (%)	0	Basal Efflux 2 (Lung) CV (%)	0	Pancreas : IW (%)	66.4					AdditionalOrgan Plasma osmotic pressure CV(%)	10.6	Abundance : SLCO1A2 (OATP1A2) ET Mean	1			Additional FR	1					Target11 Name	Target 11
Abundance : CYP3A4 IM2 Freq	0	Abundance : CYP2C8 PM CV (%)	0	UGT1A6 IM Mean CV (%)	0	Skin surface pH : Male	4.5	CYP2D6 UM Mean	2.13	Apical Influx 1 (Lung) Mean	1	Pancreas : AP (mg/g)	1.67					Lymph Jv,s	Predicted	Abundance : SLCO1A2 (OATP1A2) ET (CV%)	19			Lymph Nodes FR	0					Target11 Rmax (µM)	0
Abundance : CYP3A5 PM Freq	0.83	Abundance : CYP2C8 UM Mean	0	UGT1A6 Absolute Abundance	3.6	Skin surface pH CV (%) : Male	7.4	CYP2D6 UM Mean CV (%)	47	Apical Influx 1 (Lung) CV (%)	0	Pancreas : KpALB	0.06					Lymph ns:nl	2000	Abundance : SLCO1A2 (OATP1A2) PT Mean	0			Adipose FcRn	7.6					Target11 Rmax CV (%)	30
Abundance : CYP3A5 UM Freq	0	Abundance : CYP2C8 UM CV (%)	0	UGT1A6 Mean Turnover Rate	1e-06	Skin temperature °C : Male	32	CYP2D6 IM1 Mean	0.35	Apical Influx 2 (Lung) Mean	1	Pancreas : KpLPP	0.06					Lymph Rpore,s(nm)	5	Abundance : SLCO1A2 (OATP1A2) PT (CV%)	0			Bone FcRn	230.7					Target11 Kdeg (1/h)	0
Abundance : CYP3A5 IM1 Freq	0	Abundance : CYP2C8 IM1 Mean	0	UGT1A6 Mean Turnover Rate CV (%)	30	Skin temperature CV (%) : Male	0	CYP2D6 IM1 Mean CV (%)	47	Apical Influx 2 (Lung) CV (%)	0	Placenta : IW (%)	0					Lymph Rpore,l(nm)	25	Abundance : SLCO1A2 (OATP1A2) IT Mean	0			Brain FcRn	8.1					Target11 Kdeg CV (%)	30
Abundance : CYP3A5 IM2 Freq	0	Abundance : CYP2C8 IM1 CV (%)	0	UGT1A7 Population Scalar	1	Shape of corneocyte : Male	Cuboid (brick)	CYP2D6 IM2 Mean	0	Apical Efflux 1 (Lung) Mean	1	Placenta : AP (mg/g)	0					Lymph deltaP (mmHg)	40	Abundance : SLCO1A2 (OATP1A2) IT (CV%)	0			Gut FcRn	35.07					Target11 Kshed (1/hr)	1e-06
Abundance : CYP3A7 PM Freq	0.88	Abundance : CYP2C8 IM2 Mean	0	UGT1A7 EM Mean	1	Shape of corneocyte : Female	Cuboid (brick)	CYP2D6 IM2 Mean CV (%)	0	Apical Efflux 1 (Lung) CV (%)	0	Placenta : KpALB	0					Lymph Plasma osmotic pressure (mmHg)	25.8	Abundance : SLCO1A2 (OATP1A2) UT Mean	0			Heart FcRn	3.3					Target11 Kshed CV (%)	30
Abundance : CYP3A7 UM Freq	0	Abundance : CYP2C8 IM2 CV (%)	0	UGT1A7 EM Mean CV (%)	50	Number of SC layers : Male	12	CYP2D6 Mean Turnover Rate	0.03	Apical Efflux 2 (Lung) Mean	1	Placenta : KpLPP	0					Lymph Plasma osmotic pressure CV(%)	10.6	Abundance : SLCO1A2 (OATP1A2) UT (CV%)	0			Kidney FcRn	48.3					Target11 Lambda (1/h)	1e-06
Abundance : CYP3A7 IM1 Freq	0	Turnover rate : CYP2C8 Mean	0.0301	UGT1A7 PM Mean	0	Number of SC layers CV (%) : Male	8.4	CYP2D6 Mean Turnover Rate CV (%)	20	Apical Efflux 2 (Lung) CV (%)	0	Breast : IW (%)	0							Absolute Abundance : SLCO1B3 (OATP1B3) (pmol/mg capillary protein)	0.46			Liver FcRn	89.5					Target11 MW (Da)	150000
Abundance : CYP3A7 IM2 Freq	0	Turnover rate : CYP2C8 CV (%)	56	UGT1A7 PM Mean CV (%)	0	Water density gm/cm3 : Male	1	Colon CYP2D6 EM Mean	0			Breast : AP (mg/g)	0					Minimal PBPK Model Tissue Pore Sizes		Abundance : SLCO1B3 (OATP1B3) ET Mean	1			Lung FcRn	85.2					Target12 Name	Target 12
Abundance : CYP2C9 Allele 1 Genotype 1 Freq	0.66	Abundance : CYP2C9 EM Mean	77.7	UGT1A7 UM Mean	0	Water density CV (%) : Male	0	Colon CYP2D6 EM CV (%)	0	Initial bacteria number	20	Breast : KpALB	0					Tissue Jv,s	Predicted	Abundance : SLCO1B3 (OATP1B3) ET (CV%)	33			Muscle FcRn	6.5					Target12 Rmax (µM)	0
Abundance : CYP2C9 Allele 1 Genotype 2 Freq	0.193	Abundance : CYP2C9 EM CV (%)	64	UGT1A7 UM Mean CV (%)	0	SC lipids density gm/cm3 : Male	0.9	Colon CYP2D6 PM Mean	N/A			Breast : KpLPP	0					Tissue ns:nl	1155	Abundance : SLCO1B3 (OATP1B3) PT Mean	0			Skin FcRn	24.6					Target12 Rmax CV (%)	30
Abundance : CYP2C9 Allele 1 Genotype 3 Freq	0.115	Abundance : CYP2C9 PM Mean	35.9	UGT1A7 IM Mean	0	SC lipids density CV (%) : Male	0	Colon CYP2D6 PM Mean CV (%)	N/A	Granuloma growth period (days)	200	Milk : IW (%)	0					Tissue Rpore,s(nm)	6.9	Abundance : SLCO1B3 (OATP1B3) PT (CV%)	0			Spleen FcRn	230.7					Target12 Kdeg (1/h)	0
Abundance : CYP2C9 Allele 1 Genotype 4 Freq	0.013	Abundance : CYP2C9 PM CV (%)	88	UGT1A7 IM Mean CV (%)	0	SC proteins density gm/cm3 : Male	1.37	Colon CYP2D6 UM Mean	N/A			Milk : AP (mg/g)	0					Tissue Rpore,l(nm)	24.5	Abundance : SLCO1B3 (OATP1B3) IT Mean	0			Pancreas FcRn	35.07					Target12 Kdeg CV (%)	30
Abundance : CYP2C9 Allele 1 Genotype 5 Freq	0.016	Abundance : CYP2C9 UM Mean	0	UGT1A7 Absolute Abundance	13	SC proteins density CV (%) : Male	0	Colon CYP2D6 UM Mean CV (%)	N/A	Granuloma location Frequency: RLM	1	Milk : KpALB	0					Tissue deltaP (mmHg)	40	Abundance : SLCO1B3 (OATP1B3) IT (CV%)	0			Additional FcRn	6.5					Target12 Kshed (1/hr)	1e-06
Abundance : CYP2C9 Allele 1 Genotype 6 Freq	0.003	Abundance : CYP2C9 UM CV (%)	0	UGT1A7 Mean Turnover Rate	1e-06	Intercellular lipid thickness of SC µm : Male	0.091	Colon CYP2D6 IM1 Mean	N/A	Granuloma location Frequency: RMM	0	Milk : KpLPP	0					Tissue Plasma osmotic pressure (mmHg)	25.8	Abundance : SLCO1B3 (OATP1B3) UT Mean	0			Lymph Nodes FcRn	111.2					Target12 Kshed CV (%)	30
Abundance : CYP2B6 Allele 2 Genotype 1 Freq	0.523	Abundance : CYP2C9 IM1 Mean	68.1	UGT1A7 Mean Turnover Rate CV (%)	30	Intercellular lipid thickness of SC CV (%) : Male	0	Colon CYP2D6 IM1 Mean CV (%)	N/A	Granuloma location Frequency: RMM	0	Subcutis_Arm : IW (%)	0					Tissue Plasma osmotic pressure CV(%)	10.6	Abundance : SLCO1B3 (OATP1B3) UT (CV%)	0			Adipose PSs	Predicted					Target12 Lambda (1/h)	1e-06
Abundance : CYP2B6 Allele 2 Genotype 2 Freq	0.048	Abundance : CYP2C9 IM1 CV (%)	81	UGT1A8 Population Scalar	1	Tortuosity : Male	User Defined	Colon CYP2D6 IM2 Mean	N/A	Granuloma location Frequency: LLM	0	Subcutis_Arm : AP (mg/g)	0							Absolute Abundance : SLCO1C1 (OATP1C1) (pmol/mg capillary protein)	0.27			Bone PSs	0.1					Target12 MW (Da)	150000
Abundance : CYP2B6 Allele 2 Genotype 3 Freq	0.027	Abundance : CYP2C9 IM2 Mean	0	UGT1A8 EM Mean	1	Tortuosity of lipid diffusion pathway of SC : Male	12.7	Colon CYP2D6 IM2 Mean CV (%)	N/A	Granuloma location Frequency: LTM	0	Subcutis_Arm : KpALB	0					Subcutaneous Administration Site		Abundance : SLCO1C1 (OATP1C1) ET Mean	1			Brain PSs	Predicted					Target13 Name	Target 13
Abundance : CYP2B6 Allele 2 Genotype 4 Freq	0.104	Abundance : CYP2C9 IM2 CV (%)	0	UGT1A8 EM Mean CV (%)	50	Tortuosity of lipid diffusion pathway of SC CV (%) : Male	18	Colon CYP2D6 Mean Turnover Rate	N/A			Subcutis_Arm : KpLPP	0					Abdomen Jv,s	Predicted	Abundance : SLCO1C1 (OATP1C1) ET (CV%)	11			Gut PSs	Predicted					Target13 Rmax (µM)	0
Abundance : CYP2B6 Allele 2 Genotype 5 Freq	0.25	Turnover rate : CYP2C9 Mean	0.0067	UGT1A8 PM Mean	0	Hair follicle diameter µm : Male	65.4	Colon CYP2D6 Mean Turnover Rate CV (%)	N/A	Macrophage diameter (μm): Mean	21.2	Epicardial : IW (%)	0					Abdomen ns:nl	2500	Abundance : SLCO1C1 (OATP1C1) PT Mean	0			Heart PSs	Predicted					Target13 Rmax CV (%)	30
Abundance : CYP2B6 Allele 2 Genotype 6 Freq	0.048	Turnover rate : CYP2C9 CV (%)	56	UGT1A8 PM Mean CV (%)	0	Hair follicle diameter CV (%) : Male	83	CYP2J2 EM Mean	7.4	Macrophage fraction (%): Mean	50	Epicardial : AP (mg/g)	0					Abdomen Rpore,s(nm)	6.5	Abundance : SLCO1C1 (OATP1C1) PT (CV%)	0			Kidney PSs	Predicted					Target13 Kdeg (1/h)	0
Abundance : UGT1A1 PM Freq	0.11	Abundance : CYP2C18 EM Mean	0.4	UGT1A8 UM Mean	0	Hair follicle density N/cm2 : Male	292	CYP2J2 EM CV (%)	69	ISF fraction (%): Mean	10	Epicardial : KpALB	0					Abdomen Rpore,l(nm)	25	Abundance : SLCO1C1 (OATP1C1) IT Mean	0			Liver PSs	Predicted					Target13 Kdeg CV (%)	30
Abundance : UGT1A1 UM Freq	0.01	Abundance : CYP2C18 EM CV (%)	39	UGT1A8 UM Mean CV (%)	0	Hair follicle density CV (%) : Male	16	CYP2J2 PM Mean	0	ISF fraction: CV (%)	30	Epicardial : KpLPP	0					Abdomen deltaP (mmHg)	40	Abundance : SLCO1C1 (OATP1C1) IT (CV%)	0			Lung PSs	Predicted					Target13 Kshed (1/hr)	1e-06
Abundance : UGT1A1 IM Freq	0.44	Abundance : CYP2C18 PM Mean	0	UGT1A8 IM Mean	0	Hair follicle depth µm : Male	204.8	CYP2J2 PM Mean CV (%)	0	Outer-caseum fraction (%): Mean	20	Midmyocardial : IW (%)	0					Abdomen Plasma osmotic pressure (mmHg)	25.8	Abundance : SLCO1C1 (OATP1C1) UT Mean	0			Muscle PSs	Predicted					Target13 Kshed CV (%)	30
Abundance : UGT1A3 PM Freq	0	Abundance : CYP2C18 PM CV (%)	0	UGT1A8 IM Mean CV (%)	0	Hair follicle depth CV (%) : Male	0	CYP2J2 UM Mean	0	Outer-caseum fraction: CV (%)	30	Midmyocardial : AP (mg/g)	0					Abdomen Plasma osmotic pressure CV(%)	10.6	Abundance : SLCO1C1 (OATP1C1) UT (CV%)	0			Skin PSs	Predicted					Target13 Lambda (1/h)	1e-06
Abundance : UGT1A3 UM Freq	0.588	Abundance : CYP2C18 UM Mean	0	UGT1A8 Absolute Abundance	4.9	Hair shaft diameter µm : Male	15.9	CYP2J2 UM Mean CV (%)	0	Inner-caseum fraction (%): Mean	20	Midmyocardial : KpALB	0					Arm Jv,s	Predicted	Absolute Abundance : SLCO2B1 (OATP2B1) (pmol/mg capillary protein)	0.41			Spleen PSs	Predicted					Target13 MW (Da)	150000
Abundance : UGT1A3 IM Freq	0.035	Abundance : CYP2C18 UM CV (%)	0	UGT1A8 Mean Turnover Rate	1e-06	Hair shaft diameter CV (%) : Male	57	CYP2J2 IM1 Mean	0	Inner-caseum fraction: CV (%)	30	Midmyocardial : KpLPP	0					Arm ns:nl	2500	Abundance : SLCO2B1 (OATP2B1) ET Mean	1			Pancreas PSs	Predicted					Target14 Name	Target 14
Abundance : UGT1A4 PM Freq	0	Abundance : CYP2C18 IM1 Mean	0	UGT1A8 Mean Turnover Rate CV (%)	30	Sebum viscosity centipose : Male	40	CYP2J2 IM1 Mean CV (%)	0			Endocardial : IW (%)	0					Arm Rpore,s(nm)	6.5	Abundance : SLCO2B1 (OATP2B1) ET (CV%)	58			Additional Organ PSs	0.01					Target14 Rmax (µM)	0
Abundance : UGT1A4 UM Freq	0	Abundance : CYP2C18 IM1 CV (%)	0	UGT1A9 Population Scalar	1	Sebum viscosity CV (%) : Male	0	CYP2J2 IM2 Mean	0	Local pH: macrophage	5	Endocardial : AP (mg/g)	0					Arm Rpore,l(nm)	25	Abundance : SLCO2B1 (OATP2B1) PT Mean	0			Lymph Nodes PSs	Predicted					Target14 Rmax CV (%)	30
Abundance : UGT1A4 IM Freq	0	Abundance : CYP2C18 IM2 Mean	0	UGT1A9 EM Mean	1	Corneocyte pH [top] : Male	6.8	CYP2J2 IM2 Mean CV (%)	0	Local pH: ISF	6.7	Endocardial : KpALB	0					Arm deltaP (mmHg)	40	Abundance : SLCO2B1 (OATP2B1) PT (CV%)	0			Adipose PSL	Predicted					Target14 Kdeg (1/h)	0
Abundance : UGT1A5 PM Freq	0	Abundance : CYP2C18 IM2 CV (%)	0	UGT1A9 EM Mean CV (%)	50	Corneocyte pH [top] CV (%) : Male	6.8	CYP2J2 Mean Turnover Rate	0.03	Local pH: caseum	7.4	Endocardial : KpLPP	0					Arm Plasma osmotic pressure (mmHg)	25.8	Abundance : SLCO2B1 (OATP2B1) IT Mean	0			Bone PSL	0.1					Target14 Kdeg CV (%)	30
Abundance : UGT1A5 UM Freq	0	Turnover rate : CYP2C18 Mean	0.0267	UGT1A9 PM Mean	1	Corneocyte thickness [top] µm : Male	0.71	CYP2J2 Mean Turnover Rate CV (%)	20			Lymph Nodes : IW (%)	0					Arm Plasma osmotic pressure CV(%)	10.6	Abundance : SLCO2B1 (OATP2B1) IT (CV%)	0			Brain PSL	Predicted					Target14 Kshed (1/hr)	1e-06
Abundance : UGT1A5 IM Freq	0	Turnover rate : CYP2C18 CV (%)	56	UGT1A9 PM Mean CV (%)	50	Corneocyte thickness [top] CV (%) : Male	36	Colon CYP2J2 EM Mean	0	Uptake (macrophage): Mean	1	Lymph Nodes : AP (mg/g)	0					Back Jv,s	Predicted	Abundance : SLCO2B1 (OATP2B1) UT Mean	0			Gut PSL	Predicted					Target14 Kshed CV (%)	30
Abundance : UGT1A6 PM Freq	0	Abundance : CYP2C19 EM Mean	4.4	UGT1A9 UM Mean	0	Corneocyte width [top] µm : Male	27.7	Colon CYP2J2 EM CV (%)	0	Uptake (macrophage): CV (%)	1	Lymph Nodes : KpALB	0					Back ns:nl	2500	Abundance : SLCO2B1 (OATP2B1) UT (CV%)	0			Heart PSL	Predicted					Target14 Lambda (1/h)	1e-06
Abundance : UGT1A6 UM Freq	0	Abundance : CYP2C19 EM CV (%)	52	UGT1A9 UM Mean CV (%)	0	Corneocyte width [top] CV (%) : Male	9.2	Colon CYP2J2 PM Mean	N/A	Efflux (macrophage): Mean	1	Lymph Nodes : KpLPP	0					Back Rpore,s(nm)	6.5	Absolute Abundance : SLC22A1 (OCT1) (pmol/mg capillary protein)	0.56			Kidney PSL	Predicted					Target14 MW (Da)	150000
Abundance : UGT1A6 IM Freq	0	Abundance : CYP2C19 PM Mean	0	UGT1A9 IM Mean	1	Corneocyte length [top] µm : Male	34.2	Colon CYP2J2 PM Mean CV (%)	N/A	Efflux (macrophage): CV (%)	0	Synovial Joint : IW (%)	0					Back Rpore,l(nm)	25	Abundance : SLC22A1 (OCT1) ET Mean	1			Liver PSL	Predicted					Target15 Name	Target 15
Abundance : UGT1A7 PM Freq	0	Abundance : CYP2C19 PM CV (%)	0	UGT1A9 IM Mean CV (%)	50	Corneocyte length [top] CV (%) : Male	4.1	Colon CYP2J2 UM Mean	N/A	BN pre-treatment number: Mean	80	Synovial Joint : AP (mg/g)	0					Back deltaP (mmHg)	40	Abundance : SLC22A1 (OCT1) ET (CV%)	16			Lung PSL	Predicted					Target15 Rmax (µM)	0
Abundance : UGT1A7 UM Freq	0	Abundance : CYP2C19 UM Mean	10.23	UGT1A9 Absolute Abundance	79	Hydration level (% water volume) [top] : Male	35.5	Colon CYP2J2 UM Mean CV (%)	N/A	BN pre-treatment number: CV (%)	30	Synovial Joint : KpALB	0					Back Plasma osmotic pressure (mmHg)	25.8	Abundance : SLC22A1 (OCT1) PT Mean	0			Muscle PSL	Predicted					Target15 Rmax CV (%)	30
Abundance : UGT1A7 IM Freq	0	Abundance : CYP2C19 UM CV (%)	79	UGT1A9 Mean Turnover Rate	1e-06	Hydration level (% water volume) [top] CV (%) : Male	17	Colon CYP2J2 IM1 Mean	N/A			Synovial Joint : KpLPP	0					Back Plasma osmotic pressure CV(%)	10.6	Abundance : SLC22A1 (OCT1) PT (CV%)	0			Skin PSL	Predicted					Target15 Kdeg (1/h)	0
Abundance : UGT1A8 PM Freq	0	Abundance : CYP2C19 IM1 Mean	2.85	UGT1A9 Mean Turnover Rate CV (%)	30	SC lipid viscosity [top] centipose : Male	75	Colon CYP2J2 IM1 Mean CV (%)	N/A			Subcutis_Abdomen : IW (%)	0					Thigh Jv,s	Predicted	Abundance : SLC22A1 (OCT1) IT Mean	0			Spleen PSL	Predicted					Target15 Kdeg CV (%)	30
Abundance : UGT1A8 UM Freq	0	Abundance : CYP2C19 IM1 CV (%)	52	UGT1A10 Population Scalar	1	SC lipid viscosity [top] CV (%) : Male	0	Colon CYP2J2 IM2 Mean	N/A			Subcutis_Abdomen : AP (mg/g)	0					Thigh ns:nl	2500	Abundance : SLC22A1 (OCT1) IT (CV%)	0			Pancreas PSL	Predicted					Target15 Kshed (1/hr)	1e-06
Abundance : UGT1A8 IM Freq	0	Abundance : CYP2C19 IM2 Mean	7.01	UGT1A10 EM Mean	1	Corneocyte pH [upper mid] : Male	6.8	Colon CYP2J2 IM2 Mean CV (%)	N/A			Subcutis_Abdomen : KpALB	0					Thigh Rpore,s(nm)	6.5	Abundance : SLC22A1 (OCT1) UT Mean	0			Additional Organ PSL	0.1					Target15 Kshed CV (%)	30
Abundance : UGT1A9 PM Freq	0.043	Abundance : CYP2C19 IM2 CV (%)	89	UGT1A10 EM Mean CV (%)	50	Corneocyte pH [upper mid] CV (%) : Male	6.8	Colon CYP2J2 Mean Turnover Rate	N/A			Subcutis_Abdomen : KpLPP	0					Thigh Rpore,l(nm)	25	Abundance : SLC22A1 (OCT1) UT (CV%)	0			Lymph Nodes PSL	Predicted					Target15 Lambda (1/h)	1e-06
Abundance : UGT1A9 UM Freq	0	Turnover rate : CYP2C19 Mean	0.0267	UGT1A10 PM Mean	0	Corneocyte thickness [upper mid] µm : Male	0.81	Colon CYP2J2 Mean Turnover Rate CV (%)	N/A			Subcutis_Back : IW (%)	0					Thigh deltaP (mmHg)	40	Absolute Abundance : SLC22A3 (OCT3) (pmol/mg capillary protein)	0.62			Adipose fcat	0.025					Target15 MW (Da)	150000
Abundance : UGT1A9 IM Freq	0.004	Turnover rate : CYP2C19 CV (%)	56	UGT1A10 PM Mean CV (%)	0	Corneocyte thickness [upper mid] CV (%) : Male	36	CYP3A4 EM Mean	65.4			Subcutis_Back : AP (mg/g)	0					Thigh Plasma osmotic pressure (mmHg)	25.8	Abundance : SLC22A3 (OCT3) ET Mean	1			Bone fcat	0.075					Target16 Name	Target 16
Abundance : UGT1A10 PM Freq	0	Abundance : CYP2D6 EM Mean	9.4	UGT1A10 UM Mean	0	Corneocyte width [upper mid] µm : Male	27.7	CYP3A4 EM CV (%)	52			Subcutis_Back : KpALB	0					Thigh Plasma osmotic pressure CV(%)	10.6	Abundance : SLC22A3 (OCT3) ET (CV%)	13			Brain fcat	0.0009					Target16 Rmax (µM)	0
Abundance : UGT1A10 UM Freq	0	Abundance : CYP2D6 EM CV (%)	65	UGT1A10 UM Mean CV (%)	0	Corneocyte width [upper mid] CV (%) : Male	9.2	CYP3A4 PM Mean	0			Subcutis_Back : KpLPP	0							Abundance : SLC22A3 (OCT3) PT Mean	0			Gut fcat	0.055					Target16 Rmax CV (%)	30
Abundance : UGT1A10 IM Freq	0	Abundance : CYP2D6 PM Mean	0	UGT1A10 IM Mean	0	Corneocyte length [upper mid] µm : Male	34.2	CYP3A4 PM Mean CV (%)	0			Subcutis_Thigh : IW (%)	0					Intramuscular Administration Site		Abundance : SLC22A3 (OCT3) PT (CV%)	0			Heart fcat	0.0454					Target16 Kdeg (1/h)	0
Abundance : UGT2B4 PM Freq	0	Abundance : CYP2D6 PM CV (%)	0	UGT1A10 IM Mean CV (%)	0	Corneocyte length [upper mid] CV (%) : Male	4.1	CYP3A4 UM Mean	0			Subcutis_Thigh : AP (mg/g)	0					Deltoid Jv,s	Predicted	Abundance : SLC22A3 (OCT3) IT Mean	0			Kidney fcat	0.041					Target16 Kdeg CV (%)	30
Abundance : UGT2B4 UM Freq	0	Abundance : CYP2D6 UM Mean	18.18	UGT1A10 Absolute Abundance	17	Hydration level (% water volume) [upper mid] : Male	46.1	CYP3A4 UM Mean CV (%)	0			Subcutis_Thigh : KpALB	0					Deltoid ns:nl	3610	Abundance : SLC22A3 (OCT3) IT (CV%)	0			Liver fcat	0.33					Target16 Kshed (1/hr)	1e-06
Abundance : UGT2B4 IM Freq	0	Abundance : CYP2D6 UM CV (%)	65	UGT1A10 Mean Turnover Rate	1e-06	Hydration level (% water volume) [upper mid] CV (%) : Male	11	CYP3A4 IM1 Mean	0			Subcutis_Thigh : KpLPP	0					Deltoid Rpore,s(nm)	5	Abundance : SLC22A3 (OCT3) UT Mean	0			Lung fcat	0.0057					Target16 Kshed CV (%)	30
Abundance : UGT2B7 PM Freq	0	Abundance : CYP2D6 IM1 Mean	2.95	UGT1A10 Mean Turnover Rate CV (%)	30	SC lipid viscosity [upper mid] centipose : Male	75	CYP3A4 IM1 Mean CV (%)	0			Intramuscular Deltoid : IW (%)	0					Deltoid Rpore,l(nm)	22	Abundance : SLC22A3 (OCT3) UT (CV%)	0			Muscle fcat	0.1					Target16 Lambda (1/h)	1e-06
Abundance : UGT2B7 UM Freq	0	Abundance : CYP2D6 IM1 CV (%)	65	UGT2B4 Population Scalar	1	SC lipid viscosity [upper mid] CV (%) : Male	0	CYP3A4 IM2 Mean	0			Intramuscular Deltoid : AP (mg/g)	0					Deltoid deltaP (mmHg)	40	Absolute Abundance : SLC22A6 (OAT1) (pmol/mg capillary protein)	0.48			Skin fcat	0.27					Target16 MW (Da)	150000
Abundance : UGT2B7 IM Freq	0	Abundance : CYP2D6 IM2 Mean	0	UGT2B4 EM Mean	1	Corneocyte pH [lower mid] : Male	6.8	CYP3A4 IM2 Mean CV (%)	0			Intramuscular Deltoid : KpALB	0					Deltoid Plasma osmotic pressure (mmHg)	25.8	Abundance : SLC22A6 (OAT1) ET Mean	1			Spleen fcat	0.018					Target17 Name	Target 17
Abundance : UGT2B10 PM Freq	0	Abundance : CYP2D6 IM2 CV (%)	0	UGT2B4 EM Mean CV (%)	50	Corneocyte pH [lower mid] CV (%) : Male	6.8	CYP3A4 Mean Turnover Rate	0.03			Intramuscular Deltoid : KpLPP	0					Deltoid Plasma osmotic pressure CV(%)	10.6	Abundance : SLC22A6 (OAT1) ET (CV%)	23			Pancreas fcat	0.015					Target17 Rmax (µM)	0
Abundance : UGT2B10 UM Freq	0	Turnover rate : CYP2D6 Mean	0.0099	UGT2B4 PM Mean	0	Corneocyte thickness [lower mid] µm : Male	0.91	CYP3A4 Mean Turnover Rate CV (%)	20			Intramuscular Gluteal : IW (%)	0					Gluteal Jv,s	Predicted	Abundance : SLC22A6 (OAT1) PT Mean	0			Additional fcat	0.01					Target17 Rmax CV (%)	30
Abundance : UGT2B10 IM Freq	0	Turnover rate : CYP2D6 CV (%)	56	UGT2B4 PM Mean CV (%)	0	Corneocyte thickness [lower mid] CV (%) : Male	36	Colon CYP3A4 EM Mean	2.95			Intramuscular Gluteal : AP (mg/g)	0					Gluteal ns:nl	3610	Abundance : SLC22A6 (OAT1) PT (CV%)	0			Lymph Nodes fcat	0.005					Target17 Kdeg (1/h)	0
Abundance : UGT2B11 PM Freq	0	Abundance : CYP2E1 EM Mean	61	UGT2B4 UM Mean	0	Corneocyte width [lower mid] µm : Male	27.7	Colon CYP3A4 EM CV (%)	30			Intramuscular Gluteal : KpALB	0					Gluteal Rpore,s(nm)	5	Abundance : SLC22A6 (OAT1) IT Mean	0			Adipose Kup	0.00298					Target17 Kdeg CV (%)	30
Abundance : UGT2B11 UM Freq	0	Abundance : CYP2E1 EM CV (%)	61	UGT2B4 UM Mean CV (%)	0	Corneocyte width [lower mid] CV (%) : Male	9.2	Colon CYP3A4 PM Mean	N/A			Intramuscular Gluteal : KpLPP	0					Gluteal Rpore,l(nm)	22	Abundance : SLC22A6 (OAT1) IT (CV%)	0			Bone Kup	0.0298					Target17 Kshed (1/hr)	1e-06
Abundance : UGT2B11 IM Freq	0	Abundance : CYP2E1 PM Mean	0	UGT2B4 IM Mean	0	Corneocyte length [lower mid] µm : Male	34.2	Colon CYP3A4 PM Mean CV (%)	N/A			Intramuscular Vastus : IW (%)	0					Gluteal deltaP (mmHg)	40	Abundance : SLC22A6 (OAT1) UT Mean	0			Brain Kup	0.00596					Target17 Kshed CV (%)	30
Abundance : UGT2B15 PM Freq	0.28	Abundance : CYP2E1 PM CV (%)	0	UGT2B4 IM Mean CV (%)	0	Corneocyte length [lower mid] CV (%) : Male	4.1	Colon CYP3A4 UM Mean	N/A			Intramuscular Vastus : AP (mg/g)	0					Gluteal Plasma osmotic pressure (mmHg)	25.8	Abundance : SLC22A6 (OAT1) UT (CV%)	0			Gut Kup	0.0298					Target17 Lambda (1/h)	1e-06
Abundance : UGT2B15 UM Freq	0	Abundance : CYP2E1 UM Mean	0	UGT2B4 Absolute Abundance	0.3	Hydration level (% water volume) [lower mid] : Male	56.75	Colon CYP3A4 UM Mean CV (%)	N/A			Intramuscular Vastus : KpALB	0					Gluteal Plasma osmotic pressure CV(%)	10.6	Absolute Abundance : SLC22A7 (OAT2) (pmol/mg capillary protein)	7.9			Heart Kup	0.0298					Target17 MW (Da)	150000
Abundance : UGT2B15 IM Freq	0.51	Abundance : CYP2E1 UM CV (%)	0	UGT2B4 Mean Turnover Rate	1e-06	Hydration level (% water volume) [lower mid] CV (%) : Male	7	Colon CYP3A4 IM1 Mean	N/A			Intramuscular Vastus : KpLPP	0					Vastus Jv,s	Predicted	Abundance : SLC22A7 (OAT2) ET Mean	1			Kidney Kup	0.0298					Target18 Name	Target 18
Abundance : UGT2B17 PM Freq	0.09	Abundance : CYP2E1 IM1 Mean	0	UGT2B4 Mean Turnover Rate CV (%)	30	SC lipid viscosity [lower mid] centipose : Male	75	Colon CYP3A4 IM1 Mean CV (%)	N/A			Adipose Volume Scalar	1					Vastus ns:nl	3610	Abundance : SLC22A7 (OAT2) ET (CV%)	48			Liver Kup	0.0298					Target18 Rmax (µM)	0
Abundance : UGT2B17 UM Freq	0	Abundance : CYP2E1 IM1 CV (%)	0	UGT2B7 Population Scalar	1	SC lipid viscosity [lower mid] CV (%) : Male	0	Colon CYP3A4 IM2 Mean	N/A			Bone Volume Scalar	1					Vastus Rpore,s(nm)	5	Abundance : SLC22A7 (OAT2) PT Mean	0			Lung Kup	0.0298					Target18 Rmax CV (%)	30
Abundance : UGT2B17 IM Freq	0.36	Abundance : CYP2E1 IM2 Mean	0	UGT2B7 EM Mean	1	Corneocyte pH [bottom] : Male	6.8	Colon CYP3A4 IM2 Mean CV (%)	N/A			Brain Volume Scalar	1					Vastus Rpore,l(nm)	22	Abundance : SLC22A7 (OAT2) PT (CV%)	0			Muscle Kup	0.0298					Target18 Kdeg (1/h)	0
Abundance : UGT2B28 PM Freq	0	Abundance : CYP2E1 IM2 CV (%)	0	UGT2B7 EM Mean CV (%)	50	Corneocyte pH [bottom] CV (%) : Male	6.8	Colon CYP3A4 Mean Turnover Rate	N/A			Gut Volume Scalar	1					Vastus deltaP (mmHg)	40	Abundance : SLC22A7 (OAT2) IT Mean	0			Skin Kup	0.0298					Target18 Kdeg CV (%)	30
Abundance : UGT2B28 UM Freq	0	Turnover rate : CYP2E1 Mean	0.0176	UGT2B7 PM Mean	0	Corneocyte thickness [bottom] µm : Male	1.03	Colon CYP3A4 Mean Turnover Rate CV (%)	N/A			Heart Volume Scalar	1					Vastus Plasma osmotic pressure (mmHg)	25.8	Abundance : SLC22A7 (OAT2) IT (CV%)	0			Spleen Kup	0.0298					Target18 Kshed (1/hr)	1e-06
Abundance : UGT2B28 IM Freq	0	Turnover rate : CYP2E1 CV (%)	63	UGT2B7 PM Mean CV (%)	0	Corneocyte thickness [bottom] CV (%) : Male	36	CYP3A5 EM Mean	23.3			Kidney Volume Scalar	1					Vastus Plasma osmotic pressure CV(%)	10.6	Abundance : SLC22A7 (OAT2) UT Mean	0			Pancreas Kup	0.0298					Target18 Kshed CV (%)	30
Abundance : User UGT1 PM Freq	0	Abundance : CYP2J2 EM Mean	1.2	UGT2B7 UM Mean	0	Corneocyte width [bottom] µm : Male	27.7	CYP3A5 EM CV (%)	32			Liver Volume Scalar	1							Abundance : SLC22A7 (OAT2) UT (CV%)	0			Additional Kup	0.0298					Target18 Lambda (1/h)	1e-06
Abundance : User UGT1 UM Freq	0	Abundance : CYP2J2 EM CV (%)	129	UGT2B7 UM Mean CV (%)	0	Corneocyte width [bottom] CV (%) : Male	9.2	CYP3A5 PM Mean	0			Lung Volume Scalar	1							Absolute Abundance : SLC22A8 (OAT3) (pmol/mg capillary protein)	0.27			Lymph Nodes Kup	0.0298					Target18 MW (Da)	150000
Abundance : User UGT1 IM Freq	0	Abundance : CYP2J2 PM Mean	0	UGT2B7 IM Mean	0	Corneocyte length [bottom] µm : Male	34.2	CYP3A5 PM Mean CV (%)	0			Muscle Volume Scalar	1							Abundance : SLC22A8 (OAT3) ET Mean	1									Target19 Name	Target 19
Abundance : User Cyt1 PM Freq	0	Abundance : CYP2J2 PM CV (%)	0	UGT2B7 IM Mean CV (%)	0	Corneocyte length [bottom] CV (%) : Male	4.1	CYP3A5 UM Mean	0			Skin Volume Scalar	1							Abundance : SLC22A8 (OAT3) ET (CV%)	11			Subcutaneous Administration Site						Target19 Rmax (µM)	0
Abundance : User Cyt1 UM Freq	0	Abundance : CYP2J2 UM Mean	0	UGT2B7 Absolute Abundance	48	Hydration level (% water volume) [bottom] : Male	67.4	CYP3A5 UM Mean CV (%)	0			Spleen Volume Scalar	1							Abundance : SLC22A8 (OAT3) PT Mean	0			Abdomen σvs	Predicted					Target19 Rmax CV (%)	30
Abundance : User Cyt1 IM Freq	0	Abundance : CYP2J2 UM CV (%)	0	UGT2B7 Mean Turnover Rate	1e-06	Hydration level (% water volume) [bottom] CV (%) : Male	4	CYP3A5 IM1 Mean	0			Plasma Volume Scalar	1							Abundance : SLC22A8 (OAT3) PT (CV%)	0			Abdomen σvL	Predicted					Target19 Kdeg (1/h)	0
Abundance : User Cyt2 PM Freq	0	Abundance : CYP2J2 IM1 Mean	0	UGT2B7 Mean Turnover Rate CV (%)	30	SC lipid viscosity [bottom] centipose : Male	75	CYP3A5 IM1 Mean CV (%)	0			Placenta Volume Scalar	0							Abundance : SLC22A8 (OAT3) IT Mean	0			Abdomen σl	0					Target19 Kdeg CV (%)	30
Abundance : User Cyt2 UM Freq	0	Abundance : CYP2J2 IM1 CV (%)	0	UGT2B10 Population Scalar	1	SC lipid viscosity [bottom] CV (%) : Male	0	CYP3A5 IM2 Mean	0			Breast Volume Scalar	0							Abundance : SLC22A8 (OAT3) IT (CV%)	0			Abdomen FR	0					Target19 Kshed (1/hr)	1e-06
Abundance : User Cyt2 IM Freq	0	Abundance : CYP2J2 IM2 Mean	0	UGT2B10 EM Mean	1	Viable Epidermis thickness µm : Male	50.05	CYP3A5 IM2 Mean CV (%)	0			Milk Volume Scalar	0							Abundance : SLC22A8 (OAT3) UT Mean	0			Abdomen FcRn	24.2					Target19 Kshed CV (%)	30
Abundance : User Cyt3 PM Freq	0	Abundance : CYP2J2 IM2 CV (%)	0	UGT2B10 EM Mean CV (%)	50	Viable Epidermis thickness CV (%) : Male	7	CYP3A5 Mean Turnover Rate	0.03			Subcutis_Arm Volume Scalar	0							Abundance : SLC22A8 (OAT3) UT (CV%)	0			Abdomen PSs	Predicted					Target19 Lambda (1/h)	1e-06
Abundance : User Cyt3 UM Freq	0	Turnover rate : CYP2J2 Mean	0.0194	UGT2B10 PM Mean	0	Dermis thickness µm : Male	1250	CYP3A5 Mean Turnover Rate CV (%)	20			Epicardial Volume Scalar	0							Absolute Abundance : SLC22A9 (OAT7) (pmol/mg capillary protein)	0.51			Abdomen PSL	Predicted					Target19 MW (Da)	150000
Abundance : User Cyt3 IM Freq	0	Turnover rate : CYP2J2 CV (%)	56	UGT2B10 PM Mean CV (%)	0	Dermis thickness CV (%) : Male	45	Colon CYP3A5 EM Mean	1.1			Midmyocardial Volume Scalar	0							Abundance : SLC22A9 (OAT7) ET Mean	1			Abdomen fcat	0.00063					Target20 Name	Target 20
Abundance : User Cyt4 PM Freq	0	Abundance : CYP3A4 EM Mean	137	UGT2B10 UM Mean	0	Subcutis thickness mm : Male	1.91	Colon CYP3A5 EM CV (%)	30			Endocardial Volume Scalar	0							Abundance : SLC22A9 (OAT7) ET (CV%)	20			Abdomen Kup	0.00298					Target20 Rmax (µM)	0
Abundance : User Cyt4 UM Freq	0	Abundance : CYP3A4 EM CV (%)	41	UGT2B10 UM Mean CV (%)	0	Subcutis thickness CV (%) : Male	55.7	Colon CYP3A5 PM Mean	N/A			Lymph Nodes Volume Scalar	0							Abundance : SLC22A9 (OAT7) PT Mean	0			Arm σvs	Predicted					Target20 Rmax CV (%)	30
Abundance : User Cyt4 IM Freq	0	Abundance : CYP3A4 PM Mean	0	UGT2B10 IM Mean	0	Muscle thickness mm : Male	1.46	Colon CYP3A5 PM Mean CV (%)	N/A			Synovial Joint Volume Scalar	0							Abundance : SLC22A9 (OAT7) PT (CV%)	0			Arm σvL	Predicted					Target20 Kdeg (1/h)	0
Abundance : CES1 PM Freq	0.001	Abundance : CYP3A4 PM CV (%)	0	UGT2B10 IM Mean CV (%)	0	Muscle thickness CV (%) : Male	2.74	Colon CYP3A5 UM Mean	N/A			Subcutis_Abdomen Volume Scalar	0							Abundance : SLC22A9 (OAT7) IT Mean	0			Arm σl	0					Target20 Kdeg CV (%)	30
Abundance : CES1 UM Freq	0	Abundance : CYP3A4 UM Mean	0	UGT2B10 Absolute Abundance	0	Dermis regional blood flow scalar : Male	2.13	Colon CYP3A5 UM Mean CV (%)	N/A			Subcutis_Back Volume Scalar	0							Abundance : SLC22A9 (OAT7) IT (CV%)	0			Arm FR	0					Target20 Kshed (1/hr)	1e-06
Abundance : CES1 IM Freq	0	Abundance : CYP3A4 UM CV (%)	0	UGT2B10 Mean Turnover Rate	1e-06	Dermis regional blood flow scalar CV (%) : Male	0	Colon CYP3A5 IM1 Mean	N/A			Subcutis_Thigh Volume Scalar	0							Abundance : SLC22A9 (OAT7) UT Mean	0			Arm FcRn	24.2					Target20 Kshed CV (%)	30
Abundance : CES2 PM Freq	0	Abundance : CYP3A4 IM1 Mean	0	UGT2B10 Mean Turnover Rate CV (%)	30	Subcutis regional blood flow scalar : Male	1	Colon CYP3A5 IM1 Mean CV (%)	N/A			Intramuscular Deltoid Volume Scalar	0							Abundance : SLC22A9 (OAT7) UT (CV%)	0			Arm PSs	Predicted					Target20 Lambda (1/h)	1e-06
Abundance : CES2 UM Freq	0	Abundance : CYP3A4 IM1 CV (%)	0	UGT2B11 Population Scalar	1	Subcutis regional blood flow scalar CV (%) : Male	0	Colon CYP3A5 IM2 Mean	N/A			Intramuscular Gluteal Volume Scalar	0							Absolute Abundance : ISF (BBB) Uptake (Brain) (pmol/mg capillary protein)	0			Arm PSL	Predicted					Target20 MW (Da)	150000
Abundance : CES2 IM Freq	0	Abundance : CYP3A4 IM2 Mean	0	UGT2B11 EM Mean	1	Muscle regional blood flow scalar : Male	1	Colon CYP3A5 IM2 Mean CV (%)	N/A			Intramuscular Vastus Volume Scalar	0							Abundance : ISF (BBB) Uptake (Brain) ET Mean	1			Arm fcat	0.00049					Shed Soluble Target Rmax_plasma (µM)	1e-06
Abundance : User ES PM Freq	0	Abundance : CYP3A4 IM2 CV (%)	0	UGT2B11 EM Mean CV (%)	50	Muscle regional blood flow scalar CV (%) : Male	0	Colon CYP3A5 Mean Turnover Rate	N/A			Membrane potential : Adipose (mV)	-41							Abundance : ISF (BBB) Uptake (Brain) ET (CV%)	60			Arm Kup	0.00298					Shed Soluble Target Rmax_plasma CV (%)	30
Abundance : User ES UM Freq	0	Turnover rate : CYP3A4 Mean	0.0193	UGT2B11 PM Mean	0			Colon CYP3A5 Mean Turnover Rate CV (%)	N/A			Membrane potential : Bone (mV)	-41							Abundance : ISF (BBB) Uptake (Brain) PT Mean	0			Back σvs	Predicted					Shed Soluble Target Ksyn_plasma (µM/h)	0
Abundance : User ES IM Freq	0	Turnover rate : CYP3A4 CV (%)	68	UGT2B11 PM Mean CV (%)	0	MPMLA - Forearm Inner (volar)		UGT1A1 Population Scalar	1			Membrane potential : Brain (mV)	-41							Abundance : ISF (BBB) Uptake (Brain) PT (CV%)	0			Back σvL	Predicted					Shed Soluble Target Ksyn_plasma CV (%)	30
Abundance : PM Freq	0	Abundance : CYP3A5 EM Mean	103	UGT2B11 UM Mean	0	Skin surface pH : Male	4.5	UGT1A1 EM Mean	1			Membrane potential : Gut (mV)	-41							Abundance : ISF (BBB) Uptake (Brain) IT Mean	0			Back σl	0					Shed Soluble Target Ksyn_tissue (µM/h)	0
Abundance : UM Freq	0	Abundance : CYP3A5 EM CV (%)	65	UGT2B11 UM Mean CV (%)	0	Skin surface pH CV (%) : Male	8.2	UGT1A1 EM Mean CV (%)	46			Membrane potential : Heart (mV)	-41							Abundance : ISF (BBB) Uptake (Brain) IT (CV%)	0			Back FR	0					Shed Soluble Target Ksyn_tissue CV (%)	30
Abundance : IM Freq	0	Abundance : CYP3A5 PM Mean	0	UGT2B11 IM Mean	0	Skin temperature °C : Male	32	UGT1A1 PM Mean	0.42			Membrane potential : Kidney (mV)	-70							Abundance : ISF (BBB) Uptake (Brain) UT Mean	0			Back FcRn	24.2					Shed Soluble Target Kdeg_tissue (1/h)	0
Abundance : PM Freq	0	Abundance : CYP3A5 PM CV (%)	0	UGT2B11 IM Mean CV (%)	0	Skin temperature CV (%) : Male	0	UGT1A1 PM Mean CV (%)	46			Membrane potential : Liver (mV)	-41							Abundance : ISF (BBB) Uptake (Brain) UT (CV%)	0			Back PSs	Predicted					Shed Soluble Target Kdeg_tissue CV (%)	30
Abundance : UM Freq	0	Abundance : CYP3A5 UM Mean	0	UGT2B11 Absolute Abundance	0	Shape of corneocyte : Male	Cuboid (brick)	UGT1A1 UM Mean	1.46			Membrane potential : Lung (mV)	-41							Absolute Abundance : cCSF (BCSFB) Efflux (Brain) (pmol/mg capillary protein)	0			Back PSL	Predicted					Shed Soluble Target molecular weight (Da)	150000
Abundance : IM Freq	0	Abundance : CYP3A5 UM CV (%)	0	UGT2B11 Mean Turnover Rate	1e-06	Shape of corneocyte : Female	Cuboid (brick)	UGT1A1 UM Mean CV (%)	46			Membrane potential : Muscle (mV)	-41							Abundance : cCSF (BCSFB) Efflux (Brain) ET Mean	1			Back fcat	0.00074
Abundance : Plasma ES PM Freq	0	Abundance : CYP3A5 IM1 Mean	0	UGT2B11 Mean Turnover Rate CV (%)	30	Number of SC layers : Male	22	UGT1A1 IM Mean	0.72			Membrane potential : Skin (mV)	-41							Abundance : cCSF (BCSFB) Efflux (Brain) ET (CV%)	30			Back Kup	0.00298
Abundance : Plasma ES UM Freq	0	Abundance : CYP3A5 IM1 CV (%)	0	UGT2B15 Population Scalar	1	Number of SC layers CV (%) : Male	14	UGT1A1 IM Mean CV (%)	46			Membrane potential : Spleen (mV)	-41							Abundance : cCSF (BCSFB) Efflux (Brain) PT Mean	0			Thigh σvs	Predicted
Abundance : Plasma ES IM Freq	0	Abundance : CYP3A5 IM2 Mean	0	UGT2B15 EM Mean	1	Water density gm/cm3 : Male	1	UGT1A1 Absolute Abundance	24			Membrane potential : RBC (mV)	-10							Abundance : cCSF (BCSFB) Efflux (Brain) PT (CV%)	0			Thigh σvL	Predicted
Abundance : FMO1 PM Freq	0	Abundance : CYP3A5 IM2 CV (%)	0	UGT2B15 EM Mean CV (%)	50	Water density CV (%) : Male	0	UGT1A3 Population Scalar	1			Membrane potential : Pancreas (mV)	-41							Abundance : cCSF (BCSFB) Efflux (Brain) IT Mean	0			Thigh σl	0
Abundance : FMO1 UM Freq	0	Turnover rate : CYP3A5 Mean	0.0193	UGT2B15 PM Mean	0.07	SC lipids density gm/cm3 : Male	0.9	UGT1A3 EM Mean	1			Membrane potential : Placenta (mV)	0							Abundance : cCSF (BCSFB) Efflux (Brain) IT (CV%)	0			Thigh FR	0
Abundance : FMO1 IM Freq	0	Turnover rate : CYP3A5 CV (%)	68	UGT2B15 PM Mean CV (%)	50	SC lipids density CV (%) : Male	0	UGT1A3 EM Mean CV (%)	49			Membrane potential : Breast (mV)	0							Abundance : cCSF (BCSFB) Efflux (Brain) UT Mean	0			Thigh FcRn	24.2
Abundance : FMO3 PM Freq	0	Abundance : CYP3A7 EM Mean	35.4	UGT2B15 UM Mean	0	SC proteins density gm/cm3 : Male	1.37	UGT1A3 PM Mean	0			Membrane potential : Milk (mV)	0							Abundance : cCSF (BCSFB) Efflux (Brain) UT (CV%)	0			Thigh PSs	Predicted
Abundance : FMO3 UM Freq	0	Abundance : CYP3A7 EM CV (%)	61	UGT2B15 UM Mean CV (%)	0	SC proteins density CV (%) : Male	0	UGT1A3 PM Mean CV (%)	0			Membrane potential : Subcutis_Arm (mV)	0							Absolute Abundance : cCSF (BCSFB) Uptake (Brain) (pmol/mg capillary protein)	0			Thigh PSL	Predicted
Abundance : FMO3 IM Freq	0	Abundance : CYP3A7 PM Mean	0	UGT2B15 IM Mean	0.47	Intercellular lipid thickness of SC µm : Male	0.091	UGT1A3 UM Mean	5.3			Membrane potential : Epicardial (mV)	0							Abundance : cCSF (BCSFB) Uptake (Brain) ET Mean	1			Thigh fcat	0.00063
Abundance : FMO5 PM Freq	0	Abundance : CYP3A7 PM CV (%)	0	UGT2B15 IM Mean CV (%)	50	Intercellular lipid thickness of SC CV (%) : Male	0	UGT1A3 UM Mean CV (%)	49			Membrane potential : Midmyocardial (mV)	0							Abundance : cCSF (BCSFB) Uptake (Brain) ET (CV%)	30			Thigh Kup	0.00298
Abundance : FMO5 UM Freq	0	Abundance : CYP3A7 UM Mean	0	UGT2B15 Absolute Abundance	0.2	Tortuosity : Male	User Defined	UGT1A3 IM Mean	0.5			Membrane potential : Endocardial (mV)	0							Abundance : cCSF (BCSFB) Uptake (Brain) PT Mean	0
Abundance : FMO5 IM Freq	0	Abundance : CYP3A7 UM CV (%)	0	UGT2B15 Mean Turnover Rate	1e-06	Tortuosity of lipid diffusion pathway of SC : Male	12.7	UGT1A3 IM Mean CV (%)	49			Membrane potential : Lymph Nodes (mV)	0							Abundance : cCSF (BCSFB) Uptake (Brain) PT (CV%)	0			Intramuscular Administration Site
Abundance : FMOUser PM Freq	0	Abundance : CYP3A7 IM1 Mean	0	UGT2B15 Mean Turnover Rate CV (%)	30	Tortuosity of lipid diffusion pathway of SC CV (%) : Male	18	UGT1A3 Absolute Abundance	0.53			Membrane potential : Synovial Joint (mV)	0							Abundance : cCSF (BCSFB) Uptake (Brain) IT Mean	0			Deltoid σvs	Predicted
Abundance : FMOUser UM Freq	0	Abundance : CYP3A7 IM1 CV (%)	0	UGT2B17 Population Scalar	1	Hair follicle diameter µm : Male	77.7	UGT1A4 Population Scalar	1			Membrane potential : Subcutis_Abdomen (mV)	0							Abundance : cCSF (BCSFB) Uptake (Brain) IT (CV%)	0			Deltoid σvL	Predicted
Abundance : FMOUser IM Freq	0	Abundance : CYP3A7 IM2 Mean	0	UGT2B17 EM Mean	1	Hair follicle diameter CV (%) : Male	32	UGT1A4 EM Mean	1			Membrane potential : Subcutis_Back (mV)	0							Abundance : cCSF (BCSFB) Uptake (Brain) UT Mean	0			Deltoid σl	0
Abundance : ABCB1 (P-gp/MDR1) PT Freq	0	Abundance : CYP3A7 IM2 CV (%)	0	UGT2B17 EM Mean CV (%)	50	Hair follicle density N/cm2 : Male	18	UGT1A4 EM Mean CV (%)	60			Membrane potential : Subcutis_Thigh (mV)	0							Abundance : cCSF (BCSFB) Uptake (Brain) UT (CV%)	0			Deltoid FR	0
Abundance : ABCB1 (P-gp/MDR1) IT Freq	0	Turnover rate : CYP3A7 Mean	0.0193	UGT2B17 PM Mean	0.08	Hair follicle density CV (%) : Male	39	UGT1A4 PM Mean	0			Membrane potential : Intramuscular Deltoid (mV)	0							Absolute Abundance : ICF Efflux (Brain) (pmol/mg of neural (system) protein)	0			Deltoid FcRn	6.5
Abundance : ABCB1 (P-gp/MDR1) UT Freq	0	Turnover rate : CYP3A7 CV (%)	68	UGT2B17 PM Mean CV (%)	50	Hair follicle depth µm : Male	109.5	UGT1A4 PM Mean CV (%)	0			Membrane potential : Intramuscular Gluteal (mV)	0							Abundance : ICF Efflux (Brain) ET Mean	1			Deltoid PSs	Predicted
Abundance : ABCB11 (BSEP) PT Freq	0	3A4 M / F difference	Same	UGT2B17 UM Mean	0	Hair follicle depth CV (%) : Male	0	UGT1A4 UM Mean	0			Membrane potential : Intramuscular Vastus (mV)	0							Abundance : ICF Efflux (Brain) ET (CV%)	30			Deltoid PSL	Predicted
Abundance : ABCB11 (BSEP) IT Freq	0	Abundance : 3A4 Mean : Male	137	UGT2B17 UM Mean CV (%)	0	Hair shaft diameter µm : Male	18	UGT1A4 UM Mean CV (%)	0			Ve (% of Tissue volume) : Lung	0.232							Abundance : ICF Efflux (Brain) PT Mean	0			Deltoid fcat	0.00018
Abundance : ABCB11 (BSEP) UT Freq	0	Abundance : 3A4 CV (%) : Male	41	UGT2B17 IM Mean	0.16	Hair shaft diameter CV (%) : Male	34	UGT1A4 IM Mean	0			Ve (% of Tissue volume) : Heart	0.053							Abundance : ICF Efflux (Brain) PT (CV%)	0			Deltoid Kup	0.00298
Abundance : ABCC1 (MRP1) PT Freq	0	Abundance : 3A4 Mean : Female	137	UGT2B17 IM Mean CV (%)	50	Sebum viscosity centipose : Male	40	UGT1A4 IM Mean CV (%)	0			Ve (% of Tissue volume) : Brain	0.063							Abundance : ICF Efflux (Brain) IT Mean	0			Gluteal σvs	Predicted
Abundance : ABCC1 (MRP1) IT Freq	0	Abundance : 3A4 CV (%) : Female	41	UGT2B17 Absolute Abundance	0	Sebum viscosity CV (%) : Male	0	UGT1A4 Absolute Abundance	1.9			Ve (% of Tissue volume) : Muscle	0.034							Abundance : ICF Efflux (Brain) IT (CV%)	0			Gluteal σvL	Predicted
Abundance : ABCC1 (MRP1) UT Freq	0	Abundance : CYP2C9 Allele 1 Genotype 1 Mean	77.7	UGT2B17 Mean Turnover Rate	1e-06	Corneocyte pH [top] : Male	6.8	UGT1A5 Population Scalar	1			Ve (% of Tissue volume) : Skin	0.063							Abundance : ICF Efflux (Brain) UT Mean	0			Gluteal σl	0
Abundance : ABCC2 (MRP2) PT Freq	0	Abundance : CYP2C9 Allele 1 Genotype 1 CV (%)	64	UGT2B17 Mean Turnover Rate CV (%)	30	Corneocyte pH [top] CV (%) : Male	6.8	UGT1A5 EM Mean	1			Ve (% of Tissue volume) : Adipose	0.039							Abundance : ICF Efflux (Brain) UT (CV%)	0			Gluteal FR	0
Abundance : ABCC2 (MRP2) IT Freq	0	Turnover rate : CYP2C9 Allele 1 Genotype 1 Mean	0.0067	UGT2B28 Population Scalar	1	Corneocyte thickness [top] µm : Male	0.59	UGT1A5 EM Mean CV (%)	60			Ve (% of Tissue volume) : Bone	0.063							Absolute Abundance : ICF Uptake (Brain) (pmol/mg of neural (system) protein)	0			Gluteal FcRn	6.5
Abundance : ABCC2 (MRP2) UT Freq	0	Turnover rate : CYP2C9 Allele 1 Genotype 1 CV (%)	56	UGT2B28 EM Mean	1	Corneocyte thickness [top] CV (%) : Male	22	UGT1A5 PM Mean	0			Ve (% of Tissue volume) : Kidney	0.088							Abundance : ICF Uptake (Brain) ET Mean	1			Gluteal PSs	Predicted
Abundance : ABCC3 (MRP3) PT Freq	0	Abundance : CYP2C9 Allele 1 Genotype 2 Mean	75.7	UGT2B28 EM Mean CV (%)	50	Corneocyte width [top] µm : Male	29.6	UGT1A5 PM Mean CV (%)	0			Ve (% of Tissue volume) : Gut	0.063							Abundance : ICF Uptake (Brain) ET (CV%)	30			Gluteal PSL	Predicted
Abundance : ABCC3 (MRP3) IT Freq	0	Abundance : CYP2C9 Allele 1 Genotype 2 CV (%)	70	UGT2B28 PM Mean	0	Corneocyte width [top] CV (%) : Male	5.9	UGT1A5 UM Mean	0			Ve (% of Tissue volume) : Spleen	0.063							Abundance : ICF Uptake (Brain) PT Mean	0			Gluteal fcat	0.00018
Abundance : ABCC3 (MRP3) UT Freq	0	Turnover rate : CYP2C9 Allele 1 Genotype 2 Mean	0.0067	UGT2B28 PM Mean CV (%)	0	Corneocyte length [top] µm : Male	36.4	UGT1A5 UM Mean CV (%)	0			Ve (% of Tissue volume) : Pancreas	0.063							Abundance : ICF Uptake (Brain) PT (CV%)	0			Gluteal Kup	0.00298
Abundance : ABCC4 (MRP4) PT Freq	0	Turnover rate : CYP2C9 Allele 1 Genotype 2 CV (%)	56	UGT2B28 UM Mean	0	Corneocyte length [top] CV (%) : Male	5.7	UGT1A5 IM Mean	0			Ve (% of Tissue volume) : Liver	0.063							Abundance : ICF Uptake (Brain) IT Mean	0			Vastus σvs	Predicted
Abundance : ABCC4 (MRP4) IT Freq	0	Abundance : CYP2C9 Allele 1 Genotype 3 Mean	63.6	UGT2B28 UM Mean CV (%)	0	Hydration level (% water volume) [top] : Male	33.9	UGT1A5 IM Mean CV (%)	0			Vv (% of Tissue volume) : Lung	18.54							Abundance : ICF Uptake (Brain) IT (CV%)	0			Vastus σvL	Predicted
Abundance : ABCC4 (MRP4) UT Freq	0	Abundance : CYP2C9 Allele 1 Genotype 3 CV (%)	93	UGT2B28 IM Mean	0	Hydration level (% water volume) [top] CV (%) : Male	9	UGT1A5 Absolute Abundance	0.3			Vv (% of Tissue volume) : Heart	4.2							Abundance : ICF Uptake (Brain) UT Mean	0			Vastus σl	0
Abundance : ABCC6 (MRP6) PT Freq	0	Turnover rate : CYP2C9 Allele 1 Genotype 3 Mean	0.0067	UGT2B28 IM Mean CV (%)	0	SC lipid viscosity [top] centipose : Male	75	UGT1A6 Population Scalar	1			Vv (% of Tissue volume) : Brain	5							Abundance : ICF Uptake (Brain) UT (CV%)	0			Vastus FR	0
Abundance : ABCC6 (MRP6) IT Freq	0	Turnover rate : CYP2C9 Allele 1 Genotype 3 CV (%)	56	UGT2B28 Absolute Abundance	0	SC lipid viscosity [top] CV (%) : Male	0	UGT1A6 EM Mean	1			Vv (% of Tissue volume) : Muscle	2.7							Transferrin receptor Rmax (µM)	3.3			Vastus FcRn	6.5
Abundance : ABCC6 (MRP6) UT Freq	0	Abundance : CYP2C9 Allele 1 Genotype 4 Mean	53.7	UGT2B28 Mean Turnover Rate	1e-06	Corneocyte pH [upper mid] : Male	6.8	UGT1A6 EM Mean CV (%)	60			Vv (% of Tissue volume) : Skin	5							Transferrin receptor Rmax CV (%)	30			Vastus PSs	Predicted
Abundance : ABCG2 (BCRP) PT Freq	0.02	Abundance : CYP2C9 Allele 1 Genotype 4 CV (%)	71	UGT2B28 Mean Turnover Rate CV (%)	30	Corneocyte pH [upper mid] CV (%) : Male	6.8	UGT1A6 PM Mean	0			Vv (% of Tissue volume) : Adipose	3.1							Transferrin receptor Kdeg (1/h)	0.0625			Vastus PSL	Predicted
Abundance : ABCG2 (BCRP) IT Freq	0.17	Turnover rate : CYP2C9 Allele 1 Genotype 4 Mean	0.0067	Use User UGT Option	Yes	Corneocyte thickness [upper mid] µm : Male	0.67	UGT1A6 PM Mean CV (%)	0			Vv (% of Tissue volume) : Bone	5							Transferrin receptor Kdeg CV (%)	30			Vastus fcat	0.00018
Abundance : ABCG2 (BCRP) UT Freq	0	Turnover rate : CYP2C9 Allele 1 Genotype 4 CV (%)	56	UGT User	1	Corneocyte thickness [upper mid] CV (%) : Male	22	UGT1A6 UM Mean	0			Vv (% of Tissue volume) : Kidney	7							Transferrin receptor molecular weight (Da)	95000			Vastus Kup	0.00298
Abundance : SLC2A1 (GLUT1) PT Freq	0	Abundance : CYP2C9 Allele 1 Genotype 5 Mean	39.5	User UGT1 Population Scalar	1	Corneocyte width [upper mid] µm : Male	29.6	UGT1A6 UM Mean CV (%)	0			Vv (% of Tissue volume) : Gut	5
Abundance : SLC2A1 (GLUT1) IT Freq	0	Abundance : CYP2C9 Allele 1 Genotype 5 CV (%)	80	User UGT1 EM Mean	1	Corneocyte width [upper mid] CV (%) : Male	5.9	UGT1A6 IM Mean	0			Vv (% of Tissue volume) : Spleen	5
Abundance : SLC2A1 (GLUT1) UT Freq	0	Turnover rate : CYP2C9 Allele 1 Genotype 5 Mean	0.0067	User UGT1 EM Mean CV (%)	50	Corneocyte length [upper mid] µm : Male	36.4	UGT1A6 IM Mean CV (%)	0			Vv (% of Tissue volume) : Pancreas	5
Abundance : SLC2A2 (GLUT2) PT Freq	0	Turnover rate : CYP2C9 Allele 1 Genotype 5 CV (%)	56	User UGT1 PM Mean	0	Corneocyte length [upper mid] CV (%) : Male	5.7	UGT1A6 Absolute Abundance	1.3			Vv (% of Tissue volume) : Liver	5
Abundance : SLC2A2 (GLUT2) IT Freq	0	Abundance : CYP2C9 Allele 1 Genotype 6 Mean	25.2	User UGT1 PM Mean CV (%)	0	Hydration level (% water volume) [upper mid] : Male	44.6987	UGT1A7 Population Scalar	1			Subcell Membrane potential : Adipose (mV)	10
Abundance : SLC2A2 (GLUT2) UT Freq	0	Abundance : CYP2C9 Allele 1 Genotype 6 CV (%)	79	User UGT1 UM Mean	0	Hydration level (% water volume) [upper mid] CV (%) : Male	6	UGT1A7 EM Mean	1			Subcell Membrane potential : Bone (mV)	10
Abundance : SLC10A1 (NTCP) PT Freq	0	Turnover rate : CYP2C9 Allele 1 Genotype 6 Mean	0.0067	User UGT1 UM Mean CV (%)	0	SC lipid viscosity [upper mid] centipose : Male	75	UGT1A7 EM Mean CV (%)	60			Subcell Membrane potential : Brain (mV)	10
Abundance : SLC10A1 (NTCP) IT Freq	0	Turnover rate : CYP2C9 Allele 1 Genotype 6 CV (%)	56	User UGT1 IM Mean	0	SC lipid viscosity [upper mid] CV (%) : Male	0	UGT1A7 PM Mean	0			Subcell Membrane potential : Gut (mV)	10
Abundance : SLC10A1 (NTCP) UT Freq	0	Abundance : CYP2B6 Allele 2 Genotype 1 Mean	21.6	User UGT1 IM Mean CV (%)	0	Corneocyte pH [lower mid] : Male	6.8	UGT1A7 PM Mean CV (%)	0			Subcell Membrane potential : Heart (mV)	10
Abundance : SLC10A2 (ASBT/IBAT) PT Freq	0	Abundance : CYP2B6 Allele 2 Genotype 1 CV (%)	68	User UGT1 Absolute Abundance	0	Corneocyte pH [lower mid] CV (%) : Male	6.8	UGT1A7 UM Mean	0			Subcell Membrane potential : Kidney (mV)	10
Abundance : SLC10A2 (ASBT/IBAT) IT Freq	0	Turnover rate : CYP2B6 Allele 2 Genotype 1 Mean	0.0217	User UGT1 Mean Turnover Rate	1e-06	Corneocyte thickness [lower mid] µm : Male	0.76	UGT1A7 UM Mean CV (%)	0			Subcell Membrane potential : Liver (mV)	10
Abundance : SLC10A2 (ASBT/IBAT) UT Freq	0	Turnover rate : CYP2B6 Allele 2 Genotype 1 CV (%)	56	User UGT1 Mean Turnover Rate CV (%)	30	Corneocyte thickness [lower mid] CV (%) : Male	22	UGT1A7 IM Mean	0			Subcell Membrane potential : Lung (mV)	10
Abundance : SLC15A1 (PEPT1) PT Freq	0	Abundance : CYP2B6 Allele 2 Genotype 2 Mean	14.1	Use User Cytosolic Enzyme Option	Yes	Corneocyte width [lower mid] µm : Male	29.6	UGT1A7 IM Mean CV (%)	0			Subcell Membrane potential : Muscle (mV)	10
Abundance : SLC15A1 (PEPT1) IT Freq	0	Abundance : CYP2B6 Allele 2 Genotype 2 CV (%)	82	User Cyt	1	Corneocyte width [lower mid] CV (%) : Male	5.9	UGT1A7 Absolute Abundance	7.1			Subcell Membrane potential : Skin (mV)	10
Abundance : SLC15A1 (PEPT1) UT Freq	0	Turnover rate : CYP2B6 Allele 2 Genotype 2 Mean	0.0217	User Cyt1 Population Scalar	1	Corneocyte length [lower mid] µm : Male	36.4	UGT1A8 Population Scalar	1			Subcell Membrane potential : Spleen (mV)	10
Abundance : SLC16A1 (MCT1) PT Freq	0	Turnover rate : CYP2B6 Allele 2 Genotype 2 CV (%)	56	User Cyt1 EM Mean	1	Corneocyte length [lower mid] CV (%) : Male	5.7	UGT1A8 EM Mean	1			Subcell Membrane potential : RBC (mV)	10
Abundance : SLC16A1 (MCT1) IT Freq	0	Abundance : CYP2B6 Allele 2 Genotype 3 Mean	24.7	User Cyt1 EM Mean CV (%)	30	Hydration level (% water volume) [lower mid] : Male	55.5388	UGT1A8 EM Mean CV (%)	60			Subcell Membrane potential : Pancreas (mV)	10
Abundance : SLC16A1 (MCT1) UT Freq	0	Abundance : CYP2B6 Allele 2 Genotype 3 CV (%)	128	User Cyt1 PM Mean	0	Hydration level (% water volume) [lower mid] CV (%) : Male	5	UGT1A8 PM Mean	0			Subcell Membrane potential : Placenta (mV)	0
Abundance : SLC19A2 (THTR1) PT Freq	0	Turnover rate : CYP2B6 Allele 2 Genotype 3 Mean	0.0217	User Cyt1 PM Mean CV (%)	0	SC lipid viscosity [lower mid] centipose : Male	75	UGT1A8 PM Mean CV (%)	0			Subcell Membrane potential : Breast (mV)	0
Abundance : SLC19A2 (THTR1) IT Freq	0	Turnover rate : CYP2B6 Allele 2 Genotype 3 CV (%)	56	User Cyt1 UM Mean	0	SC lipid viscosity [lower mid] CV (%) : Male	0	UGT1A8 UM Mean	0			Subcell Membrane potential : Milk (mV)	0
Abundance : SLC19A2 (THTR1) UT Freq	0	Abundance : CYP2B6 Allele 2 Genotype 4 Mean	17.2	User Cyt1 UM Mean CV (%)	0	Corneocyte pH [bottom] : Male	6.8	UGT1A8 UM Mean CV (%)	0			Subcell Membrane potential : Subcutis_Arm (mV)	0
Abundance : SLC19A3 (THTR2) PT Freq	0	Abundance : CYP2B6 Allele 2 Genotype 4 CV (%)	111	User Cyt1 IM Mean	0	Corneocyte pH [bottom] CV (%) : Male	6.8	UGT1A8 IM Mean	0			Subcell Membrane potential : Epicardial (mV)	0
Abundance : SLC19A3 (THTR2) IT Freq	0	Turnover rate : CYP2B6 Allele 2 Genotype 4 Mean	0.0217	User Cyt1 IM Mean CV (%)	0	Corneocyte thickness [bottom] µm : Male	0.86	UGT1A8 IM Mean CV (%)	0			Subcell Membrane potential : Midmyocardial (mV)	0
Abundance : SLC19A3 (THTR2) UT Freq	0	Turnover rate : CYP2B6 Allele 2 Genotype 4 CV (%)	56	Use User Cytosolic Enzyme Option	Yes	Corneocyte thickness [bottom] CV (%) : Male	22	UGT1A8 Absolute Abundance	5.6			Subcell Membrane potential : Endocardial (mV)	0
Abundance : SLCO1A2 (OATP1A2) PT Freq	0	Abundance : CYP2B6 Allele 2 Genotype 5 Mean	16.8	User Cyt	2	Corneocyte width [bottom] µm : Male	29.6	UGT1A9 Population Scalar	1			Subcell Membrane potential : Lymph Nodes (mV)	0
Abundance : SLCO1A2 (OATP1A2) IT Freq	0	Abundance : CYP2B6 Allele 2 Genotype 5 CV (%)	106	User Cyt2 Population Scalar	1	Corneocyte width [bottom] CV (%) : Male	5.9	UGT1A9 EM Mean	1			Subcell Membrane potential : Synovial Joint (mV)	0
Abundance : SLCO1A2 (OATP1A2) UT Freq	0	Turnover rate : CYP2B6 Allele 2 Genotype 5 Mean	0.0217	User Cyt2 EM Mean	1	Corneocyte length [bottom] µm : Male	36.4	UGT1A9 EM Mean CV (%)	60			Subcell Membrane potential : Subcutis_Abdomen (mV)	0
Abundance : SLCO1B1 (OATP1B1) PT Freq	0.03	Turnover rate : CYP2B6 Allele 2 Genotype 5 CV (%)	56	User Cyt2 EM Mean CV (%)	30	Corneocyte length [bottom] CV (%) : Male	5.7	UGT1A9 PM Mean	1			Subcell Membrane potential : Subcutis_Back (mV)	0
Abundance : SLCO1B1 (OATP1B1) IT Freq	0.27	Abundance : CYP2B6 Allele 2 Genotype 6 Mean	5.4	User Cyt2 PM Mean	0	Hydration level (% water volume) [bottom] : Male	66.4	UGT1A9 PM Mean CV (%)	60			Subcell Membrane potential : Subcutis_Thigh (mV)	0
Abundance : SLCO1B1 (OATP1B1) UT Freq	0.07	Abundance : CYP2B6 Allele 2 Genotype 6 CV (%)	76	User Cyt2 PM Mean CV (%)	0	Hydration level (% water volume) [bottom] CV (%) : Male	4	UGT1A9 UM Mean	0			Subcell Membrane potential : Intramuscular Deltoid (mV)	0
Abundance : SLCO1B3 (OATP1B3) PT Freq	0	Turnover rate : CYP2B6 Allele 2 Genotype 6 Mean	0.0217	User Cyt2 UM Mean	0	SC lipid viscosity [bottom] centipose : Male	75	UGT1A9 UM Mean CV (%)	0			Subcell Membrane potential : Intramuscular Gluteal (mV)	0
Abundance : SLCO1B3 (OATP1B3) IT Freq	0	Turnover rate : CYP2B6 Allele 2 Genotype 6 CV (%)	56	User Cyt2 UM Mean CV (%)	0	SC lipid viscosity [bottom] CV (%) : Male	0	UGT1A9 IM Mean	1			Subcell Membrane potential : Intramuscular Vastus (mV)	0
Abundance : SLCO1B3 (OATP1B3) UT Freq	0	Abundance : UGT1A1 Population Scalar	1	User Cyt2 IM Mean	0	Viable Epidermis thickness µm : Male	41.9655	UGT1A9 IM Mean CV (%)	60			Local pH (IW) : Adipose	7
Abundance : SLCO1C1 (OATP1C1) PT Freq	0	Abundance : UGT1A1 EM Mean	1	User Cyt2 IM Mean CV (%)	0	Viable Epidermis thickness CV (%) : Male	19	UGT1A9 Absolute Abundance	5.9			Local pH (IW) : Bone	7
Abundance : SLCO1C1 (OATP1C1) IT Freq	0	Abundance : UGT1A1 EM CV (%)	24	Use User Cytosolic Enzyme Option	Yes	Dermis thickness µm : Male	1240	UGT1A10 Population Scalar	1			Local pH (IW) : Brain	7.12
Abundance : SLCO1C1 (OATP1C1) UT Freq	0	Abundance : UGT1A1 PM Mean	0.42	User Cyt	3	Dermis thickness CV (%) : Male	20	UGT1A10 EM Mean	1			Local pH (IW) : Gut	7
Abundance : SLCO2B1 (OATP2B1) PT Freq	0	Abundance : UGT1A1 PM CV (%)	50.8	User Cyt3 Population Scalar	1	Subcutis thickness mm : Male	1.91	UGT1A10 EM Mean CV (%)	60			Local pH (IW) : Heart	7
Abundance : SLCO2B1 (OATP2B1) IT Freq	0	Abundance : UGT1A1 UM Mean	1.46	User Cyt3 EM Mean	1	Subcutis thickness CV (%) : Male	55.7	UGT1A10 PM Mean	0			Local pH (IW) : Kidney	7.2
Abundance : SLCO2B1 (OATP2B1) UT Freq	0	Abundance : UGT1A1 UM CV (%)	30	User Cyt3 EM Mean CV (%)	30	Muscle thickness mm : Male	29.88	UGT1A10 PM Mean CV (%)	0			Local pH (IW) : Liver	7
Abundance : SLCO4C1 (OATP4C1) PT Freq	0	Abundance : UGT1A1 IM Mean	0.72	User Cyt3 PM Mean	0	Muscle thickness CV (%) : Male	61.44	UGT1A10 UM Mean	0			Local pH (IW) : Lung	6.7
Abundance : SLCO4C1 (OATP4C1) IT Freq	0	Abundance : UGT1A1 IM CV (%)	39.9	User Cyt3 PM Mean CV (%)	0	Dermis regional blood flow scalar : Male	0.909226	UGT1A10 UM Mean CV (%)	0			Local pH (IW) : Muscle	7
Abundance : SLCO4C1 (OATP4C1) UT Freq	0	Absolute Abundance : UGT1A1	43	User Cyt3 UM Mean	0	Dermis regional blood flow scalar CV (%) : Male	0	UGT1A10 IM Mean	0			Local pH (IW) : Skin	7
Abundance : SLC22A1 (OCT1) PT Freq	0.0549	Turnover rate : UGT1A1 Mean	0.0578	User Cyt3 UM Mean CV (%)	0	Subcutis regional blood flow scalar : Male	1	UGT1A10 IM Mean CV (%)	0			Local pH (IW) : Spleen	7
Abundance : SLC22A1 (OCT1) IT Freq	0.4043	Turnover rate : UGT1A1 CV (%)	30	User Cyt3 IM Mean	0	Subcutis regional blood flow scalar CV (%) : Male	0	UGT1A10 Absolute Abundance	4.3			Local pH (IW) : RBC	7.22
Abundance : SLC22A1 (OCT1) UT Freq	0.0004	Abundance : UGT1A3 Population Scalar	1	User Cyt3 IM Mean CV (%)	0	Muscle regional blood flow scalar : Male	1	UGT2B4 Population Scalar	1			Local pH (IW) : Pancreas	7
Abundance : SLC22A2 (OCT2) PT Freq	0	Abundance : UGT1A3 EM Mean	1	Use User Cytosolic Enzyme Option	Yes	Muscle regional blood flow scalar CV (%) : Male	0	UGT2B4 EM Mean	1			Local pH (IW) : Placenta	0
Abundance : SLC22A2 (OCT2) IT Freq	0	Abundance : UGT1A3 EM CV (%)	72	User Cyt	4			UGT2B4 EM Mean CV (%)	60			Local pH (IW) : Breast	0
Abundance : SLC22A2 (OCT2) UT Freq	0	Abundance : UGT1A3 PM Mean	0	User Cyt4 Population Scalar	1	MPMLA - Forearm Outer (dorsal)		UGT2B4 PM Mean	0			Local pH (IW) : Milk	0
Abundance : SLC22A3 (OCT3) PT Freq	0	Abundance : UGT1A3 PM CV (%)	0	User Cyt4 EM Mean	1	Skin surface pH : Male	4.5	UGT2B4 PM Mean CV (%)	0			Local pH (IW) : Subcutis_Arm	0
Abundance : SLC22A3 (OCT3) IT Freq	0	Abundance : UGT1A3 UM Mean	5.3	User Cyt4 EM Mean CV (%)	30	Skin surface pH CV (%) : Male	8.2	UGT2B4 UM Mean	0			Local pH (IW) : Epicardial	0
Abundance : SLC22A3 (OCT3) UT Freq	0	Abundance : UGT1A3 UM CV (%)	72	User Cyt4 PM Mean	0	Skin temperature °C : Male	32	UGT2B4 UM Mean CV (%)	0			Local pH (IW) : Midmyocardial	0
Abundance : SLC22A4 (OCTN1) PT Freq	0	Abundance : UGT1A3 IM Mean	0.5	User Cyt4 PM Mean CV (%)	0	Skin temperature CV (%) : Male	0	UGT2B4 IM Mean	0			Local pH (IW) : Endocardial	0
Abundance : SLC22A4 (OCTN1) IT Freq	0	Abundance : UGT1A3 IM CV (%)	72	User Cyt4 UM Mean	0	Shape of corneocyte : Male	Cuboid (brick)	UGT2B4 IM Mean CV (%)	0			Local pH (IW) : Lymph Nodes	0
Abundance : SLC22A4 (OCTN1) UT Freq	0	Absolute Abundance : UGT1A3	2.75	User Cyt4 UM Mean CV (%)	0	Shape of corneocyte : Female	Cuboid (brick)	UGT2B4 Absolute Abundance	0			Local pH (IW) : Synovial Joint	0
Abundance : SLC22A5 (OCTN2) PT Freq	0	Turnover rate : UGT1A3 Mean	1e-06	User Cyt4 IM Mean	0	Number of SC layers : Male	22	UGT2B7 Population Scalar	1			Local pH (IW) : Subcutis_Abdomen	0
Abundance : SLC22A5 (OCTN2) IT Freq	0	Turnover rate : UGT1A3 CV (%)	30	User Cyt4 IM Mean CV (%)	0	Number of SC layers CV (%) : Male	14	UGT2B7 EM Mean	1			Local pH (IW) : Subcutis_Back	0
Abundance : SLC22A5 (OCTN2) UT Freq	0	Abundance : UGT1A4 Population Scalar	1	CES1 Population Scalar	1	Water density gm/cm3 : Male	1	UGT2B7 EM Mean CV (%)	60			Local pH (IW) : Subcutis_Thigh	0
Abundance : SLC22A6 (OAT1) PT Freq	0	Abundance : UGT1A4 EM Mean	1	CES1 EM Mean	1	Water density CV (%) : Male	0	UGT2B7 PM Mean	0			Local pH (IW) : Intramuscular Deltoid	0
Abundance : SLC22A6 (OAT1) IT Freq	0	Abundance : UGT1A4 EM CV (%)	26	CES1 EM CV (%)	30	SC lipids density gm/cm3 : Male	0.9	UGT2B7 PM Mean CV (%)	0			Local pH (IW) : Intramuscular Gluteal	0
Abundance : SLC22A6 (OAT1) UT Freq	0	Abundance : UGT1A4 PM Mean	0	CES1 PM Mean	0.11	SC lipids density CV (%) : Male	0	UGT2B7 UM Mean	0			Local pH (IW) : Intramuscular Vastus	0
Abundance : SLC22A7 (OAT2) PT Freq	0	Abundance : UGT1A4 PM CV (%)	0	CES1 PM CV (%)	30	SC proteins density gm/cm3 : Male	1.37	UGT2B7 UM Mean CV (%)	0			Subcell pH : Adipose	5
Abundance : SLC22A7 (OAT2) IT Freq	0	Abundance : UGT1A4 UM Mean	0	CES1 UM Mean	0	SC proteins density CV (%) : Male	0	UGT2B7 IM Mean	0			Subcell pH : Bone	5
Abundance : SLC22A7 (OAT2) UT Freq	0	Abundance : UGT1A4 UM CV (%)	0	CES1 UM CV (%)	0	Intercellular lipid thickness of SC µm : Male	0.091	UGT2B7 IM Mean CV (%)	0			Subcell pH : Brain	5
Abundance : SLC22A8 (OAT3) PT Freq	0	Abundance : UGT1A4 IM Mean	0	CES1 IM Mean	0	Intercellular lipid thickness of SC CV (%) : Male	0	UGT2B7 Absolute Abundance	4.5			Subcell pH : Gut	5
Abundance : SLC22A8 (OAT3) IT Freq	0	Abundance : UGT1A4 IM CV (%)	0	CES1 IM CV (%)	0	Tortuosity : Male	User Defined	UGT2B10 Population Scalar	1			Subcell pH : Heart	5
Abundance : SLC22A8 (OAT3) UT Freq	0	Absolute Abundance : UGT1A4	52	CES2 Population Scalar	1	Tortuosity of lipid diffusion pathway of SC : Male	12.7	UGT2B10 EM Mean	1			Subcell pH : Kidney	5
Abundance : SLC22A9 (OAT7) PT Freq	0	Turnover rate : UGT1A4 Mean	1e-06	CES2 EM Mean	1	Tortuosity of lipid diffusion pathway of SC CV (%) : Male	18	UGT2B10 EM Mean CV (%)	60			Subcell pH : Liver	5
Abundance : SLC22A9 (OAT7) IT Freq	0	Turnover rate : UGT1A4 CV (%)	30	CES2 EM CV (%)	30	Hair follicle diameter µm : Male	77.7	UGT2B10 PM Mean	0			Subcell pH : Lung	5
Abundance : SLC22A9 (OAT7) UT Freq	0	Abundance : UGT1A5 Population Scalar	1	CES2 PM Mean	0	Hair follicle diameter CV (%) : Male	32	UGT2B10 PM Mean CV (%)	0			Subcell pH : Muscle	5
Abundance : SLC22A11 (OAT4) PT Freq	0	Abundance : UGT1A5 EM Mean	1	CES2 PM CV (%)	0	Hair follicle density N/cm2 : Male	18	UGT2B10 UM Mean	0			Subcell pH : Skin	5
Abundance : SLC22A11 (OAT4) IT Freq	0	Abundance : UGT1A5 EM CV (%)	30	CES2 UM Mean	0	Hair follicle density CV (%) : Male	39	UGT2B10 UM Mean CV (%)	0			Subcell pH : Spleen	5
Abundance : SLC22A11 (OAT4) UT Freq	0	Abundance : UGT1A5 PM Mean	0	CES2 UM CV (%)	0	Hair follicle depth µm : Male	109.5	UGT2B10 IM Mean	0			Subcell pH : RBC	5
Abundance : SLC22A12 (URAT1) PT Freq	0	Abundance : UGT1A5 PM CV (%)	0	CES2 IM Mean	0	Hair follicle depth CV (%) : Male	0	UGT2B10 IM Mean CV (%)	0			Subcell pH : Pancreas	5
Abundance : SLC22A12 (URAT1) IT Freq	0	Abundance : UGT1A5 UM Mean	0	CES2 IM CV (%)	0	Hair shaft diameter µm : Male	18	UGT2B10 Absolute Abundance	0.1			Subcell pH : Placenta	0
Abundance : SLC22A12 (URAT1) UT Freq	0	Abundance : UGT1A5 UM CV (%)	0	Use User ES Option	Yes	Hair shaft diameter CV (%) : Male	34	UGT2B11 Population Scalar	1			Subcell pH : Breast	0
Abundance : SLC29A1 (ENT1) PT Freq	0	Abundance : UGT1A5 IM Mean	0	User ES Population Scalar	1	Sebum viscosity centipose : Male	40	UGT2B11 EM Mean	1			Subcell pH : Milk	0
Abundance : SLC29A1 (ENT1) IT Freq	0	Abundance : UGT1A5 IM CV (%)	0	User ES EM Mean	1	Sebum viscosity CV (%) : Male	0	UGT2B11 EM Mean CV (%)	60			Subcell pH : Subcutis_Arm	0
Abundance : SLC29A1 (ENT1) UT Freq	0	Absolute Abundance : UGT1A5	0	User ES EM CV (%)	30	Corneocyte pH [top] : Male	6.8	UGT2B11 PM Mean	0			Subcell pH : Epicardial	0
Abundance : SLC29A2 (ENT2) PT Freq	0	Turnover rate : UGT1A5 Mean	1e-06	User ES PM Mean	0	Corneocyte pH [top] CV (%) : Male	6.8	UGT2B11 PM Mean CV (%)	0			Subcell pH : Midmyocardial	0
Abundance : SLC29A2 (ENT2) IT Freq	0	Turnover rate : UGT1A5 CV (%)	30	User ES PM CV (%)	0	Corneocyte thickness [top] µm : Male	0.69	UGT2B11 UM Mean	0			Subcell pH : Endocardial	0
Abundance : SLC29A2 (ENT2) UT Freq	0	Abundance : UGT1A6 Population Scalar	1	User ES UM Mean	0	Corneocyte thickness [top] CV (%) : Male	22	UGT2B11 UM Mean CV (%)	0			Subcell pH : Lymph Nodes	0
Abundance : SLC47A1 (MATE1) PT Freq	0	Abundance : UGT1A6 EM Mean	1	User ES UM CV (%)	0	Corneocyte width [top] µm : Male	29.6	UGT2B11 IM Mean	0			Subcell pH : Synovial Joint	0
Abundance : SLC47A1 (MATE1) IT Freq	0	Abundance : UGT1A6 EM CV (%)	30	User ES IM Mean	0	Corneocyte width [top] CV (%) : Male	5.9	UGT2B11 IM Mean CV (%)	0			Subcell pH : Subcutis_Abdomen	0
Abundance : SLC47A1 (MATE1) UT Freq	0	Abundance : UGT1A6 PM Mean	0	User ES IM CV (%)	0	Corneocyte length [top] µm : Male	36.4	UGT2B11 Absolute Abundance	0			Subcell pH : Subcutis_Back	0
Abundance : SLC47A2 (MATE2-K) PT Freq	0	Abundance : UGT1A6 PM CV (%)	0	EM Mean	0	Corneocyte length [top] CV (%) : Male	5.7	UGT2B15 Population Scalar	1			Subcell pH : Subcutis_Thigh	0
Abundance : SLC47A2 (MATE2-K) IT Freq	0	Abundance : UGT1A6 UM Mean	0	EM CV (%)	0	Hydration level (% water volume) [top] : Male	33.9	UGT2B15 EM Mean	1			Subcell pH : Intramuscular Deltoid	0
Abundance : SLC47A2 (MATE2-K) UT Freq	0	Abundance : UGT1A6 UM CV (%)	0	PM Mean	0	Hydration level (% water volume) [top] CV (%) : Male	9	UGT2B15 EM Mean CV (%)	60			Subcell pH : Intramuscular Gluteal	0
Abundance : SLC51A/B (OST-α/β) PT Freq	0	Abundance : UGT1A6 IM Mean	0	PM CV (%)	0	SC lipid viscosity [top] centipose : Male	75	UGT2B15 PM Mean	0.07			Subcell pH : Intramuscular Vastus	0
Abundance : SLC51A/B (OST-α/β) IT Freq	0	Abundance : UGT1A6 IM CV (%)	0	UM Mean	0	SC lipid viscosity [top] CV (%) : Male	0	UGT2B15 PM Mean CV (%)	60			Local pH : Plasma	7.4
Abundance : SLC51A/B (OST-α/β) UT Freq	0	Absolute Abundance : UGT1A6	20	UM CV (%)	0	Corneocyte pH [upper mid] : Male	6.8	UGT2B15 UM Mean	0			Local pH : EW	7.4
Abundance : Apical Influx (Intestine) PT Freq	0	Turnover rate : UGT1A6 Mean	1e-06	IM Mean	0	Corneocyte pH [upper mid] CV (%) : Male	6.8	UGT2B15 UM Mean CV (%)	0			Local pH : Generic IW	7
Abundance : Apical Influx (Intestine) IT Freq	0	Turnover rate : UGT1A6 CV (%)	30	IM CV (%)	0	Corneocyte thickness [upper mid] µm : Male	0.79	UGT2B15 IM Mean	0.47			Local pH : Gut ISF	7.23
Abundance : Apical Influx (Intestine) UT Freq	0	Abundance : UGT1A7 Population Scalar	1	EM Mean	0	Corneocyte thickness [upper mid] CV (%) : Male	22	UGT2B15 IM Mean CV (%)	60			Local pH : Brain ICF	7.01
Abundance : Apical Efflux (Intestine) PT Freq	0	Abundance : UGT1A7 EM Mean	1	EM CV (%)	0	Corneocyte width [upper mid] µm : Male	29.6	UGT2B15 Absolute Abundance	0.1			Local pH : Brain ISF	7.31
Abundance : Apical Efflux (Intestine) IT Freq	0	Abundance : UGT1A7 EM CV (%)	30	PM Mean	0	Corneocyte width [upper mid] CV (%) : Male	5.9	UGT2B17 Population Scalar	1			Local pH : CSF	7.31
Abundance : Apical Efflux (Intestine) UT Freq	0	Abundance : UGT1A7 PM Mean	0	PM CV (%)	0	Corneocyte length [upper mid] µm : Male	36.4	UGT2B17 EM Mean	1			Local pH : Pulmonary Fluid	6.6
Abundance : Sinusoidal Uptake (Liver) PT Freq	0	Abundance : UGT1A7 PM CV (%)	0	UM Mean	0	Corneocyte length [upper mid] CV (%) : Male	5.7	UGT2B17 EM Mean CV (%)	60			Subcell fraction : Adipose(%)	0
Abundance : Sinusoidal Uptake (Liver) IT Freq	0	Abundance : UGT1A7 UM Mean	0	UM CV (%)	0	Hydration level (% water volume) [upper mid] : Male	44.6987	UGT2B17 PM Mean	0.08			Subcell fraction : Bone(%)	0
Abundance : Sinusoidal Uptake (Liver) UT Freq	0	Abundance : UGT1A7 UM CV (%)	0	IM Mean	0	Hydration level (% water volume) [upper mid] CV (%) : Male	6	UGT2B17 PM Mean CV (%)	60			Subcell fraction : Brain(%)	0
Abundance : Sinusoidal Efflux (Liver) PT Freq	0	Abundance : UGT1A7 IM Mean	0	IM CV (%)	0	SC lipid viscosity [upper mid] centipose : Male	75	UGT2B17 UM Mean	0			Subcell fraction : Gut(%)	0
Abundance : Sinusoidal Efflux (Liver) IT Freq	0	Abundance : UGT1A7 IM CV (%)	0	FMO1 Absolute Abundance	5	SC lipid viscosity [upper mid] CV (%) : Male	0	UGT2B17 UM Mean CV (%)	0			Subcell fraction : Heart(%)	0
Abundance : Sinusoidal Efflux (Liver) UT Freq	0	Absolute Abundance : UGT1A7	0	Abundance : FMO1 Population Scalar	1	Corneocyte pH [lower mid] : Male	6.8	UGT2B17 IM Mean	0.16			Subcell fraction : Kidney(%)	1
Abundance : Canalicular Efflux (Liver) PT Freq	0	Turnover rate : UGT1A7 Mean	1e-06	FMO1 EM Mean	1	Corneocyte pH [lower mid] CV (%) : Male	6.8	UGT2B17 IM Mean CV (%)	60			Subcell fraction : Liver(%)	1
Abundance : Canalicular Efflux (Liver) IT Freq	0	Turnover rate : UGT1A7 CV (%)	30	FMO1 EM CV (%)	35	Corneocyte thickness [lower mid] µm : Male	0.89	UGT2B17 Absolute Abundance	11			Subcell fraction : Lung(%)	1
Abundance : Canalicular Efflux (Liver) UT Freq	0	Abundance : UGT1A8 Population Scalar	1	FMO1 PM Mean	0	Corneocyte thickness [lower mid] CV (%) : Male	22	UGT2B28 Population Scalar	1			Subcell fraction : Muscle(%)	0
Abundance : Apical Uptake (Kidney) PT Freq	0	Abundance : UGT1A8 EM Mean	1	FMO1 PM CV (%)	0	Corneocyte width [lower mid] µm : Male	29.6	UGT2B28 EM Mean	1			Subcell fraction : Skin(%)	0
Abundance : Apical Uptake (Kidney) IT Freq	0	Abundance : UGT1A8 EM CV (%)	30	FMO1 UM Mean	0	Corneocyte width [lower mid] CV (%) : Male	5.9	UGT2B28 EM Mean CV (%)	60			Subcell fraction : Spleen(%)	0
Abundance : Apical Uptake (Kidney) UT Freq	0	Abundance : UGT1A8 PM Mean	0	FMO1 UM CV (%)	0	Corneocyte length [lower mid] µm : Male	36.4	UGT2B28 PM Mean	0			Subcell fraction : Pancreas(%)	0
Abundance : Apical Efflux (Kidney) PT Freq	0	Abundance : UGT1A8 PM CV (%)	0	FMO1 IM Mean	0	Corneocyte length [lower mid] CV (%) : Male	5.7	UGT2B28 PM Mean CV (%)	0			Subcell fraction : Placenta(%)	0
Abundance : Apical Efflux (Kidney) IT Freq	0	Abundance : UGT1A8 UM Mean	0	FMO1 IM CV (%)	0	Hydration level (% water volume) [lower mid] : Male	55.5388	UGT2B28 UM Mean	0			Subcell fraction : Breast(%)	0
Abundance : Apical Efflux (Kidney) UT Freq	0	Abundance : UGT1A8 UM CV (%)	0	FMO3 Absolute Abundance	0.47	Hydration level (% water volume) [lower mid] CV (%) : Male	5	UGT2B28 UM Mean CV (%)	0			Subcell fraction : Milk(%)	0
Abundance : Basal Uptake (Kidney) PT Freq	0	Abundance : UGT1A8 IM Mean	0	Abundance : FMO3 Population Scalar	1	SC lipid viscosity [lower mid] centipose : Male	75	UGT2B28 IM Mean	0			Subcell fraction : Subcutis_Arm(%)	0
Abundance : Basal Uptake (Kidney) IT Freq	0	Abundance : UGT1A8 IM CV (%)	0	FMO3 EM Mean	1	SC lipid viscosity [lower mid] CV (%) : Male	0	UGT2B28 IM Mean CV (%)	0			Subcell fraction : Epicardial(%)	0
Abundance : Basal Uptake (Kidney) UT Freq	0	Absolute Abundance : UGT1A8	0	FMO3 EM CV (%)	79	Corneocyte pH [bottom] : Male	6.8	UGT2B28 Absolute Abundance	0			Subcell fraction : Midmyocardial(%)	0
Abundance : Basal Efflux (Kidney) PT Freq	0	Turnover rate : UGT1A8 Mean	1e-06	FMO3 PM Mean	0	Corneocyte pH [bottom] CV (%) : Male	6.8	Use User UGT Option	Yes			Subcell fraction : Endocardial(%)	0
Abundance : Basal Efflux (Kidney) IT Freq	0	Turnover rate : UGT1A8 CV (%)	30	FMO3 PM CV (%)	0	Corneocyte thickness [bottom] µm : Male	1	UGT User	1			Subcell fraction : Lymph Nodes(%)	0
Abundance : Basal Efflux (Kidney) UT Freq	0	Abundance : UGT1A9 Population Scalar	1	FMO3 UM Mean	0	Corneocyte thickness [bottom] CV (%) : Male	22	User UGT1 Population Scalar	1			Subcell fraction : Synovial Joint(%)	0
Abundance : Basolateral Influx (Intestine) PT Freq	0	Abundance : UGT1A9 EM Mean	1	FMO3 UM CV (%)	0	Corneocyte width [bottom] µm : Male	29.6	User UGT1 EM Mean	1			Subcell fraction : Subcutis_Abdomen(%)	0
Abundance : Basolateral Influx (Intestine) IT Freq	0	Abundance : UGT1A9 EM CV (%)	30	FMO3 IM Mean	0	Corneocyte width [bottom] CV (%) : Male	5.9	User UGT1 EM Mean CV (%)	60			Subcell fraction : Subcutis_Back(%)	0
Abundance : Basolateral Influx (Intestine) UT Freq	0	Abundance : UGT1A9 PM Mean	1	FMO3 IM CV (%)	0	Corneocyte length [bottom] µm : Male	36.4	User UGT1 PM Mean	0			Subcell fraction : Subcutis_Thigh(%)	0
Abundance : Basolateral Efflux (Intestine) PT Freq	0	Abundance : UGT1A9 PM CV (%)	30	FMO5 Absolute Abundance	2.6	Corneocyte length [bottom] CV (%) : Male	5.7	User UGT1 PM Mean CV (%)	0			Subcell fraction : Intramuscular Deltoid(%)	0
Abundance : Basolateral Efflux (Intestine) IT Freq	0	Abundance : UGT1A9 UM Mean	0	Abundance : FMO5 Population Scalar	1	Hydration level (% water volume) [bottom] : Male	66.4	User UGT1 UM Mean	0			Subcell fraction : Intramuscular Gluteal(%)	0
Abundance : Basolateral Efflux (Intestine) UT Freq	0	Abundance : UGT1A9 UM CV (%)	0	FMO5 EM Mean	1	Hydration level (% water volume) [bottom] CV (%) : Male	4	User UGT1 UM Mean CV (%)	0			Subcell fraction : Intramuscular Vastus(%)	0
Abundance : ISF (BBB) Efflux (Brain) PT Freq	0	Abundance : UGT1A9 IM Mean	1	FMO5 EM CV (%)	57	SC lipid viscosity [bottom] centipose : Male	75	User UGT1 IM Mean	0			Fat Free Mass	Scripted
Abundance : ISF (BBB) Efflux (Brain) IT Freq	0	Abundance : UGT1A9 IM CV (%)	30	FMO5 PM Mean	0	SC lipid viscosity [bottom] CV (%) : Male	0	User UGT1 IM Mean CV (%)	0			Fat Free Mass Male CV(%)	15
Abundance : ISF (BBB) Efflux (Brain) UT Freq	0	Absolute Abundance : UGT1A9	31	FMO5 PM CV (%)	0	Viable Epidermis thickness µm : Male	53.5684	User UGT1 Absolute Abundance	0			Fat Free Mass Female CV(%)	15
Abundance : ISF (BBB) Uptake (Brain) PT Freq	0	Turnover rate : UGT1A9 Mean	1e-06	FMO5 UM Mean	0	Viable Epidermis thickness CV (%) : Male	21	Use User Cytosolic Enzyme Option	Yes			Liver model	PerMCL
Abundance : ISF (BBB) Uptake (Brain) IT Freq	0	Turnover rate : UGT1A9 CV (%)	30	FMO5 UM CV (%)	0	Dermis thickness µm : Male	1240	User Cyt	1			Liver : 1 VS (%)	5
Abundance : ISF (BBB) Uptake (Brain) UT Freq	0	Abundance : UGT1A10 Population Scalar	1	FMO5 IM Mean	0	Dermis thickness CV (%) : Male	20	User Cyt1 Population Scalar	1			Liver : 1 EW (%)	16.5
Abundance : cCSF (BCSFB) Efflux (Brain) PT Freq	0	Abundance : UGT1A10 EM Mean	1	FMO5 IM CV (%)	0	Subcutis thickness mm : Male	1.91	User Cyt1 EM Mean	1			Liver : 1 NL (%)	3.48
Abundance : cCSF (BCSFB) Efflux (Brain) IT Freq	0	Abundance : UGT1A10 EM CV (%)	30	FMOUser Absolute Abundance	0	Subcutis thickness CV (%) : Male	55.7	User Cyt1 EM Mean CV (%)	60			Liver : 1 NP (%)	2.52
Abundance : cCSF (BCSFB) Efflux (Brain) UT Freq	0	Abundance : UGT1A10 PM Mean	0	Abundance : FMOUser Population Scalar	1	Muscle thickness mm : Male	29.88	User Cyt1 PM Mean	0			Liver : 1 IW (%)	58.6
Abundance : cCSF (BCSFB) Uptake (Brain) PT Freq	0	Abundance : UGT1A10 PM CV (%)	0	FMOUser EM Mean	1	Muscle thickness CV (%) : Male	61.44	User Cyt1 PM Mean CV (%)	0			Liver : 1 AP (mg/g)	5.09
Abundance : cCSF (BCSFB) Uptake (Brain) IT Freq	0	Abundance : UGT1A10 UM Mean	0	FMOUser EM CV (%)	30	Dermis regional blood flow scalar : Male	0.5875	User Cyt1 UM Mean	0			Liver : 1 KpALB	0.086
Abundance : cCSF (BCSFB) Uptake (Brain) UT Freq	0	Abundance : UGT1A10 UM CV (%)	0	FMOUser PM Mean	0	Dermis regional blood flow scalar CV (%) : Male	0	User Cyt1 UM Mean CV (%)	0			Liver : 1 KpLPP	0.161
Abundance : ICF Efflux (Brain) PT Freq	0	Abundance : UGT1A10 IM Mean	0	FMOUser PM CV (%)	0	Subcutis regional blood flow scalar : Male	1	User Cyt1 IM Mean	0			Liver : 1 Local pH (IW)	7
Abundance : ICF Efflux (Brain) IT Freq	0	Abundance : UGT1A10 IM CV (%)	0	FMOUser UM Mean	0	Subcutis regional blood flow scalar CV (%) : Male	0	User Cyt1 IM Mean CV (%)	0			Liver : 1 Local pH (EW)	7.4
Abundance : ICF Efflux (Brain) UT Freq	0	Absolute Abundance : UGT1A10	0.02	FMOUser UM CV (%)	0	Muscle regional blood flow scalar : Male	1	Use User Cytosolic Enzyme Option	Yes			Liver : 2 VS (%)	5
Abundance : ICF Uptake (Brain) PT Freq	0	Turnover rate : UGT1A10 Mean	1e-06	FMOUser IM Mean	0	Muscle regional blood flow scalar CV (%) : Male	0	User Cyt	2			Liver : 2 EW (%)	16.5
Abundance : ICF Uptake (Brain) IT Freq	0	Turnover rate : UGT1A10 CV (%)	30	FMOUser IM CV (%)	0			User Cyt2 Population Scalar	1			Liver : 2 NL (%)	3.48
Abundance : ICF Uptake (Brain) UT Freq	0	Abundance : UGT2B4 Population Scalar	1	Cortex/Medulla Ratio	2.56	MPMLA - Upper Arm		User Cyt2 EM Mean	1			Liver : 2 NP (%)	2.52
		Abundance : UGT2B4 EM Mean	1	Peritubular Capillary (% Kidney volume)	7	Skin surface pH : Male	5.5	User Cyt2 EM Mean CV (%)	60			Liver : 2 IW (%)	58.6
		Abundance : UGT2B4 EM CV (%)	28	Million Nephrons per Subject Baseline	0.22693	Skin surface pH CV (%) : Male	11.1	User Cyt2 PM Mean	0			Liver : 2 AP (mg/g)	5.09
		Abundance : UGT2B4 PM Mean	0	Kidney Weight Coefficient	0.003948	Skin temperature °C : Male	32	User Cyt2 PM Mean CV (%)	0			Liver : 2 KpALB	0.086
		Abundance : UGT2B4 PM CV (%)	0	Proximal Tubule Length (mm)	18	Skin temperature CV (%) : Male	0	User Cyt2 UM Mean	0			Liver : 2 KpLPP	0.161
		Abundance : UGT2B4 UM Mean	0	Henle's Loop Length (mm)	7	Shape of corneocyte : Male	Cuboid (brick)	User Cyt2 UM Mean CV (%)	0			Liver : 2 Local pH (IW)	7
		Abundance : UGT2B4 UM CV (%)	0	Distal Tubule Length (mm)	5.5	Shape of corneocyte : Female	Cuboid (brick)	User Cyt2 IM Mean	0			Liver : 2 Local pH (EW)	7.4
		Abundance : UGT2B4 IM Mean	0	Collecting Duct Length (mm)	22	Number of SC layers : Male	18	User Cyt2 IM Mean CV (%)	0			Liver : 3 VS (%)	5
		Abundance : UGT2B4 IM CV (%)	0	Proximal Tubule Diameter (mm)	0.06	Number of SC layers CV (%) : Male	21.6	Use User Cytosolic Enzyme Option	Yes			Liver : 3 EW (%)	16.5
		Absolute Abundance : UGT2B4	54	Henle's Loop Diameter (mm)	0.018	Water density gm/cm3 : Male	1	User Cyt	3			Liver : 3 NL (%)	3.48
		Turnover rate : UGT2B4 Mean	1e-06	Distal Tubule Diameter (mm)	0.05	Water density CV (%) : Male	0	User Cyt3 Population Scalar	1			Liver : 3 NP (%)	2.52
		Turnover rate : UGT2B4 CV (%)	30	Collecting Duct Diameter (mm)	0.2	SC lipids density gm/cm3 : Male	0.9	User Cyt3 EM Mean	1			Liver : 3 IW (%)	58.6
		Abundance : UGT2B7 Population Scalar	1	Proximal Tubule pH in Lumen	Predicted	SC lipids density CV (%) : Male	0	User Cyt3 EM Mean CV (%)	60			Liver : 3 AP (mg/g)	5.09
		Abundance : UGT2B7 EM Mean	1	Henle's Loop pH in Lumen	Predicted	SC proteins density gm/cm3 : Male	1.37	User Cyt3 PM Mean	0			Liver : 3 KpALB	0.086
		Abundance : UGT2B7 EM CV (%)	30.4	Distal Tubule pH in Lumen	Predicted	SC proteins density CV (%) : Male	0	User Cyt3 PM Mean CV (%)	0			Liver : 3 KpLPP	0.161
		Abundance : UGT2B7 PM Mean	0	Collecting Duct pH in Lumen	Predicted	Intercellular lipid thickness of SC µm : Male	0.091	User Cyt3 UM Mean	0			Liver : 3 Local pH (IW)	7
		Abundance : UGT2B7 PM CV (%)	0	Bladder urine pH (%)	5.99	Intercellular lipid thickness of SC CV (%) : Male	0	User Cyt3 UM Mean CV (%)	0			Liver : 3 Local pH (EW)	7.4
		Abundance : UGT2B7 UM Mean	0	Bladder urine pH CV (%)	8	Tortuosity : Male	User Defined	User Cyt3 IM Mean	0			Liver : 4 VS (%)	5
		Abundance : UGT2B7 UM CV (%)	0	GFR Male Input Type	Predicted	Tortuosity of lipid diffusion pathway of SC : Male	12.7	User Cyt3 IM Mean CV (%)	0			Liver : 4 EW (%)	16.5
		Abundance : UGT2B7 IM Mean	0	Male - Proximal Tubule Urine Flow Rate - GFR (mL/min)	130	Tortuosity of lipid diffusion pathway of SC CV (%) : Male	18	Use User Cytosolic Enzyme Option	Yes			Liver : 4 NL (%)	3.48
		Abundance : UGT2B7 IM CV (%)	0	Male - Henle's Loop Urine Flow Rate (mL/min)	46.77	Hair follicle diameter µm : Male	88.8	User Cyt	4			Liver : 4 NP (%)	2.52
		Absolute Abundance : UGT2B7	71	Male - Distal Tubule Urine Flow Rate (mL/min)	25.97	Hair follicle diameter CV (%) : Male	33	User Cyt4 Population Scalar	1			Liver : 4 IW (%)	58.6
		Turnover rate : UGT2B7 Mean	1e-06	Male - Collecting Duct Urine Flow Rate (mL/min)	12.44	Hair follicle density N/cm2 : Male	32	User Cyt4 EM Mean	1			Liver : 4 AP (mg/g)	5.09
		Turnover rate : UGT2B7 CV (%)	30	Male - Urine Flow Rate into Bladder (mL/min)	1	Hair follicle density CV (%) : Male	28	User Cyt4 EM Mean CV (%)	60			Liver : 4 KpALB	0.086
		Abundance : UGT2B10 Population Scalar	1	GFR Female Input Type	Predicted	Hair follicle depth µm : Male	256.7	User Cyt4 PM Mean	0			Liver : 4 KpLPP	0.161
		Abundance : UGT2B10 EM Mean	1	Female - Proximal Tubule Urine Flow Rate - GFR (mL/min)	120	Hair follicle depth CV (%) : Male	0	User Cyt4 PM Mean CV (%)	0			Liver : 4 Local pH (IW)	7
		Abundance : UGT2B10 EM CV (%)	30	Female - Henle's Loop Urine Flow Rate (mL/min)	43.23	Hair shaft diameter µm : Male	16.8	User Cyt4 UM Mean	0			Liver : 4 Local pH (EW)	7.4
		Abundance : UGT2B10 PM Mean	0	Female - Distal Tubule Urine Flow Rate (mL/min)	24.03	Hair shaft diameter CV (%) : Male	37	User Cyt4 UM Mean CV (%)	0			Liver : 5 VS (%)	5
		Abundance : UGT2B10 PM CV (%)	0	Female - Collecting Duct Urine Flow Rate (mL/min)	11.56	Sebum viscosity centipose : Male	40	User Cyt4 IM Mean	0			Liver : 5 EW (%)	16.5
		Abundance : UGT2B10 UM Mean	0	Female - Urine Flow Rate into Bladder (mL/min)	1	Sebum viscosity CV (%) : Male	0	User Cyt4 IM Mean CV (%)	0			Liver : 5 NL (%)	3.48
		Abundance : UGT2B10 UM CV (%)	0	Bypass 1 before Glomerulus (%)	10	Corneocyte pH [top] : Male	6.8	CES1 Population Scalar	1			Liver : 5 NP (%)	2.52
		Abundance : UGT2B10 IM Mean	0	Bypass 1 before Glomerulus CV (%)	30	Corneocyte pH [top] CV (%) : Male	6.8	CES1 EM Mean	1			Liver : 5 IW (%)	58.6
		Abundance : UGT2B10 IM CV (%)	0	Bypass 2 to Henle's Loop & Medu-CD (%)	20	Corneocyte thickness [top] µm : Male	0.71	CES1 EM CV (%)	30			Liver : 5 AP (mg/g)	5.09
		Absolute Abundance : UGT2B10	6.5	Bypass 2 to Henle's Loop & Medu-CD CV (%)	30	Corneocyte thickness [top] CV (%) : Male	11	CES1 PM Mean	0.11			Liver : 5 KpALB	0.086
		Turnover rate : UGT2B10 Mean	1e-06	PT-S1 ABCB1 (MDR1/P-gp) / 106 PTC (Relative Values)	1	Corneocyte width [top] µm : Male	33.2	CES1 PM CV (%)	30			Liver : 5 KpLPP	0.161
		Turnover rate : UGT2B10 CV (%)	30	PT-S1 ABCC2 (MRP2) / 106 PTC (Relative Values)	1	Corneocyte width [top] CV (%) : Male	10.4	CES1 UM Mean	0			Liver : 5 Local pH (IW)	7
		Abundance : UGT2B11 Population Scalar	1	PT-S1 ABCC4 (MRP4) / 106 PTC (Relative Values)	1	Corneocyte length [top] µm : Male	40.4	CES1 UM CV (%)	0			Liver : 5 Local pH (EW)	7.4
		Abundance : UGT2B11 EM Mean	1	PT-S1 ABCG2 (BCRP) / 106 PTC (Relative Values)	1	Corneocyte length [top] CV (%) : Male	6.8	CES1 IM Mean	0			Liver : 6 VS (%)	5
		Abundance : UGT2B11 EM CV (%)	30	PT-S1 SLC10A2 (ASBT/IBAT) / 106 PTC (Relative Values)	1	Hydration level (% water volume) [top] : Male	33.6	CES1 IM CV (%)	0			Liver : 6 EW (%)	16.5
		Abundance : UGT2B11 PM Mean	0	PT-S1 SLC16A1 (MCT1) / 106 PTC (Relative Values)	1	Hydration level (% water volume) [top] CV (%) : Male	11	CES2 Population Scalar	1			Liver : 6 NL (%)	3.48
		Abundance : UGT2B11 PM CV (%)	0	PT-S1 SLC19A2 (THTR1) / 106 PTC (Relative Values)	1	SC lipid viscosity [top] centipose : Male	75	CES2 EM Mean	1			Liver : 6 NP (%)	2.52
		Abundance : UGT2B11 UM Mean	0	PT-S1 SLC19A3 (THTR2) / 106 PTC (Relative Values)	1	SC lipid viscosity [top] CV (%) : Male	0	CES2 EM CV (%)	30			Liver : 6 IW (%)	58.6
		Abundance : UGT2B11 UM CV (%)	0	PT-S1 SLCO4C1 (OATP4C1) / 106 PTC (Relative Values)	1	Corneocyte pH [upper mid] : Male	6.8	CES2 PM Mean	0			Liver : 6 AP (mg/g)	5.09
		Abundance : UGT2B11 IM Mean	0	PT-S1 SLC22A2 (OCT2) / 106 PTC (Relative Values)	1	Corneocyte pH [upper mid] CV (%) : Male	6.8	CES2 PM CV (%)	0			Liver : 6 KpALB	0.086
		Abundance : UGT2B11 IM CV (%)	0	PT-S1 SLC22A4 (OCTN1) / 106 PTC (Relative Values)	1	Corneocyte thickness [upper mid] µm : Male	0.81	CES2 UM Mean	0			Liver : 6 KpLPP	0.161
		Absolute Abundance : UGT2B11	0	PT-S1 SLC22A5 (OCTN2) / 106 PTC (Relative Values)	1	Corneocyte thickness [upper mid] CV (%) : Male	11	CES2 UM CV (%)	0			Liver : 6 Local pH (IW)	7
		Turnover rate : UGT2B11 Mean	1e-06	PT-S1 SLC22A6 (OAT1) / 106 PTC (Relative Values)	1	Corneocyte width [upper mid] µm : Male	33.2	CES2 IM Mean	0			Liver : 6 Local pH (EW)	7.4
		Turnover rate : UGT2B11 CV (%)	30	PT-S1 SLC22A7 (OAT2) / 106 PTC (Relative Values)	1	Corneocyte width [upper mid] CV (%) : Male	10.4	CES2 IM CV (%)	0
		Abundance : UGT2B15 Population Scalar	1	PT-S1 SLC22A8 (OAT3) / 106 PTC (Relative Values)	1	Corneocyte length [upper mid] µm : Male	40.4	Use User ES Option	Yes
		Abundance : UGT2B15 EM Mean	1	PT-S1 SLC22A11 (OAT4) / 106 PTC (Relative Values)	1	Corneocyte length [upper mid] CV (%) : Male	6.8	User ES Population Scalar	1
		Abundance : UGT2B15 EM CV (%)	34	PT-S1 SLC22A12 (URAT1) / 106 PTC (Relative Values)	1	Hydration level (% water volume) [upper mid] : Male	44.858	User ES EM Mean	1
		Abundance : UGT2B15 PM Mean	0.07	PT-S1 SLC47A1 (MATE1) / 106 PTC (Relative Values)	1	Hydration level (% water volume) [upper mid] CV (%) : Male	7	User ES EM CV (%)	30
		Abundance : UGT2B15 PM CV (%)	33	PT-S1 SLC47A2 (MATE2-K) / 106 PTC (Relative Values)	1	SC lipid viscosity [upper mid] centipose : Male	75	User ES PM Mean	0
		Abundance : UGT2B15 UM Mean	0	PT-S1 SLC51A/B (OST-α/β) / 106 PTC (Relative Values)	1	SC lipid viscosity [upper mid] CV (%) : Male	0	User ES PM CV (%)	0
		Abundance : UGT2B15 UM CV (%)	0	PT-S1 Apical Uptake (Kidney) / 106 PTC (Relative Values)	1	Corneocyte pH [lower mid] : Male	6.8	User ES UM Mean	0
		Abundance : UGT2B15 IM Mean	0.47	PT-S1 Apical Efflux (Kidney) / 106 PTC (Relative Values)	1	Corneocyte pH [lower mid] CV (%) : Male	6.8	User ES UM CV (%)	0
		Abundance : UGT2B15 IM CV (%)	37	PT-S1 Basal Uptake (Kidney) / 106 PTC (Relative Values)	1	Corneocyte thickness [lower mid] µm : Male	0.93	User ES IM Mean	0
		Absolute Abundance : UGT2B15	39	PT-S1 Basal Efflux (Kidney) / 106 PTC (Relative Values)	1	Corneocyte thickness [lower mid] CV (%) : Male	11	User ES IM CV (%)	0
		Turnover rate : UGT2B15 Mean	1e-06	PT-S2 ABCB1 (MDR1/P-gp) / 106 PTC (Relative Values)	1	Corneocyte width [lower mid] µm : Male	33.2	EM Mean	0
		Turnover rate : UGT2B15 CV (%)	30	PT-S2 ABCC2 (MRP2) / 106 PTC (Relative Values)	1	Corneocyte width [lower mid] CV (%) : Male	10.4	EM CV (%)	0
		Abundance : UGT2B17 Population Scalar	1	PT-S2 ABCC4 (MRP4) / 106 PTC (Relative Values)	1	Corneocyte length [lower mid] µm : Male	40.4	PM Mean	0
		Abundance : UGT2B17 EM Mean	1	PT-S2 ABCG2 (BCRP) / 106 PTC (Relative Values)	1	Corneocyte length [lower mid] CV (%) : Male	6.8	PM CV (%)	0
		Abundance : UGT2B17 EM CV (%)	28	PT-S2 SLC10A2 (ASBT/IBAT) / 106 PTC (Relative Values)	1	Hydration level (% water volume) [lower mid] : Male	56.0703	UM Mean	0
		Abundance : UGT2B17 PM Mean	0.08	PT-S2 SLC16A1 (MCT1) / 106 PTC (Relative Values)	1	Hydration level (% water volume) [lower mid] CV (%) : Male	5	UM CV (%)	0
		Abundance : UGT2B17 PM CV (%)	40	PT-S2 SLC19A2 (THTR1) / 106 PTC (Relative Values)	1	SC lipid viscosity [lower mid] centipose : Male	75	IM Mean	0
		Abundance : UGT2B17 UM Mean	0	PT-S2 SLC19A3 (THTR2) / 106 PTC (Relative Values)	1	SC lipid viscosity [lower mid] CV (%) : Male	0	IM CV (%)	0
		Abundance : UGT2B17 UM CV (%)	0	PT-S2 SLCO4C1 (OATP4C1) / 106 PTC (Relative Values)	1	Corneocyte pH [bottom] : Male	6.8	EM Mean	0
		Abundance : UGT2B17 IM Mean	0.16	PT-S2 SLC22A2 (OCT2) / 106 PTC (Relative Values)	1	Corneocyte pH [bottom] CV (%) : Male	6.8	EM CV (%)	0
		Abundance : UGT2B17 IM CV (%)	30	PT-S2 SLC22A4 (OCTN1) / 106 PTC (Relative Values)	1	Corneocyte thickness [bottom] µm : Male	1.04	PM Mean	0
		Absolute Abundance : UGT2B17	5.9	PT-S2 SLC22A5 (OCTN2) / 106 PTC (Relative Values)	1	Corneocyte thickness [bottom] CV (%) : Male	11	PM CV (%)	0
		Turnover rate : UGT2B17 Mean	1e-06	PT-S2 SLC22A6 (OAT1) / 106 PTC (Relative Values)	1	Corneocyte width [bottom] µm : Male	33.2	UM Mean	0
		Turnover rate : UGT2B17 CV (%)	30	PT-S2 SLC22A7 (OAT2) / 106 PTC (Relative Values)	1	Corneocyte width [bottom] CV (%) : Male	10.4	UM CV (%)	0
		Abundance : UGT2B28 Population Scalar	1	PT-S2 SLC22A8 (OAT3) / 106 PTC (Relative Values)	1	Corneocyte length [bottom] µm : Male	40.4	IM Mean	0
		Abundance : UGT2B28 EM Mean	1	PT-S2 SLC22A11 (OAT4) / 106 PTC (Relative Values)	1	Corneocyte length [bottom] CV (%) : Male	6.8	IM CV (%)	0
		Abundance : UGT2B28 EM CV (%)	30	PT-S2 SLC22A12 (URAT1) / 106 PTC (Relative Values)	1	Hydration level (% water volume) [bottom] : Male	67.3	FMO1 Absolute Abundance	0
		Abundance : UGT2B28 PM Mean	0	PT-S2 SLC47A1 (MATE1) / 106 PTC (Relative Values)	1	Hydration level (% water volume) [bottom] CV (%) : Male	4	Abundance : FMO1 Population Scalar	1
		Abundance : UGT2B28 PM CV (%)	0	PT-S2 SLC47A2 (MATE2-K) / 106 PTC (Relative Values)	1	SC lipid viscosity [bottom] centipose : Male	75	FMO1 EM Mean	1
		Abundance : UGT2B28 UM Mean	0	PT-S2 SLC51A/B (OST-α/β) / 106 PTC (Relative Values)	1	SC lipid viscosity [bottom] CV (%) : Male	0	FMO1 EM CV (%)	30
		Abundance : UGT2B28 UM CV (%)	0	PT-S2 Apical Uptake (Kidney) / 106 PTC (Relative Values)	1	Viable Epidermis thickness µm : Male	51.8	FMO1 PM Mean	0
		Abundance : UGT2B28 IM Mean	0	PT-S2 Apical Efflux (Kidney) / 106 PTC (Relative Values)	1	Viable Epidermis thickness CV (%) : Male	15	FMO1 PM CV (%)	0
		Abundance : UGT2B28 IM CV (%)	0	PT-S2 Basal Uptake (Kidney) / 106 PTC (Relative Values)	1	Dermis thickness µm : Male	1540	FMO1 UM Mean	0
		Absolute Abundance : UGT2B28	0	PT-S2 Basal Efflux (Kidney) / 106 PTC (Relative Values)	1	Dermis thickness CV (%) : Male	29	FMO1 UM CV (%)	0
		Turnover rate : UGT2B28 Mean	1e-06	PT-S3 ABCB1 (MDR1/P-gp) / 106 PTC (Relative Values)	1	Subcutis thickness mm : Male	8.41	FMO1 IM Mean	0
		Turnover rate : UGT2B28 CV (%)	30	PT-S3 ABCC2 (MRP2) / 106 PTC (Relative Values)	1	Subcutis thickness CV (%) : Male	39.6	FMO1 IM CV (%)	0
		Use User UGT Option	Yes	PT-S3 ABCC4 (MRP4) / 106 PTC (Relative Values)	1	Muscle thickness mm : Male	28.92	FMO3 Absolute Abundance	0
		UGT User	1	PT-S3 ABCG2 (BCRP) / 106 PTC (Relative Values)	1	Muscle thickness CV (%) : Male	15.09	Abundance : FMO3 Population Scalar	1
		Abundance : User UGT1 Population Scalar	1	PT-S3 SLC10A2 (ASBT/IBAT) / 106 PTC (Relative Values)	1	Dermis regional blood flow scalar : Male	1.2869	FMO3 EM Mean	1
		Abundance : User UGT1 EM Mean	1	PT-S3 SLC16A1 (MCT1) / 106 PTC (Relative Values)	1	Dermis regional blood flow scalar CV (%) : Male	0	FMO3 EM CV (%)	30
		Abundance : User UGT1 EM CV (%)	30	PT-S3 SLC19A2 (THTR1) / 106 PTC (Relative Values)	1	Subcutis regional blood flow scalar : Male	1	FMO3 PM Mean	0
		Abundance : User UGT1 PM Mean	0	PT-S3 SLC19A3 (THTR2) / 106 PTC (Relative Values)	1	Subcutis regional blood flow scalar CV (%) : Male	0	FMO3 PM CV (%)	0
		Abundance : User UGT1 PM CV (%)	0	PT-S3 SLCO4C1 (OATP4C1) / 106 PTC (Relative Values)	1	Muscle regional blood flow scalar : Male	1	FMO3 UM Mean	0
		Abundance : User UGT1 UM Mean	0	PT-S3 SLC22A2 (OCT2) / 106 PTC (Relative Values)	1	Muscle regional blood flow scalar CV (%) : Male	0	FMO3 UM CV (%)	0
		Abundance : User UGT1 UM CV (%)	0	PT-S3 SLC22A4 (OCTN1) / 106 PTC (Relative Values)	1			FMO3 IM Mean	0
		Abundance : User UGT1 IM Mean	0	PT-S3 SLC22A5 (OCTN2) / 106 PTC (Relative Values)	1	MPMLA - Face (cheek)		FMO3 IM CV (%)	0
		Abundance : User UGT1 IM CV (%)	0	PT-S3 SLC22A6 (OAT1) / 106 PTC (Relative Values)	1	Skin surface pH : Male	4.7	FMO5 Absolute Abundance	0
		Absolute Abundance : User UGT1	0	PT-S3 SLC22A7 (OAT2) / 106 PTC (Relative Values)	1	Skin surface pH CV (%) : Male	7.2	Abundance : FMO5 Population Scalar	1
		Turnover rate : User UGT1 Mean	1e-06	PT-S3 SLC22A8 (OAT3) / 106 PTC (Relative Values)	1	Skin temperature °C : Male	32	FMO5 EM Mean	1
		Turnover rate : User UGT1 CV (%)	30	PT-S3 SLC22A11 (OAT4) / 106 PTC (Relative Values)	1	Skin temperature CV (%) : Male	0	FMO5 EM CV (%)	30
		Use User Cytosolic Enzyme Option	Yes	PT-S3 SLC22A12 (URAT1) / 106 PTC (Relative Values)	1	Shape of corneocyte : Male	Cuboid (brick)	FMO5 PM Mean	0
		User Cyt	1	PT-S3 SLC47A1 (MATE1) / 106 PTC (Relative Values)	1	Shape of corneocyte : Female	Cuboid (brick)	FMO5 PM CV (%)	0
		Abundance : User Cyt1 Population Scalar	1	PT-S3 SLC47A2 (MATE2-K) / 106 PTC (Relative Values)	1	Number of SC layers : Male	13	FMO5 UM Mean	0
		Abundance : User Cyt1 EM Mean	1	PT-S3 SLC51A/B (OST-α/β) / 106 PTC (Relative Values)	1	Number of SC layers CV (%) : Male	22.6	FMO5 UM CV (%)	0
		Abundance : User Cyt1 EM CV (%)	30	PT-S3 Apical Uptake (Kidney) / 106 PTC (Relative Values)	1	Water density gm/cm3 : Male	1	FMO5 IM Mean	0
		Abundance : User Cyt1 PM Mean	0	PT-S3 Apical Efflux (Kidney) / 106 PTC (Relative Values)	1	Water density CV (%) : Male	0	FMO5 IM CV (%)	0
		Abundance : User Cyt1 PM CV (%)	0	PT-S3 Basal Uptake (Kidney) / 106 PTC (Relative Values)	1	SC lipids density gm/cm3 : Male	0.9	FMOUser Absolute Abundance	0
		Abundance : User Cyt1 UM Mean	0	PT-S3 Basal Efflux (Kidney) / 106 PTC (Relative Values)	1	SC lipids density CV (%) : Male	0	Abundance : FMOUser Population Scalar	1
		Abundance : User Cyt1 UM CV (%)	0	Absolute Abundance : ABCB1 (P-gp/MDR1) (pmol/106 PTC)	0.82	SC proteins density gm/cm3 : Male	1.37	FMOUser EM Mean	1
		Abundance : User Cyt1 IM Mean	0	ABCB1 (P-gp/MDR1) ET Mean	1	SC proteins density CV (%) : Male	0	FMOUser EM CV (%)	30
		Abundance : User Cyt1 IM CV (%)	0	ABCB1 (P-gp/MDR1) ET CV (%)	74	Intercellular lipid thickness of SC µm : Male	0.091	FMOUser PM Mean	0
		Use User Cytosolic Enzyme Option	Yes	ABCB1 (P-gp/MDR1) PT Mean	0	Intercellular lipid thickness of SC CV (%) : Male	0	FMOUser PM CV (%)	0
		User Cyt	2	ABCB1 (P-gp/MDR1) PT CV (%)	0	Tortuosity : Male	User Defined	FMOUser UM Mean	0
		Abundance : User Cyt2 Population Scalar	1	ABCB1 (P-gp/MDR1) IT Mean	0	Tortuosity of lipid diffusion pathway of SC : Male	12.7	FMOUser UM CV (%)	0
		Abundance : User Cyt2 EM Mean	1	ABCB1 (P-gp/MDR1) IT CV (%)	0	Tortuosity of lipid diffusion pathway of SC CV (%) : Male	18	FMOUser IM Mean	0
		Abundance : User Cyt2 EM CV (%)	30	ABCB1 (P-gp/MDR1) UT Mean	0	Hair follicle diameter µm : Male	65.4	FMOUser IM CV (%)	0
		Abundance : User Cyt2 PM Mean	0	ABCB1 (P-gp/MDR1) UT CV (%)	0	Hair follicle diameter CV (%) : Male	83	Achlorhydric Coefficient	0
		Abundance : User Cyt2 PM CV (%)	0	Absolute Abundance : ABCC2 (MRP2) (pmol/106 PTC)	0.33	Hair follicle density N/cm2 : Male	292	Achlorhydric Age Power	0
		Abundance : User Cyt2 UM Mean	0	ABCC2 (MRP2) ET Mean	1	Hair follicle density CV (%) : Male	16	Achlorhydric Maximum (%)	0
		Abundance : User Cyt2 UM CV (%)	0	ABCC2 (MRP2) ET CV (%)	62	Hair follicle depth µm : Male	204.8	Intestine pH Model	Static
		Abundance : User Cyt2 IM Mean	0	ABCC2 (MRP2) PT Mean	0	Hair follicle depth CV (%) : Male	0	Transit Times Locked	No
		Abundance : User Cyt2 IM CV (%)	0	ABCC2 (MRP2) PT CV (%)	0	Hair shaft diameter µm : Male	15.9	Stomach pH Fasted	1.5
		Use User Cytosolic Enzyme Option	Yes	ABCC2 (MRP2) IT Mean	0	Hair shaft diameter CV (%) : Male	57	Stomach CV pH Fasted (%)	38
		User Cyt	3	ABCC2 (MRP2) IT CV (%)	0	Sebum viscosity centipose : Male	40	Stomach pH High Fat Fed initial	4.39
		Abundance : User Cyt3 Population Scalar	1	ABCC2 (MRP2) UT Mean	0	Sebum viscosity CV (%) : Male	0	Stomach CV pH High Fat Fed initial (%)	24
		Abundance : User Cyt3 EM Mean	1	ABCC2 (MRP2) UT CV (%)	0	Corneocyte pH [top] : Male	6.8	k	0.467
		Abundance : User Cyt3 EM CV (%)	30	Absolute Abundance : ABCC4 (MRP4) (pmol/106 PTC)	0.27	Corneocyte pH [top] CV (%) : Male	6.8	k CV (%)	97.8
		Abundance : User Cyt3 PM Mean	0	ABCC4 (MRP4) ET Mean	1	Corneocyte thickness [top] µm : Male	0.47	Stomach pH Fed initial	5
		Abundance : User Cyt3 PM CV (%)	0	ABCC4 (MRP4) ET CV (%)	80	Corneocyte thickness [top] CV (%) : Male	4	Stomach CV pH Fed initial (%)	25
		Abundance : User Cyt3 UM Mean	0	ABCC4 (MRP4) PT Mean	0	Corneocyte width [top] µm : Male	27.7	Age < 65 Fed Tff (h)	1.8
		Abundance : User Cyt3 UM CV (%)	0	ABCC4 (MRP4) PT CV (%)	0	Corneocyte width [top] CV (%) : Male	9.2	Age < 65 Fed Tff CV (%)	65
		Abundance : User Cyt3 IM Mean	0	ABCC4 (MRP4) IT Mean	0	Corneocyte length [top] µm : Male	34.2	Age ≥ 65 Fed Tff (h)	3
		Abundance : User Cyt3 IM CV (%)	0	ABCC4 (MRP4) IT CV (%)	0	Corneocyte length [top] CV (%) : Male	4.1	Age ≥ 65 Fed Tff CV (%)	80
		Use User Cytosolic Enzyme Option	Yes	ABCC4 (MRP4) UT Mean	0	Hydration level (% water volume) [top] : Male	35.5	Stomach pH Low Fat Fed initial	5
		User Cyt	4	ABCC4 (MRP4) UT CV (%)	0	Hydration level (% water volume) [top] CV (%) : Male	17	Stomach CV pH Low Fat Fed initial (%)	25
		Abundance : User Cyt4 Population Scalar	1	Absolute Abundance : ABCG2 (BCRP) (pmol/106 PTC)	0.12	SC lipid viscosity [top] centipose : Male	75	Age < 65 Low Fat Fed Tff (h)	1.8
		Abundance : User Cyt4 EM Mean	1	ABCG2 (BCRP) ET Mean	1	SC lipid viscosity [top] CV (%) : Male	0	Age < 65 Low Fat Fed Tff CV (%)	0
		Abundance : User Cyt4 EM CV (%)	30	ABCG2 (BCRP) ET CV (%)	59	Corneocyte pH [upper mid] : Male	6.8	Age ≥ 65 Low Fat Fed Tff (h)	3
		Abundance : User Cyt4 PM Mean	0	ABCG2 (BCRP) PT Mean	0.37	Corneocyte pH [upper mid] CV (%) : Male	6.8	Age ≥ 65 Low Fat Fed Tff CV (%)	0
		Abundance : User Cyt4 PM CV (%)	0	ABCG2 (BCRP) PT CV (%)	59	Corneocyte thickness [upper mid] µm : Male	0.53	Force fasted pH < Initial fed pH	On
		Abundance : User Cyt4 UM Mean	0	ABCG2 (BCRP) IT Mean	0.67	Corneocyte thickness [upper mid] CV (%) : Male	4	Stomach Bicarbonate Buffer Concentration Fasted (mM)	7.3
		Abundance : User Cyt4 UM CV (%)	0	ABCG2 (BCRP) IT CV (%)	59	Corneocyte width [upper mid] µm : Male	27.7	Stomach Bicarbonate Buffer Concentration CV Fasted (%)	30
		Abundance : User Cyt4 IM Mean	0	ABCG2 (BCRP) UT Mean	0	Corneocyte width [upper mid] CV (%) : Male	9.2	Stomach Bicarbonate Buffer Concentration Fed (mM)	42.46
		Abundance : User Cyt4 IM CV (%)	0	ABCG2 (BCRP) UT CV (%)	0	Corneocyte length [upper mid] µm : Male	34.2	Stomach Bicarbonate Buffer Concentration CV Fed (%)	30
		Abundance : CES1 Population Scalar	1	Absolute Abundance : SLC10A2 (ASBT/IBAT) (pmol/106 PTC)	0	Corneocyte length [upper mid] CV (%) : Male	4.1	Stomach Luminal Fluid Velocity Fasted (m/s)	0.032
		Abundance : CES1 EM Mean	1	SLC10A2 (ASBT/IBAT) ET Mean	1	Hydration level (% water volume) [upper mid] : Male	46.1	Stomach Luminal Fluid Velocity CV Fasted (%)	30
		Abundance : CES1 EM CV (%)	46	SLC10A2 (ASBT/IBAT) ET CV (%)	60	Hydration level (% water volume) [upper mid] CV (%) : Male	11	Stomach Luminal Fluid Velocity Fed (m/s)	0.032
		Abundance : CES1 PM Mean	0.11	SLC10A2 (ASBT/IBAT) PT Mean	0	SC lipid viscosity [upper mid] centipose : Male	75	Stomach Luminal Fluid Velocity CV Fed (%)	30
		Abundance : CES1 PM CV (%)	30	SLC10A2 (ASBT/IBAT) PT CV (%)	0	SC lipid viscosity [upper mid] CV (%) : Male	0	Stomach Endogenous Ion Hydrochloric Mean (mM)	102
		Abundance : CES1 UM Mean	0	SLC10A2 (ASBT/IBAT) IT Mean	0	Corneocyte pH [lower mid] : Male	6.8	Stomach Endogenous Ion Hydrochloric CV (%)	27.5
		Abundance : CES1 UM CV (%)	0	SLC10A2 (ASBT/IBAT) IT CV (%)	0	Corneocyte pH [lower mid] CV (%) : Male	6.8	Stomach Endogenous Ion Hydrochloric Min (mM)	48
		Abundance : CES1 IM Mean	0	SLC10A2 (ASBT/IBAT) UT Mean	0	Corneocyte thickness [lower mid] µm : Male	0.6	Stomach Endogenous Ion Hydrochloric Max (mM)	173
		Abundance : CES1 IM CV (%)	0	SLC10A2 (ASBT/IBAT) UT CV (%)	0	Corneocyte thickness [lower mid] CV (%) : Male	4	Stomach Endogenous Ion Sodium Mean (mM)	68
		Abundance : CES2 Population Scalar	1	Absolute Abundance : SLC16A1 (MCT1) (pmol/106 PTC)	0	Corneocyte width [lower mid] µm : Male	27.7	Stomach Endogenous Ion Sodium CV (%)	42.6
		Abundance : CES2 EM Mean	1	SLC16A1 (MCT1) ET Mean	1	Corneocyte width [lower mid] CV (%) : Male	9.2	Stomach Endogenous Ion Sodium Min (mM)	19
		Abundance : CES2 EM CV (%)	35	SLC16A1 (MCT1) ET CV (%)	60	Corneocyte length [lower mid] µm : Male	34.2	Stomach Endogenous Ion Sodium Max (mM)	122
		Abundance : CES2 PM Mean	0	SLC16A1 (MCT1) PT Mean	0	Corneocyte length [lower mid] CV (%) : Male	4.1	Stomach Endogenous Ion Potassium Mean (mM)	13.4
		Abundance : CES2 PM CV (%)	0	SLC16A1 (MCT1) PT CV (%)	0	Hydration level (% water volume) [lower mid] : Male	56.75	Stomach Endogenous Ion Potassium CV (%)	22.4
		Abundance : CES2 UM Mean	0	SLC16A1 (MCT1) IT Mean	0	Hydration level (% water volume) [lower mid] CV (%) : Male	7	Stomach Endogenous Ion Potassium Min (mM)	8.4
		Abundance : CES2 UM CV (%)	0	SLC16A1 (MCT1) IT CV (%)	0	SC lipid viscosity [lower mid] centipose : Male	75	Stomach Endogenous Ion Potassium Max (mM)	19.3
		Abundance : CES2 IM Mean	0	SLC16A1 (MCT1) UT Mean	0	SC lipid viscosity [lower mid] CV (%) : Male	0	Stomach Endogenous Ion Calcium Mean (mM)	0.6
		Abundance : CES2 IM CV (%)	0	SLC16A1 (MCT1) UT CV (%)	0	Corneocyte pH [bottom] : Male	6.8	Stomach Endogenous Ion Calcium CV (%)	33.3
		Use User ES Option	Yes	Absolute Abundance : SLC19A2 (THTR1) (pmol/106 PTC)	0	Corneocyte pH [bottom] CV (%) : Male	6.8	Stomach Endogenous Ion Calcium Min (mM)	0.3
		Abundance : User ES Population Scalar	1	SLC19A2 (THTR1) ET Mean	1	Corneocyte thickness [bottom] µm : Male	0.68	Stomach Endogenous Ion Calcium Max (mM)	1.2
		Abundance : User ES EM Mean	1	SLC19A2 (THTR1) ET CV (%)	60	Corneocyte thickness [bottom] CV (%) : Male	4	Stomach Endogenous Ion Generic Cation Mean (mM)	1
		Abundance : User ES EM CV (%)	30	SLC19A2 (THTR1) PT Mean	0	Corneocyte width [bottom] µm : Male	27.7	Stomach Endogenous Ion Generic Cation CV (%)	0
		Abundance : User ES PM Mean	0	SLC19A2 (THTR1) PT CV (%)	0	Corneocyte width [bottom] CV (%) : Male	9.2	Stomach Endogenous Ion Generic Cation Min (mM)	0.01
		Abundance : User ES PM CV (%)	0	SLC19A2 (THTR1) IT Mean	0	Corneocyte length [bottom] µm : Male	34.2	Stomach Endogenous Ion Generic Cation Max (mM)	1000
		Abundance : User ES UM Mean	0	SLC19A2 (THTR1) IT CV (%)	0	Corneocyte length [bottom] CV (%) : Male	4.1	Stomach Endogenous Ion Generic Anion Mean (mM)	1
		Abundance : User ES UM CV (%)	0	SLC19A2 (THTR1) UT Mean	0	Hydration level (% water volume) [bottom] : Male	67.4	Stomach Endogenous Ion Generic Anion CV (%)	0
		Abundance : User ES IM Mean	0	SLC19A2 (THTR1) UT CV (%)	0	Hydration level (% water volume) [bottom] CV (%) : Male	4	Stomach Endogenous Ion Generic Anion Min (mM)	0.01
		Abundance : User ES IM CV (%)	0	Absolute Abundance : SLC19A3 (THTR2) (pmol/106 PTC)	0	SC lipid viscosity [bottom] centipose : Male	75	Stomach Endogenous Ion Generic Anion Max (mM)	1000
		Abundance : EM Mean	0	SLC19A3 (THTR2) ET Mean	1	SC lipid viscosity [bottom] CV (%) : Male	0	Stomach Fluid Viscosity Fasted (cP)	3
		Abundance : EM CV (%)	0	SLC19A3 (THTR2) ET CV (%)	60	Viable Epidermis thickness µm : Male	46.8667	Stomach Fluid Viscosity CV Fasted (%)	71
		Abundance : PM Mean	0	SLC19A3 (THTR2) PT Mean	0	Viable Epidermis thickness CV (%) : Male	24	Stomach Fluid Viscosity Fed (cP)	232
		Abundance : PM CV (%)	0	SLC19A3 (THTR2) PT CV (%)	0	Dermis thickness µm : Male	1580	Stomach Fluid Viscosity CV Fed (%)	32
		Abundance : UM Mean	0	SLC19A3 (THTR2) IT Mean	0	Dermis thickness CV (%) : Male	20	Stomach CMC fasted (mM)	1
		Abundance : UM CV (%)	0	SLC19A3 (THTR2) IT CV (%)	0	Subcutis thickness mm : Male	1.91	Stomach CMC fed (mM)	1
		Abundance : IM Mean	0	SLC19A3 (THTR2) UT Mean	0	Subcutis thickness CV (%) : Male	55.7	Stomach Bile fasted (mM)	0.34
		Abundance : IM CV (%)	0	SLC19A3 (THTR2) UT CV (%)	0	Muscle thickness mm : Male	13.2	Stomach Bile fasted CV (%)	134
		Abundance : EM Mean	0	Absolute Abundance : SLCO4C1 (OATP4C1) (pmol/106 PTC)	0.89	Muscle thickness CV (%) : Male	18	Stomach Bile fed (mM)	0.34
		Abundance : EM CV (%)	0	SLCO4C1 (OATP4C1) ET Mean	1	Dermis regional blood flow scalar : Male	2.12619	Stomach Bile fed CV (%)	216.7
		Abundance : PM Mean	0	SLCO4C1 (OATP4C1) ET CV (%)	106	Dermis regional blood flow scalar CV (%) : Male	0	Duodenum Blood Flow (Qvilli %)	Predicted
		Abundance : PM CV (%)	0	SLCO4C1 (OATP4C1) PT Mean	0	Subcutis regional blood flow scalar : Male	1	Duodenum Transit Time (% Total)	6
		Abundance : UM Mean	0	SLCO4C1 (OATP4C1) PT CV (%)	0	Subcutis regional blood flow scalar CV (%) : Male	0	Duodenum CYP3A (% Total)	13.76
		Abundance : UM CV (%)	0	SLCO4C1 (OATP4C1) IT Mean	0	Muscle regional blood flow scalar : Male	1	Duodenum S9PPI (% Total)	14.88
		Abundance : IM Mean	0	SLCO4C1 (OATP4C1) IT CV (%)	0	Muscle regional blood flow scalar CV (%) : Male	0	Duodenum MPPI/CYP (% Total)	13.76
		Abundance : IM CV (%)	0	SLCO4C1 (OATP4C1) UT Mean	0			Duodenum CPPI (% Total)	14.88
		Absolute Abundance : FMO1	0	SLCO4C1 (OATP4C1) UT CV (%)	0	MPMLA - Lower Leg		Duodenum pH High Fat Fed	5.4
		Abundance : FMO1 Population Scalar	1	Absolute Abundance : SLC22A2 (OCT2) (pmol/106 PTC)	2.12	Skin surface pH : Male	5.5	Duodenum CV pH High Fat Fed (%)	11
		Abundance : FMO1 EM Mean	1	SLC22A2 (OCT2) ET Mean	1	Skin surface pH CV (%) : Male	11	Duodenum pH Fed	5.4
		Abundance : FMO1 EM CV (%)	30	SLC22A2 (OCT2) ET CV (%)	66	Skin temperature °C : Male	32	Duodenum CV pH Fed (%)	11
		Abundance : FMO1 PM Mean	0	SLC22A2 (OCT2) PT Mean	0	Skin temperature CV (%) : Male	0	Duodenum pH Low Fat Fed	5.4
		Abundance : FMO1 PM CV (%)	0	SLC22A2 (OCT2) PT CV (%)	0	Shape of corneocyte : Male	Cuboid (brick)	Duodenum CV pH Low Fat Fed (%)	11
		Abundance : FMO1 UM Mean	0	SLC22A2 (OCT2) IT Mean	0	Shape of corneocyte : Female	Cuboid (brick)	Duodenum pH Fasted	6.4
		Abundance : FMO1 UM CV (%)	0	SLC22A2 (OCT2) IT CV (%)	0	Number of SC layers : Male	22	Duodenum CV pH Fasted (%)	16
		Abundance : FMO1 IM Mean	0	SLC22A2 (OCT2) UT Mean	0	Number of SC layers CV (%) : Male	9.1	Duodenum Bicarbonate Buffer Concentration Fasted (mM)	6.53
		Abundance : FMO1 IM CV (%)	0	SLC22A2 (OCT2) UT CV (%)	0	Water density gm/cm3 : Male	1	Duodenum Bicarbonate Buffer Concentration CV Fasted (%)	30
		Absolute Abundance : FMO3	30	Absolute Abundance : SLC22A4 (OCTN1) (pmol/106 PTC)	0.36	Water density CV (%) : Male	0	Duodenum Bicarbonate Buffer Concentration Fed (mM)	34.19
		Abundance : FMO3 Population Scalar	1	SLC22A4 (OCTN1) ET Mean	1	SC lipids density gm/cm3 : Male	0.9	Duodenum Bicarbonate Buffer Concentration CV Fed (%)	30
		Abundance : FMO3 EM Mean	1	SLC22A4 (OCTN1) ET CV (%)	68	SC lipids density CV (%) : Male	0	Duodenum Luminal Fluid Velocity Fasted (m/s)	0.005
		Abundance : FMO3 EM CV (%)	50	SLC22A4 (OCTN1) PT Mean	0	SC proteins density gm/cm3 : Male	1.37	Duodenum Luminal Fluid Velocity CV Fasted (%)	30
		Abundance : FMO3 PM Mean	0	SLC22A4 (OCTN1) PT CV (%)	0	SC proteins density CV (%) : Male	0	Duodenum Luminal Fluid Velocity Fed (m/s)	0.005
		Abundance : FMO3 PM CV (%)	0	SLC22A4 (OCTN1) IT Mean	0	Intercellular lipid thickness of SC µm : Male	0.091	Duodenum Luminal Fluid Velocity CV Fed (%)	30
		Abundance : FMO3 UM Mean	0	SLC22A4 (OCTN1) IT CV (%)	0	Intercellular lipid thickness of SC CV (%) : Male	0	Duodenum Endogenous Ion Hydrochloric Mean (mM)	102.4
		Abundance : FMO3 UM CV (%)	0	SLC22A4 (OCTN1) UT Mean	0	Tortuosity : Male	User Defined	Duodenum Endogenous Ion Hydrochloric CV (%)	15.1
		Abundance : FMO3 IM Mean	0	SLC22A4 (OCTN1) UT CV (%)	0	Tortuosity of lipid diffusion pathway of SC : Male	12.7	Duodenum Endogenous Ion Hydrochloric Min (mM)	64.6
		Abundance : FMO3 IM CV (%)	0	Absolute Abundance : SLC22A5 (OCTN2) (pmol/106 PTC)	0.27	Tortuosity of lipid diffusion pathway of SC CV (%) : Male	18	Duodenum Endogenous Ion Hydrochloric Max (mM)	158.8
		Absolute Abundance : FMO5	25	SLC22A5 (OCTN2) ET Mean	1	Hair follicle diameter µm : Male	168.4	Duodenum Endogenous Ion Sodium Mean (mM)	118.4
		Abundance : FMO5 Population Scalar	1	SLC22A5 (OCTN2) ET CV (%)	121	Hair follicle diameter CV (%) : Male	26	Duodenum Endogenous Ion Sodium CV (%)	9.2
		Abundance : FMO5 EM Mean	1	SLC22A5 (OCTN2) PT Mean	0	Hair follicle density N/cm2 : Male	14	Duodenum Endogenous Ion Sodium Min (mM)	89.6
		Abundance : FMO5 EM CV (%)	55	SLC22A5 (OCTN2) PT CV (%)	0	Hair follicle density CV (%) : Male	50	Duodenum Endogenous Ion Sodium Max (mM)	155.1
		Abundance : FMO5 PM Mean	0	SLC22A5 (OCTN2) IT Mean	0	Hair follicle depth µm : Male	613.5	Duodenum Endogenous Ion Potassium Mean (mM)	11.2
		Abundance : FMO5 PM CV (%)	0	SLC22A5 (OCTN2) IT CV (%)	0	Hair follicle depth CV (%) : Male	0	Duodenum Endogenous Ion Potassium CV (%)	38.9
		Abundance : FMO5 UM Mean	0	SLC22A5 (OCTN2) UT Mean	0	Hair shaft diameter µm : Male	42.1	Duodenum Endogenous Ion Potassium Min (mM)	3.4
		Abundance : FMO5 UM CV (%)	0	SLC22A5 (OCTN2) UT CV (%)	0	Hair shaft diameter CV (%) : Male	29	Duodenum Endogenous Ion Potassium Max (mM)	32.1
		Abundance : FMO5 IM Mean	0	Absolute Abundance : SLC22A6 (OAT1) (pmol/106 PTC)	1.55	Sebum viscosity centipose : Male	40	Duodenum Endogenous Ion Calcium Mean (mM)	0.5
		Abundance : FMO5 IM CV (%)	0	SLC22A6 (OAT1) ET Mean	1	Sebum viscosity CV (%) : Male	0	Duodenum Endogenous Ion Calcium CV (%)	60
		Absolute Abundance : FMOUser	0	SLC22A6 (OAT1) ET CV (%)	62	Corneocyte pH [top] : Male	6.8	Duodenum Endogenous Ion Calcium Min (mM)	0.1
		Abundance : FMOUser Population Scalar	1	SLC22A6 (OAT1) PT Mean	0	Corneocyte pH [top] CV (%) : Male	6.8	Duodenum Endogenous Ion Calcium Max (mM)	1.3
		Abundance : FMOUser EM Mean	1	SLC22A6 (OAT1) PT CV (%)	0	Corneocyte thickness [top] µm : Male	0.87	Duodenum Endogenous Ion Generic Cation Mean (mM)	1
		Abundance : FMOUser EM CV (%)	30	SLC22A6 (OAT1) IT Mean	0	Corneocyte thickness [top] CV (%) : Male	9	Duodenum Endogenous Ion Generic Cation CV (%)	0
		Abundance : FMOUser PM Mean	0	SLC22A6 (OAT1) IT CV (%)	0	Corneocyte width [top] µm : Male	29.6	Duodenum Endogenous Ion Generic Cation Min (mM)	0.01
		Abundance : FMOUser PM CV (%)	0	SLC22A6 (OAT1) UT Mean	0	Corneocyte width [top] CV (%) : Male	5.9	Duodenum Endogenous Ion Generic Cation Max (mM)	1000
		Abundance : FMOUser UM Mean	0	SLC22A6 (OAT1) UT CV (%)	0	Corneocyte length [top] µm : Male	36.4	Duodenum Endogenous Ion Generic Anion Mean (mM)	1
		Abundance : FMOUser UM CV (%)	0	Absolute Abundance : SLC22A7 (OAT2) (pmol/106 PTC)	0.26	Corneocyte length [top] CV (%) : Male	5.7	Duodenum Endogenous Ion Generic Anion CV (%)	0
		Abundance : FMOUser IM Mean	0	SLC22A7 (OAT2) ET Mean	1	Hydration level (% water volume) [top] : Male	33.9	Duodenum Endogenous Ion Generic Anion Min (mM)	0.01
		Abundance : FMOUser IM CV (%)	0	SLC22A7 (OAT2) ET CV (%)	38	Hydration level (% water volume) [top] CV (%) : Male	9	Duodenum Endogenous Ion Generic Anion Max (mM)	1000
		Absolute Abundance : ABCB1 (P-gp/MDR1) (pmol/10^6 hepatocytes)	0.246	SLC22A7 (OAT2) PT Mean	0	SC lipid viscosity [top] centipose : Male	75	Duodenum Fluid Viscosity Fasted (cP)	3
		Abundance : ABCB1 (P-gp/MDR1) ET Mean	1	SLC22A7 (OAT2) PT CV (%)	0	SC lipid viscosity [top] CV (%) : Male	0	Duodenum Fluid Viscosity CV Fasted (%)	71
		Abundance : ABCB1 (P-gp/MDR1) ET CV (%)	59	SLC22A7 (OAT2) IT Mean	0	Corneocyte pH [upper mid] : Male	6.8	Duodenum Fluid Viscosity Fed (cP)	65
		Abundance : ABCB1 (P-gp/MDR1) PT Mean	0	SLC22A7 (OAT2) IT CV (%)	0	Corneocyte pH [upper mid] CV (%) : Male	6.8	Duodenum Fluid Viscosity CV Fed (%)	27
		Abundance : ABCB1 (P-gp/MDR1) PT CV (%)	0	SLC22A7 (OAT2) UT Mean	0	Corneocyte thickness [upper mid] µm : Male	0.99	Duodenum CMC fasted (mM)	1
		Abundance : ABCB1 (P-gp/MDR1) IT Mean	0	SLC22A7 (OAT2) UT CV (%)	0	Corneocyte thickness [upper mid] CV (%) : Male	9	Duodenum CMC fed (mM)	1
		Abundance : ABCB1 (P-gp/MDR1) IT CV (%)	0	Absolute Abundance : SLC22A8 (OAT3) (pmol/106 PTC)	1.32	Corneocyte width [upper mid] µm : Male	29.6	Duodenum Bile fasted (mM)	3.31
		Abundance : ABCB1 (P-gp/MDR1) UT Mean	0	SLC22A8 (OAT3) ET Mean	1	Corneocyte width [upper mid] CV (%) : Male	5.9	Duodenum Bile fasted CV (%)	97
		Abundance : ABCB1 (P-gp/MDR1) UT CV (%)	0	SLC22A8 (OAT3) ET CV (%)	85	Corneocyte length [upper mid] µm : Male	36.4	Duodenum Bile fed (mM)	8.74
		Absolute Abundance : ABCB11 (BSEP) (pmol/10^6 hepatocytes)	1	SLC22A8 (OAT3) PT Mean	0	Corneocyte length [upper mid] CV (%) : Male	5.7	Duodenum Bile fed CV (%)	79
		Abundance : ABCB11 (BSEP) ET Mean	1	SLC22A8 (OAT3) PT CV (%)	0	Hydration level (% water volume) [upper mid] : Male	44.6987	Duodenum Channel Depth Mean (µm)	522.78
		Abundance : ABCB11 (BSEP) ET CV (%)	131	SLC22A8 (OAT3) IT Mean	0	Hydration level (% water volume) [upper mid] CV (%) : Male	6	Duodenum Channel Depth CV (%)	32.72
		Abundance : ABCB11 (BSEP) PT Mean	0	SLC22A8 (OAT3) IT CV (%)	0	SC lipid viscosity [upper mid] centipose : Male	75	Duodenum Channel Width Mean (µm)	28.03
		Abundance : ABCB11 (BSEP) PT CV (%)	0	SLC22A8 (OAT3) UT Mean	0	SC lipid viscosity [upper mid] CV (%) : Male	0	Duodenum Channel Width CV (%)	28.69
		Abundance : ABCB11 (BSEP) IT Mean	0	SLC22A8 (OAT3) UT CV (%)	0	Corneocyte pH [lower mid] : Male	6.8	Duodenum Mean Thickness Mean (µm)	128.35
		Abundance : ABCB11 (BSEP) IT CV (%)	0	Absolute Abundance : SLC22A11 (OAT4) (pmol/106 PTC)	0.21	Corneocyte pH [lower mid] CV (%) : Male	6.8	Duodenum Mean Thickness CV (%)	8.1
		Abundance : ABCB11 (BSEP) UT Mean	0	SLC22A11 (OAT4) ET Mean	1	Corneocyte thickness [lower mid] µm : Male	1.13	Duodenum Fold Expansion Mean	1
		Abundance : ABCB11 (BSEP) UT CV (%)	0	SLC22A11 (OAT4) ET CV (%)	177	Corneocyte thickness [lower mid] CV (%) : Male	9	Duodenum Fold Expansion CV (%)	0
		Absolute Abundance : ABCC2 (MRP2) (pmol/10^6 hepatocytes)	0.59	SLC22A11 (OAT4) PT Mean	0	Corneocyte width [lower mid] µm : Male	29.6	Duodenum Pore Radius Mean	8.6
		Abundance : ABCC2 (MRP2) ET Mean	1	SLC22A11 (OAT4) PT CV (%)	0	Corneocyte width [lower mid] CV (%) : Male	5.9	Duodenum Pore Radius CV (%)	0
		Abundance : ABCC2 (MRP2) ET CV (%)	88	SLC22A11 (OAT4) IT Mean	0	Corneocyte length [lower mid] µm : Male	36.4	Duodenum Unstirred Layer Thickness Mean (µm)	170
		Abundance : ABCC2 (MRP2) PT Mean	0	SLC22A11 (OAT4) IT CV (%)	0	Corneocyte length [lower mid] CV (%) : Male	5.7	Duodenum Unstirred Layer Thickness CV (%)	22.35
		Abundance : ABCC2 (MRP2) PT CV (%)	0	SLC22A11 (OAT4) UT Mean	0	Hydration level (% water volume) [lower mid] : Male	55.5388	Duodenum Unstirred Layer pH	6.5
		Abundance : ABCC2 (MRP2) IT Mean	0	SLC22A11 (OAT4) UT CV (%)	0	Hydration level (% water volume) [lower mid] CV (%) : Male	5	Duodenum Unstirred Layer CV (%)	0.5
		Abundance : ABCC2 (MRP2) IT CV (%)	0	Absolute Abundance : SLC22A12 (URAT1) (pmol/106 PTC)	13.7	SC lipid viscosity [lower mid] centipose : Male	75	Duodenum ABCB1 (P-gp/MDR1) (Relative values)	0.51
		Abundance : ABCC2 (MRP2) UT Mean	0	SLC22A12 (URAT1) ET Mean	1	SC lipid viscosity [lower mid] CV (%) : Male	0	Duodenum ABCC1 (MRP1) (Relative values)	0.45
		Abundance : ABCC2 (MRP2) UT CV (%)	0	SLC22A12 (URAT1) ET CV (%)	51	Corneocyte pH [bottom] : Male	6.8	Duodenum ABCC2 (MRP2) (Relative values)	1.41
		Absolute Abundance : ABCC3 (MRP3) (pmol/10^6 hepatocytes)	0.239	SLC22A12 (URAT1) PT Mean	0	Corneocyte pH [bottom] CV (%) : Male	6.8	Duodenum ABCC3 (MRP3) (Relative values)	2.15
		Abundance : ABCC3 (MRP3) ET Mean	1	SLC22A12 (URAT1) PT CV (%)	0	Corneocyte thickness [bottom] µm : Male	1.27	Duodenum ABCC4 (MRP4) (Relative values)	1.02
		Abundance : ABCC3 (MRP3) ET CV (%)	65	SLC22A12 (URAT1) IT Mean	0	Corneocyte thickness [bottom] CV (%) : Male	9	Duodenum ABCG2 (BCRP) (Relative values)	0.68
		Abundance : ABCC3 (MRP3) PT Mean	0	SLC22A12 (URAT1) IT CV (%)	0	Corneocyte width [bottom] µm : Male	29.6	Duodenum SLC2A2 (GLUT2) (Relative values)	1
		Abundance : ABCC3 (MRP3) PT CV (%)	0	SLC22A12 (URAT1) UT Mean	0	Corneocyte width [bottom] CV (%) : Male	5.9	Duodenum SLC10A2 (ASBT/IBAT) (Relative values)	16.49
		Abundance : ABCC3 (MRP3) IT Mean	0	SLC22A12 (URAT1) UT CV (%)	0	Corneocyte length [bottom] µm : Male	36.4	Duodenum SLC15A1 (PEPT1) (Relative values)	0.94
		Abundance : ABCC3 (MRP3) IT CV (%)	0	Absolute Abundance : SLC47A1 (MATE1) (pmol/106 PTC)	2.56	Corneocyte length [bottom] CV (%) : Male	5.7	Duodenum SLC16A1 (MCT1) (Relative values)	1.25
		Abundance : ABCC3 (MRP3) UT Mean	0	SLC47A1 (MATE1) ET Mean	1	Hydration level (% water volume) [bottom] : Male	66.4	Duodenum SLCO2B1 (OATP2B1) (Relative values)	0.73
		Abundance : ABCC3 (MRP3) UT CV (%)	0	SLC47A1 (MATE1) ET CV (%)	107	Hydration level (% water volume) [bottom] CV (%) : Male	4	Duodenum SLCO4C1 (OATP4C1) (Relative values)	1
		Absolute Abundance : ABCC4 (MRP4) (pmol/10^6 hepatocytes)	0	SLC47A1 (MATE1) PT Mean	0	SC lipid viscosity [bottom] centipose : Male	75	Duodenum SLC22A1 (OCT1) (Relative values)	1.03
		Abundance : ABCC4 (MRP4) ET Mean	1	SLC47A1 (MATE1) PT CV (%)	0	SC lipid viscosity [bottom] CV (%) : Male	0	Duodenum SLC22A3 (OCT3) (Relative values)	1.19
		Abundance : ABCC4 (MRP4) ET CV (%)	60	SLC47A1 (MATE1) IT Mean	0	Viable Epidermis thickness µm : Male	57.36	Duodenum SLC22A4 (OCTN1) (Relative values)	0.46
		Abundance : ABCC4 (MRP4) PT Mean	0	SLC47A1 (MATE1) IT CV (%)	0	Viable Epidermis thickness CV (%) : Male	8	Duodenum SLC51A/B (OST-α/β) (Relative values)	0.56
		Abundance : ABCC4 (MRP4) PT CV (%)	0	SLC47A1 (MATE1) UT Mean	0	Dermis thickness µm : Male	1240	Duodenum Apical Influx (Intestine) (Relative values)	1
		Abundance : ABCC4 (MRP4) IT Mean	0	SLC47A1 (MATE1) UT CV (%)	0	Dermis thickness CV (%) : Male	20	Duodenum Apical Efflux (Intestine) (Relative values)	1
		Abundance : ABCC4 (MRP4) IT CV (%)	0	Absolute Abundance : SLC47A2 (MATE2-K) (pmol/106 PTC)	0.35	Subcutis thickness mm : Male	9.62	Duodenum Basolateral Influx (Intestine) (Relative values)	1
		Abundance : ABCC4 (MRP4) UT Mean	0	SLC47A2 (MATE2-K) ET Mean	1	Subcutis thickness CV (%) : Male	48.3	Duodenum Basolateral Efflux (Intestine) (Relative values)	1
		Abundance : ABCC4 (MRP4) UT CV (%)	0	SLC47A2 (MATE2-K) ET CV (%)	100	Muscle thickness mm : Male	17.7	Jejunum I Blood Flow (Qvilli %)	Predicted
		Absolute Abundance : ABCC6 (MRP6) (pmol/10^6 hepatocytes)	0.214	SLC47A2 (MATE2-K) PT Mean	0	Muscle thickness CV (%) : Male	22.67	Jejunum I Transit Time (% Total)	15.5
		Abundance : ABCC6 (MRP6) ET Mean	1	SLC47A2 (MATE2-K) PT CV (%)	0	Dermis regional blood flow scalar : Male	0.839286	Jejunum I CYP3A (% Total)	27.24
		Abundance : ABCC6 (MRP6) ET CV (%)	46	SLC47A2 (MATE2-K) IT Mean	0	Dermis regional blood flow scalar CV (%) : Male	0	Jejunum I S9PPI (% Total)	26.9
		Abundance : ABCC6 (MRP6) PT Mean	0	SLC47A2 (MATE2-K) IT CV (%)	0	Subcutis regional blood flow scalar : Male	1	Jejunum I MPPI/CYP (% Total)	27.24
		Abundance : ABCC6 (MRP6) PT CV (%)	0	SLC47A2 (MATE2-K) UT Mean	0	Subcutis regional blood flow scalar CV (%) : Male	0	Jejunum I CPPI (% Total)	26.9
		Abundance : ABCC6 (MRP6) IT Mean	0	SLC47A2 (MATE2-K) UT CV (%)	0	Muscle regional blood flow scalar : Male	1	Jejunum I pH High Fat Fed	6.5
		Abundance : ABCC6 (MRP6) IT CV (%)	0	Absolute Abundance : SLC51A/B (OST-α/β) (pmol/106 PTC)	0.25	Muscle regional blood flow scalar CV (%) : Male	0	Jejunum I CV pH High Fat Fed (%)	13
		Abundance : ABCC6 (MRP6) UT Mean	0	SLC51A/B (OST-α/β) ET Mean	1			Jejunum I pH Fed	6.5
		Abundance : ABCC6 (MRP6) UT CV (%)	0	SLC51A/B (OST-α/β) ET CV (%)	53	MPMLA - Thigh		Jejunum I CV pH Fed (%)	13
		Absolute Abundance : ABCG2 (BCRP) (pmol/10^6 hepatocytes)	0.103	SLC51A/B (OST-α/β) PT Mean	0	Skin surface pH : Male	5.5	Jejunum I pH Low Fat Fed	6.5
		Abundance : ABCG2 (BCRP) ET Mean	1	SLC51A/B (OST-α/β) PT CV (%)	0	Skin surface pH CV (%) : Male	11	Jejunum I CV pH Low Fat Fed (%)	13
		Abundance : ABCG2 (BCRP) ET CV (%)	30	SLC51A/B (OST-α/β) IT Mean	0	Skin temperature °C : Male	32	Jejunum I pH Fasted	6.5
		Abundance : ABCG2 (BCRP) PT Mean	0.37	SLC51A/B (OST-α/β) IT CV (%)	0	Skin temperature CV (%) : Male	0	Jejunum I CV pH Fasted (%)	13
		Abundance : ABCG2 (BCRP) PT CV (%)	30	SLC51A/B (OST-α/β) UT Mean	0	Shape of corneocyte : Male	Cuboid (brick)	Jejunum I Bicarbonate Buffer Concentration Fasted (mM)	9.94
		Abundance : ABCG2 (BCRP) IT Mean	0.67	SLC51A/B (OST-α/β) UT CV (%)	0	Shape of corneocyte : Female	Cuboid (brick)	Jejunum I Bicarbonate Buffer Concentration CV Fasted (%)	30
		Abundance : ABCG2 (BCRP) IT CV (%)	30	Absolute Abundance : Apical Uptake (Kidney) (pmol/106 PTC)	0	Number of SC layers : Male	18	Jejunum I Bicarbonate Buffer Concentration Fed (mM)	17.34
		Abundance : ABCG2 (BCRP) UT Mean	0	Apical Uptake (Kidney) ET Mean	1	Number of SC layers CV (%) : Male	25.3	Jejunum I Bicarbonate Buffer Concentration CV Fed (%)	30
		Abundance : ABCG2 (BCRP) UT CV (%)	0	Apical Uptake (Kidney) ET CV (%)	60	Water density gm/cm3 : Male	1	Jejunum I Luminal Fluid Velocity Fasted (m/s)	0.0013
		Absolute Abundance : SLC10A1 (NTCP) (pmol/10^6 hepatocytes)	0.647	Apical Uptake (Kidney) PT Mean	0	Water density CV (%) : Male	0	Jejunum I Luminal Fluid Velocity CV Fasted (%)	56
		Abundance : SLC10A1 (NTCP) ET Mean	1	Apical Uptake (Kidney) PT CV (%)	0	SC lipids density gm/cm3 : Male	0.9	Jejunum I Luminal Fluid Velocity Fed (m/s)	0.0013
		Abundance : SLC10A1 (NTCP) ET CV (%)	50	Apical Uptake (Kidney) IT Mean	0	SC lipids density CV (%) : Male	0	Jejunum I Luminal Fluid Velocity CV Fed (%)	56
		Abundance : SLC10A1 (NTCP) PT Mean	0	Apical Uptake (Kidney) IT CV (%)	0	SC proteins density gm/cm3 : Male	1.37	Jejunum I Endogenous Ion Hydrochloric Mean (mM)	126
		Abundance : SLC10A1 (NTCP) PT CV (%)	0	Apical Uptake (Kidney) UT Mean	0	SC proteins density CV (%) : Male	0	Jejunum I Endogenous Ion Hydrochloric CV (%)	15.1
		Abundance : SLC10A1 (NTCP) IT Mean	0	Apical Uptake (Kidney) UT CV (%)	0	Intercellular lipid thickness of SC µm : Male	0.091	Jejunum I Endogenous Ion Hydrochloric Min (mM)	92
		Abundance : SLC10A1 (NTCP) IT CV (%)	0	Absolute Abundance : Apical Efflux (Kidney) (pmol/106 PTC)	0	Intercellular lipid thickness of SC CV (%) : Male	0	Jejunum I Endogenous Ion Hydrochloric Max (mM)	181
		Abundance : SLC10A1 (NTCP) UT Mean	0	Apical Efflux (Kidney) ET Mean	1	Tortuosity : Male	User Defined	Jejunum I Endogenous Ion Sodium Mean (mM)	142
		Abundance : SLC10A1 (NTCP) UT CV (%)	0	Apical Efflux (Kidney) ET CV (%)	60	Tortuosity of lipid diffusion pathway of SC : Male	12.7	Jejunum I Endogenous Ion Sodium CV (%)	9.2
		Absolute Abundance : SLC16A1 (MCT1) (pmol/10^6 hepatocytes)	0.638	Apical Efflux (Kidney) PT Mean	0	Tortuosity of lipid diffusion pathway of SC CV (%) : Male	18	Jejunum I Endogenous Ion Sodium Min (mM)	111
		Abundance : SLC16A1 (MCT1) ET Mean	1	Apical Efflux (Kidney) PT CV (%)	0	Hair follicle diameter µm : Male	131.5	Jejunum I Endogenous Ion Sodium Max (mM)	165
		Abundance : SLC16A1 (MCT1) ET CV (%)	60	Apical Efflux (Kidney) IT Mean	0	Hair follicle diameter CV (%) : Male	31	Jejunum I Endogenous Ion Potassium Mean (mM)	5.4
		Abundance : SLC16A1 (MCT1) PT Mean	0	Apical Efflux (Kidney) IT CV (%)	0	Hair follicle density N/cm2 : Male	17	Jejunum I Endogenous Ion Potassium CV (%)	38.9
		Abundance : SLC16A1 (MCT1) PT CV (%)	0	Apical Efflux (Kidney) UT Mean	0	Hair follicle density CV (%) : Male	24	Jejunum I Endogenous Ion Potassium Min (mM)	1.7
		Abundance : SLC16A1 (MCT1) IT Mean	0	Apical Efflux (Kidney) UT CV (%)	0	Hair follicle depth µm : Male	315.1	Jejunum I Endogenous Ion Potassium Max (mM)	11.6
		Abundance : SLC16A1 (MCT1) IT CV (%)	0	Absolute Abundance : Basal Uptake (Kidney) (pmol/106 PTC)	0	Hair follicle depth CV (%) : Male	0	Jejunum I Endogenous Ion Calcium Mean (mM)	0.5
		Abundance : SLC16A1 (MCT1) UT Mean	0	Basal Uptake (Kidney) ET Mean	1	Hair shaft diameter µm : Male	29.2	Jejunum I Endogenous Ion Calcium CV (%)	60
		Abundance : SLC16A1 (MCT1) UT CV (%)	0	Basal Uptake (Kidney) ET CV (%)	60	Hair shaft diameter CV (%) : Male	41	Jejunum I Endogenous Ion Calcium Min (mM)	0.1
		Absolute Abundance : SLCO1B1 (OATP1B1) (pmol/10^6 hepatocytes)	3.1	Basal Uptake (Kidney) PT Mean	0	Sebum viscosity centipose : Male	40	Jejunum I Endogenous Ion Calcium Max (mM)	1.3
		Abundance : SLCO1B1 (OATP1B1) ET Mean	1	Basal Uptake (Kidney) PT CV (%)	0	Sebum viscosity CV (%) : Male	0	Jejunum I Endogenous Ion Generic Cation Mean (mM)	1
		Abundance : SLCO1B1 (OATP1B1) ET CV (%)	73	Basal Uptake (Kidney) IT Mean	0	Corneocyte pH [top] : Male	6.8	Jejunum I Endogenous Ion Generic Cation CV (%)	0
		Abundance : SLCO1B1 (OATP1B1) PT Mean	0.37	Basal Uptake (Kidney) IT CV (%)	0	Corneocyte pH [top] CV (%) : Male	6.8	Jejunum I Endogenous Ion Generic Cation Min (mM)	0.01
		Abundance : SLCO1B1 (OATP1B1) PT CV (%)	30	Basal Uptake (Kidney) UT Mean	0	Corneocyte thickness [top] µm : Male	0.87	Jejunum I Endogenous Ion Generic Cation Max (mM)	1000
		Abundance : SLCO1B1 (OATP1B1) IT Mean	0.68	Basal Uptake (Kidney) UT CV (%)	0	Corneocyte thickness [top] CV (%) : Male	26	Jejunum I Endogenous Ion Generic Anion Mean (mM)	1
		Abundance : SLCO1B1 (OATP1B1) IT CV (%)	52	Absolute Abundance : Basal Efflux (Kidney) (pmol/106 PTC)	0	Corneocyte width [top] µm : Male	34	Jejunum I Endogenous Ion Generic Anion CV (%)	0
		Abundance : SLCO1B1 (OATP1B1) UT Mean	1.39	Basal Efflux (Kidney) ET Mean	1	Corneocyte width [top] CV (%) : Male	15.1	Jejunum I Endogenous Ion Generic Anion Min (mM)	0.01
		Abundance : SLCO1B1 (OATP1B1) UT CV (%)	62	Basal Efflux (Kidney) ET CV (%)	60	Corneocyte length [top] µm : Male	40.7	Jejunum I Endogenous Ion Generic Anion Max (mM)	1000
		Absolute Abundance : SLCO1B3 (OATP1B3) (pmol/10^6 hepatocytes)	3.08	Basal Efflux (Kidney) PT Mean	0	Corneocyte length [top] CV (%) : Male	14.6	Jejunum I Fluid Viscosity Fasted (cP)	3
		Abundance : SLCO1B3 (OATP1B3) ET Mean	1	Basal Efflux (Kidney) PT CV (%)	0	Hydration level (% water volume) [top] : Male	33.9	Jejunum I Fluid Viscosity CV Fasted (%)	71
		Abundance : SLCO1B3 (OATP1B3) ET CV (%)	89	Basal Efflux (Kidney) IT Mean	0	Hydration level (% water volume) [top] CV (%) : Male	9	Jejunum I Fluid Viscosity Fed (cP)	33
		Abundance : SLCO1B3 (OATP1B3) PT Mean	0	Basal Efflux (Kidney) IT CV (%)	0	SC lipid viscosity [top] centipose : Male	75	Jejunum I Fluid Viscosity CV Fed (%)	36
		Abundance : SLCO1B3 (OATP1B3) PT CV (%)	0	Basal Efflux (Kidney) UT Mean	0	SC lipid viscosity [top] CV (%) : Male	0	Jejunum I CMC fasted (mM)	1
		Abundance : SLCO1B3 (OATP1B3) IT Mean	0	Basal Efflux (Kidney) UT CV (%)	0	Corneocyte pH [upper mid] : Male	6.8	Jejunum I CMC fed (mM)	1
		Abundance : SLCO1B3 (OATP1B3) IT CV (%)	0	Turnover rate constant (1/h) : ABCB1 (P-gp/MDR1) Mean	0.054	Corneocyte pH [upper mid] CV (%) : Male	6.8	Jejunum I Bile fasted (mM)	2.3
		Abundance : SLCO1B3 (OATP1B3) UT Mean	0	Turnover rate constant (1/h) : ABCB1 (P-gp/MDR1) CV (%)	28	Corneocyte thickness [upper mid] µm : Male	0.75	Jejunum I Bile fasted CV (%)	100
		Abundance : SLCO1B3 (OATP1B3) UT CV (%)	0	Turnover rate constant (1/h) : ABCC2 (MRP2) Mean	1e-06	Corneocyte thickness [upper mid] CV (%) : Male	26	Jejunum I Bile fed (mM)	10.03
		Absolute Abundance : SLCO2B1 (OATP2B1) (pmol/10^6 hepatocytes)	1.18	Turnover rate constant (1/h) : ABCC2 (MRP2) CV (%)	30	Corneocyte width [upper mid] µm : Male	34	Jejunum I Bile fed CV (%)	73
		Abundance : SLCO2B1 (OATP2B1) ET Mean	1	Turnover rate constant (1/h) : ABCC4 (MRP4) Mean	1e-06	Corneocyte width [upper mid] CV (%) : Male	15.1	Jejunum I Channel Depth Mean (µm)	448.81
		Abundance : SLCO2B1 (OATP2B1) ET CV (%)	62	Turnover rate constant (1/h) : ABCC4 (MRP4) CV (%)	30	Corneocyte length [upper mid] µm : Male	40.7	Jejunum I Channel Depth CV (%)	21.82
		Abundance : SLCO2B1 (OATP2B1) PT Mean	0	Turnover rate constant (1/h) : ABCG2 (BCRP) Mean	1e-06	Corneocyte length [upper mid] CV (%) : Male	14.6	Jejunum I Channel Width Mean (µm)	22.44
		Abundance : SLCO2B1 (OATP2B1) PT CV (%)	0	Turnover rate constant (1/h) : ABCG2 (BCRP) CV (%)	30	Hydration level (% water volume) [upper mid] : Male	44.6987	Jejunum I Channel Width CV (%)	31.68
		Abundance : SLCO2B1 (OATP2B1) IT Mean	0	Turnover rate constant (1/h) : SLC10A2 (ASBT/IBAT) Mean	1e-06	Hydration level (% water volume) [upper mid] CV (%) : Male	6	Jejunum I Mean Thickness Mean (µm)	137.7
		Abundance : SLCO2B1 (OATP2B1) IT CV (%)	0	Turnover rate constant (1/h) : SLC10A2 (ASBT/IBAT) CV (%)	30	SC lipid viscosity [upper mid] centipose : Male	75	Jejunum I Mean Thickness CV (%)	14.42
		Abundance : SLCO2B1 (OATP2B1) UT Mean	0	Turnover rate constant (1/h) : SLC16A1 (MCT1) Mean	1e-06	SC lipid viscosity [upper mid] CV (%) : Male	0	Jejunum I Fold Expansion Mean	1.97
		Abundance : SLCO2B1 (OATP2B1) UT CV (%)	0	Turnover rate constant (1/h) : SLC16A1 (MCT1) CV (%)	30	Corneocyte pH [lower mid] : Male	6.8	Jejunum I Fold Expansion CV (%)	20.54
		Absolute Abundance : SLC22A1 (OCT1) (pmol/10^6 hepatocytes)	1.27	Turnover rate constant (1/h) : SLC19A2 (THTR1) Mean	1e-06	Corneocyte pH [lower mid] CV (%) : Male	6.8	Jejunum I Pore Radius Mean	8.6
		Abundance : SLC22A1 (OCT1) ET Mean	1	Turnover rate constant (1/h) : SLC19A2 (THTR1) CV (%)	30	Corneocyte thickness [lower mid] µm : Male	0.85	Jejunum I Pore Radius CV (%)	0
		Abundance : SLC22A1 (OCT1) ET CV (%)	44	Turnover rate constant (1/h) : SLC19A3 (THTR2) Mean	1e-06	Corneocyte thickness [lower mid] CV (%) : Male	26	Jejunum I Unstirred Layer Thickness Mean (µm)	123
		Abundance : SLC22A1 (OCT1) PT Mean	0.01	Turnover rate constant (1/h) : SLC19A3 (THTR2) CV (%)	30	Corneocyte width [lower mid] µm : Male	34	Jejunum I Unstirred Layer Thickness CV (%)	3
		Abundance : SLC22A1 (OCT1) PT CV (%)	44	Turnover rate constant (1/h) : SLCO4C1 (OATP4C1) Mean	1e-06	Corneocyte width [lower mid] CV (%) : Male	15.1	Jejunum I Unstirred Layer pH	6.5
		Abundance : SLC22A1 (OCT1) IT Mean	0.62	Turnover rate constant (1/h) : SLCO4C1 (OATP4C1) CV (%)	30	Corneocyte length [lower mid] µm : Male	40.7	Jejunum I Unstirred Layer CV (%)	0.5
		Abundance : SLC22A1 (OCT1) IT CV (%)	44	Turnover rate constant (1/h) : SLC22A2 (OCT2) Mean	1e-06	Corneocyte length [lower mid] CV (%) : Male	14.6	Jejunum I ABCB1 (P-gp/MDR1) (pmol/mg total membrane protein)	0.4
		Abundance : SLC22A1 (OCT1) UT Mean	1.14	Turnover rate constant (1/h) : SLC22A2 (OCT2) CV (%)	30	Hydration level (% water volume) [lower mid] : Male	55.5388	Jejunum I ABCC1 (MRP1) (pmol/mg total membrane protein)	0
		Abundance : SLC22A1 (OCT1) UT CV (%)	44	Turnover rate constant (1/h) : SLC22A4 (OCTN1) Mean	1e-06	Hydration level (% water volume) [lower mid] CV (%) : Male	5	Jejunum I ABCC2 (MRP2) (pmol/mg total membrane protein)	0.86
		Absolute Abundance : SLC22A7 (OAT2) (pmol/10^6 hepatocytes)	1.25	Turnover rate constant (1/h) : SLC22A4 (OCTN1) CV (%)	30	SC lipid viscosity [lower mid] centipose : Male	75	Jejunum I ABCC3 (MRP3) (pmol/mg total membrane protein)	0.58
		Abundance : SLC22A7 (OAT2) ET Mean	1	Turnover rate constant (1/h) : SLC22A5 (OCTN2) Mean	1e-06	SC lipid viscosity [lower mid] CV (%) : Male	0	Jejunum I ABCC4 (MRP4) (pmol/mg total membrane protein)	0
		Abundance : SLC22A7 (OAT2) ET CV (%)	75	Turnover rate constant (1/h) : SLC22A5 (OCTN2) CV (%)	30	Corneocyte pH [bottom] : Male	6.8	Jejunum I ABCG2 (BCRP) (pmol/mg total membrane protein)	0.34
		Abundance : SLC22A7 (OAT2) PT Mean	0	Turnover rate constant (1/h) : SLC22A6 (OAT1) Mean	1e-06	Corneocyte pH [bottom] CV (%) : Male	6.8	Jejunum I SLC2A2 (GLUT2) (pmol/mg total membrane protein)	0
		Abundance : SLC22A7 (OAT2) PT CV (%)	0	Turnover rate constant (1/h) : SLC22A6 (OAT1) CV (%)	30	Corneocyte thickness [bottom] µm : Male	0.96	Jejunum I SLC10A2 (ASBT/IBAT) (pmol/mg total membrane protein)	0.01
		Abundance : SLC22A7 (OAT2) IT Mean	0	Turnover rate constant (1/h) : SLC22A7 (OAT2) Mean	1e-06	Corneocyte thickness [bottom] CV (%) : Male	26	Jejunum I SLC15A1 (PEPT1) (pmol/mg total membrane protein)	3.69
		Abundance : SLC22A7 (OAT2) IT CV (%)	0	Turnover rate constant (1/h) : SLC22A7 (OAT2) CV (%)	30	Corneocyte width [bottom] µm : Male	34	Jejunum I SLC16A1 (MCT1) (pmol/mg total membrane protein)	0
		Abundance : SLC22A7 (OAT2) UT Mean	0	Turnover rate constant (1/h) : SLC22A8 (OAT3) Mean	1e-06	Corneocyte width [bottom] CV (%) : Male	15.1	Jejunum I SLCO2B1 (OATP2B1) (pmol/mg total membrane protein)	0.4
		Abundance : SLC22A7 (OAT2) UT CV (%)	0	Turnover rate constant (1/h) : SLC22A8 (OAT3) CV (%)	30	Corneocyte length [bottom] µm : Male	40.7	Jejunum I SLCO4C1 (OATP4C1) (pmol/mg total membrane protein)	0
		Absolute Abundance : SLC22A9 (OAT7) (pmol/10^6 hepatocytes)	1.45	Turnover rate constant (1/h) : SLC22A11 (OAT4) Mean	1e-06	Corneocyte length [bottom] CV (%) : Male	14.6	Jejunum I SLC22A1 (OCT1) (pmol/mg total membrane protein)	0.65
		Abundance : SLC22A9 (OAT7) ET Mean	1	Turnover rate constant (1/h) : SLC22A11 (OAT4) CV (%)	30	Hydration level (% water volume) [bottom] : Male	66.4	Jejunum I SLC22A3 (OCT3) (pmol/mg total membrane protein)	0.06
		Abundance : SLC22A9 (OAT7) ET CV (%)	51	Turnover rate constant (1/h) : SLC22A12 (URAT1) Mean	1e-06	Hydration level (% water volume) [bottom] CV (%) : Male	4	Jejunum I SLC22A4 (OCTN1) (pmol/mg total membrane protein)	0
		Abundance : SLC22A9 (OAT7) PT Mean	0	Turnover rate constant (1/h) : SLC22A12 (URAT1) CV (%)	30	SC lipid viscosity [bottom] centipose : Male	75	Jejunum I SLC51A/B (OST-α/β) (pmol/mg total membrane protein)	0.47
		Abundance : SLC22A9 (OAT7) PT CV (%)	0	Turnover rate constant (1/h) : SLC47A1 (MATE1) Mean	1e-06	SC lipid viscosity [bottom] CV (%) : Male	0	Jejunum I Apical Influx (Intestine) (pmol/mg total membrane protein)	0
		Abundance : SLC22A9 (OAT7) IT Mean	0	Turnover rate constant (1/h) : SLC47A1 (MATE1) CV (%)	30	Viable Epidermis thickness µm : Male	40	Jejunum I Apical Efflux (Intestine) (pmol/mg total membrane protein)	0
		Abundance : SLC22A9 (OAT7) IT CV (%)	0	Turnover rate constant (1/h) : SLC47A2 (MATE2-K) Mean	1e-06	Viable Epidermis thickness CV (%) : Male	19	Jejunum I Basolateral Influx (Intestine) (pmol/mg total membrane protein)	0
		Abundance : SLC22A9 (OAT7) UT Mean	0	Turnover rate constant (1/h) : SLC47A2 (MATE2-K) CV (%)	30	Dermis thickness µm : Male	1240	Jejunum I Basolateral Efflux (Intestine) (pmol/mg total membrane protein)	0
		Abundance : SLC22A9 (OAT7) UT CV (%)	0	Turnover rate constant (1/h) : SLC51A/B (OST-α/β) Mean	1e-06	Dermis thickness CV (%) : Male	20	Jejunum I ABCB1 (P-gp/MDR1) (Relative values)	1
		Absolute Abundance : SLC29A1 (ENT1) (pmol/10^6 hepatocytes)	0.0646	Turnover rate constant (1/h) : SLC51A/B (OST-α/β) CV (%)	30	Subcutis thickness mm : Male	9.62	Jejunum I ABCC1 (MRP1) (Relative values)	1
		Abundance : SLC29A1 (ENT1) ET Mean	1	Turnover rate constant (1/h) : Apical Uptake (Kidney) Mean	1e-06	Subcutis thickness CV (%) : Male	48.3	Jejunum I ABCC2 (MRP2) (Relative values)	1
		Abundance : SLC29A1 (ENT1) ET CV (%)	49	Turnover rate constant (1/h) : Apical Uptake (Kidney) CV (%)	30	Muscle thickness mm : Male	32.81	Jejunum I ABCC3 (MRP3) (Relative values)	1
		Abundance : SLC29A1 (ENT1) PT Mean	0	Turnover rate constant (1/h) : Apical Efflux (Kidney) Mean	1e-06	Muscle thickness CV (%) : Male	38.03	Jejunum I ABCC4 (MRP4) (Relative values)	1
		Abundance : SLC29A1 (ENT1) PT CV (%)	0	Turnover rate constant (1/h) : Apical Efflux (Kidney) CV (%)	30	Dermis regional blood flow scalar : Male	0.839286	Jejunum I ABCG2 (BCRP) (Relative values)	1
		Abundance : SLC29A1 (ENT1) IT Mean	0	Turnover rate constant (1/h) : Basal Uptake (Kidney) Mean	1e-06	Dermis regional blood flow scalar CV (%) : Male	0	Jejunum I SLC2A2 (GLUT2) (Relative values)	1
		Abundance : SLC29A1 (ENT1) IT CV (%)	0	Turnover rate constant (1/h) : Basal Uptake (Kidney) CV (%)	30	Subcutis regional blood flow scalar : Male	1	Jejunum I SLC10A2 (ASBT/IBAT) (Relative values)	1
		Abundance : SLC29A1 (ENT1) UT Mean	0	Turnover rate constant (1/h) : Basal Efflux (Kidney) Mean	1e-06	Subcutis regional blood flow scalar CV (%) : Male	0	Jejunum I SLC15A1 (PEPT1) (Relative values)	1
		Abundance : SLC29A1 (ENT1) UT CV (%)	0	Turnover rate constant (1/h) : Basal Efflux (Kidney) CV (%)	30	Muscle regional blood flow scalar : Male	1	Jejunum I SLC16A1 (MCT1) (Relative values)	1
		Absolute Abundance : SLC29A2 (ENT2) (pmol/10^6 hepatocytes)	0	Jv,s lock status	Locked	Muscle regional blood flow scalar CV (%) : Male	0	Jejunum I SLCO2B1 (OATP2B1) (Relative values)	1
		Abundance : SLC29A2 (ENT2) ET Mean	1	Jv,s	Predicted			Jejunum I SLCO4C1 (OATP4C1) (Relative values)	1
		Abundance : SLC29A2 (ENT2) ET CV (%)	60	Ratio of small:large pores ns:nl	40	MPMLA - Back		Jejunum I SLC22A1 (OCT1) (Relative values)	1
		Abundance : SLC29A2 (ENT2) PT Mean	0	Small pore radius Rpore,s (nm)	4.8	Skin surface pH : Male	5.2	Jejunum I SLC22A3 (OCT3) (Relative values)	1
		Abundance : SLC29A2 (ENT2) PT CV (%)	0	Large pore radius Rpore,l (nm)	6	Skin surface pH CV (%) : Male	8.4	Jejunum I SLC22A4 (OCTN1) (Relative values)	1
		Abundance : SLC29A2 (ENT2) IT Mean	0	Hydrostatic pressure difference across the glomerulus ΔP (mmHg)	40	Skin temperature °C : Male	32	Jejunum I SLC51A/B (OST-α/β) (Relative values)	1
		Abundance : SLC29A2 (ENT2) IT CV (%)	0	Plasma osmotic pressure Mean (mmHg)	25.8	Skin temperature CV (%) : Male	0	Jejunum I Apical Influx (Intestine) (Relative values)	1
		Abundance : SLC29A2 (ENT2) UT Mean	0	Plasma osmotic pressure CV (%)	10.6	Shape of corneocyte : Male	Cuboid (brick)	Jejunum I Apical Efflux (Intestine) (Relative values)	1
		Abundance : SLC29A2 (ENT2) UT CV (%)	0	Chloride Concentration Plasma CLp	141	Shape of corneocyte : Female	Cuboid (brick)	Jejunum I Basolateral Influx (Intestine) (Relative values)	1
		Absolute Abundance : SLC47A1 (MATE1) (pmol/10^6 hepatocytes)	0.146	Chloride Concentration Membrane CLmem	129.2	Number of SC layers : Male	17	Jejunum I Basolateral Efflux (Intestine) (Relative values)	1
		Abundance : SLC47A1 (MATE1) ET Mean	1	Colloid osmotic pressure difference across glomerulus Δπ (mmHg)	24.9304	Number of SC layers CV (%) : Male	23.7	Jejunum II Blood Flow (Qvilli %)	Predicted
		Abundance : SLC47A1 (MATE1) ET CV (%)	51			Water density gm/cm3 : Male	1	Jejunum II Transit Time (% Total)	15.5
		Abundance : SLC47A1 (MATE1) PT Mean	0			Water density CV (%) : Male	0	Jejunum II CYP3A (% Total)	27.24
		Abundance : SLC47A1 (MATE1) PT CV (%)	0			SC lipids density gm/cm3 : Male	0.9	Jejunum II S9PPI (% Total)	26.9
		Abundance : SLC47A1 (MATE1) IT Mean	0			SC lipids density CV (%) : Male	0	Jejunum II MPPI/CYP (% Total)	27.24
		Abundance : SLC47A1 (MATE1) IT CV (%)	0			SC proteins density gm/cm3 : Male	1.37	Jejunum II CPPI (% Total)	26.9
		Abundance : SLC47A1 (MATE1) UT Mean	0			SC proteins density CV (%) : Male	0	Jejunum II pH High Fat Fed	6.6
		Abundance : SLC47A1 (MATE1) UT CV (%)	0			Intercellular lipid thickness of SC µm : Male	0.091	Jejunum II CV pH High Fat Fed (%)	11
		Absolute Abundance : SLC51A/B (OST-α/β) (pmol/10^6 hepatocytes)	0			Intercellular lipid thickness of SC CV (%) : Male	0	Jejunum II pH Fed	6.6
		Abundance : SLC51A/B (OST-α/β) ET Mean	1			Tortuosity : Male	User Defined	Jejunum II CV pH Fed (%)	11
		Abundance : SLC51A/B (OST-α/β) ET CV (%)	60			Tortuosity of lipid diffusion pathway of SC : Male	12.7	Jejunum II pH Low Fat Fed	6.6
		Abundance : SLC51A/B (OST-α/β) PT Mean	0			Tortuosity of lipid diffusion pathway of SC CV (%) : Male	18	Jejunum II CV pH Low Fat Fed (%)	11
		Abundance : SLC51A/B (OST-α/β) PT CV (%)	0			Hair follicle diameter µm : Male	105.3	Jejunum II pH Fasted	6.6
		Abundance : SLC51A/B (OST-α/β) IT Mean	0			Hair follicle diameter CV (%) : Male	60	Jejunum II CV pH Fasted (%)	11
		Abundance : SLC51A/B (OST-α/β) IT CV (%)	0			Hair follicle density N/cm2 : Male	29	Jejunum II Bicarbonate Buffer Concentration Fasted (mM)	9.94
		Abundance : SLC51A/B (OST-α/β) UT Mean	0			Hair follicle density CV (%) : Male	31	Jejunum II Bicarbonate Buffer Concentration CV Fasted (%)	30
		Abundance : SLC51A/B (OST-α/β) UT CV (%)	0			Hair follicle depth µm : Male	446.5	Jejunum II Bicarbonate Buffer Concentration Fed (mM)	17.34
		Absolute Abundance : Sinusoidal Uptake (Liver) (pmol/10^6 hepatocytes)	0			Hair follicle depth CV (%) : Male	0	Jejunum II Bicarbonate Buffer Concentration CV Fed (%)	30
		Abundance : Sinusoidal Uptake (Liver) ET Mean	1			Hair shaft diameter µm : Male	18.2	Jejunum II Luminal Fluid Velocity Fasted (m/s)	0.0013
		Abundance : Sinusoidal Uptake (Liver) ET CV (%)	0			Hair shaft diameter CV (%) : Male	37	Jejunum II Luminal Fluid Velocity CV Fasted (%)	56
		Abundance : Sinusoidal Uptake (Liver) PT Mean	0			Sebum viscosity centipose : Male	40	Jejunum II Luminal Fluid Velocity Fed (m/s)	0.0013
		Abundance : Sinusoidal Uptake (Liver) PT CV (%)	0			Sebum viscosity CV (%) : Male	0	Jejunum II Luminal Fluid Velocity CV Fed (%)	56
		Abundance : Sinusoidal Uptake (Liver) IT Mean	0			Corneocyte pH [top] : Male	6.8	Jejunum II Endogenous Ion Hydrochloric Mean (mM)	126
		Abundance : Sinusoidal Uptake (Liver) IT CV (%)	0			Corneocyte pH [top] CV (%) : Male	6.8	Jejunum II Endogenous Ion Hydrochloric CV (%)	15.1
		Abundance : Sinusoidal Uptake (Liver) UT Mean	0			Corneocyte thickness [top] µm : Male	0.59	Jejunum II Endogenous Ion Hydrochloric Min (mM)	92
		Abundance : Sinusoidal Uptake (Liver) UT CV (%)	0			Corneocyte thickness [top] CV (%) : Male	30	Jejunum II Endogenous Ion Hydrochloric Max (mM)	181
		Absolute Abundance : Sinusoidal Efflux (Liver) (pmol/10^6 hepatocytes)	0			Corneocyte width [top] µm : Male	29.6	Jejunum II Endogenous Ion Sodium Mean (mM)	142
		Abundance : Sinusoidal Efflux (Liver) ET Mean	1			Corneocyte width [top] CV (%) : Male	5.9	Jejunum II Endogenous Ion Sodium CV (%)	9.2
		Abundance : Sinusoidal Efflux (Liver) ET CV (%)	0			Corneocyte length [top] µm : Male	36.4	Jejunum II Endogenous Ion Sodium Min (mM)	111
		Abundance : Sinusoidal Efflux (Liver) PT Mean	0			Corneocyte length [top] CV (%) : Male	5.7	Jejunum II Endogenous Ion Sodium Max (mM)	165
		Abundance : Sinusoidal Efflux (Liver) PT CV (%)	0			Hydration level (% water volume) [top] : Male	33.9	Jejunum II Endogenous Ion Potassium Mean (mM)	5.4
		Abundance : Sinusoidal Efflux (Liver) IT Mean	0			Hydration level (% water volume) [top] CV (%) : Male	9	Jejunum II Endogenous Ion Potassium CV (%)	38.9
		Abundance : Sinusoidal Efflux (Liver) IT CV (%)	0			SC lipid viscosity [top] centipose : Male	75	Jejunum II Endogenous Ion Potassium Min (mM)	1.7
		Abundance : Sinusoidal Efflux (Liver) UT Mean	0			SC lipid viscosity [top] CV (%) : Male	0	Jejunum II Endogenous Ion Potassium Max (mM)	11.6
		Abundance : Sinusoidal Efflux (Liver) UT CV (%)	0			Corneocyte pH [upper mid] : Male	6.8	Jejunum II Endogenous Ion Calcium Mean (mM)	0.5
		Absolute Abundance : Canalicular Efflux (Liver) (pmol/10^6 hepatocytes)	0			Corneocyte pH [upper mid] CV (%) : Male	6.8	Jejunum II Endogenous Ion Calcium CV (%)	60
		Abundance : Canalicular Efflux (Liver) ET Mean	1			Corneocyte thickness [upper mid] µm : Male	0.67	Jejunum II Endogenous Ion Calcium Min (mM)	0.1
		Abundance : Canalicular Efflux (Liver) ET CV (%)	0			Corneocyte thickness [upper mid] CV (%) : Male	30	Jejunum II Endogenous Ion Calcium Max (mM)	1.3
		Abundance : Canalicular Efflux (Liver) PT Mean	0			Corneocyte width [upper mid] µm : Male	29.6	Jejunum II Endogenous Ion Generic Cation Mean (mM)	1
		Abundance : Canalicular Efflux (Liver) PT CV (%)	0			Corneocyte width [upper mid] CV (%) : Male	5.9	Jejunum II Endogenous Ion Generic Cation CV (%)	0
		Abundance : Canalicular Efflux (Liver) IT Mean	0			Corneocyte length [upper mid] µm : Male	36.4	Jejunum II Endogenous Ion Generic Cation Min (mM)	0.01
		Abundance : Canalicular Efflux (Liver) IT CV (%)	0			Corneocyte length [upper mid] CV (%) : Male	5.7	Jejunum II Endogenous Ion Generic Cation Max (mM)	1000
		Abundance : Canalicular Efflux (Liver) UT Mean	0			Hydration level (% water volume) [upper mid] : Male	44.6987	Jejunum II Endogenous Ion Generic Anion Mean (mM)	1
		Abundance : Canalicular Efflux (Liver) UT CV (%)	0			Hydration level (% water volume) [upper mid] CV (%) : Male	6	Jejunum II Endogenous Ion Generic Anion CV (%)	0
		Turnover rate constant (1/h) : ABCB1 (P-gp/MDR1) Mean	0.054			SC lipid viscosity [upper mid] centipose : Male	75	Jejunum II Endogenous Ion Generic Anion Min (mM)	0.01
		Turnover rate constant (1/h) : ABCB1 (P-gp/MDR1) CV (%)	28			SC lipid viscosity [upper mid] CV (%) : Male	0	Jejunum II Endogenous Ion Generic Anion Max (mM)	1000
		Turnover rate constant (1/h) : ABCB11 (BSEP) Mean	1e-06			Corneocyte pH [lower mid] : Male	6.8	Jejunum II Fluid Viscosity Fasted (cP)	3
		Turnover rate constant (1/h) : ABCB11 (BSEP) CV (%)	30			Corneocyte pH [lower mid] CV (%) : Male	6.8	Jejunum II Fluid Viscosity CV Fasted (%)	71
		Turnover rate constant (1/h) : ABCC2 (MRP2) Mean	1e-06			Corneocyte thickness [lower mid] µm : Male	0.76	Jejunum II Fluid Viscosity Fed (cP)	12
		Turnover rate constant (1/h) : ABCC2 (MRP2) CV (%)	30			Corneocyte thickness [lower mid] CV (%) : Male	30	Jejunum II Fluid Viscosity CV Fed (%)	14
		Turnover rate constant (1/h) : ABCC3 (MRP3) Mean	1e-06			Corneocyte width [lower mid] µm : Male	29.6	Jejunum II CMC fasted (mM)	1
		Turnover rate constant (1/h) : ABCC3 (MRP3) CV (%)	30			Corneocyte width [lower mid] CV (%) : Male	5.9	Jejunum II CMC fed (mM)	1
		Turnover rate constant (1/h) : ABCC4 (MRP4) Mean	1e-06			Corneocyte length [lower mid] µm : Male	36.4	Jejunum II Bile fasted (mM)	3.55
		Turnover rate constant (1/h) : ABCC4 (MRP4) CV (%)	30			Corneocyte length [lower mid] CV (%) : Male	5.7	Jejunum II Bile fasted CV (%)	42
		Turnover rate constant (1/h) : ABCC6 (MRP6) Mean	1e-06			Hydration level (% water volume) [lower mid] : Male	55.5388	Jejunum II Bile fed (mM)	4.79
		Turnover rate constant (1/h) : ABCC6 (MRP6) CV (%)	30			Hydration level (% water volume) [lower mid] CV (%) : Male	5	Jejunum II Bile fed CV (%)	66
		Turnover rate constant (1/h) : ABCG2 (BCRP) Mean	1e-06			SC lipid viscosity [lower mid] centipose : Male	75	Jejunum II Channel Depth Mean (µm)	448.81
		Turnover rate constant (1/h) : ABCG2 (BCRP) CV (%)	30			SC lipid viscosity [lower mid] CV (%) : Male	0	Jejunum II Channel Depth CV (%)	21.82
		Turnover rate constant (1/h) : SLC10A1 (NTCP) Mean	1e-06			Corneocyte pH [bottom] : Male	6.8	Jejunum II Channel Width Mean (µm)	22.44
		Turnover rate constant (1/h) : SLC10A1 (NTCP) CV (%)	30			Corneocyte pH [bottom] CV (%) : Male	6.8	Jejunum II Channel Width CV (%)	31.68
		Turnover rate constant (1/h) : SLC16A1 (MCT1) Mean	1e-06			Corneocyte thickness [bottom] µm : Male	0.86	Jejunum II Mean Thickness Mean (µm)	137.7
		Turnover rate constant (1/h) : SLC16A1 (MCT1) CV (%)	30			Corneocyte thickness [bottom] CV (%) : Male	30	Jejunum II Mean Thickness CV (%)	14.42
		Turnover rate constant (1/h) : SLCO1B1 (OATP1B1) Mean	0.031			Corneocyte width [bottom] µm : Male	29.6	Jejunum II Fold Expansion Mean	1.38
		Turnover rate constant (1/h) : SLCO1B1 (OATP1B1) CV (%)	27			Corneocyte width [bottom] CV (%) : Male	5.9	Jejunum II Fold Expansion CV (%)	20.19
		Turnover rate constant (1/h) : SLCO1B3 (OATP1B3) Mean	1e-06			Corneocyte length [bottom] µm : Male	36.4	Jejunum II Pore Radius Mean	8.6
		Turnover rate constant (1/h) : SLCO1B3 (OATP1B3) CV (%)	30			Corneocyte length [bottom] CV (%) : Male	5.7	Jejunum II Pore Radius CV (%)	0
		Turnover rate constant (1/h) : SLCO2B1 (OATP2B1) Mean	1e-06			Hydration level (% water volume) [bottom] : Male	66.4	Jejunum II Unstirred Layer Thickness Mean (µm)	123
		Turnover rate constant (1/h) : SLCO2B1 (OATP2B1) CV (%)	30			Hydration level (% water volume) [bottom] CV (%) : Male	4	Jejunum II Unstirred Layer Thickness CV (%)	3
		Turnover rate constant (1/h) : SLC22A1 (OCT1) Mean	1e-06			SC lipid viscosity [bottom] centipose : Male	75	Jejunum II Unstirred Layer pH	6.5
		Turnover rate constant (1/h) : SLC22A1 (OCT1) CV (%)	30			SC lipid viscosity [bottom] CV (%) : Male	0	Jejunum II Unstirred Layer CV (%)	0.5
		Turnover rate constant (1/h) : SLC22A7 (OAT2) Mean	1e-06			Viable Epidermis thickness µm : Male	45.655	Jejunum II ABCB1 (P-gp/MDR1) (Relative values)	1.46
		Turnover rate constant (1/h) : SLC22A7 (OAT2) CV (%)	30			Viable Epidermis thickness CV (%) : Male	15	Jejunum II ABCC1 (MRP1) (Relative values)	0.88
		Turnover rate constant (1/h) : SLC22A9 (OAT7) Mean	1e-06			Dermis thickness µm : Male	1240	Jejunum II ABCC2 (MRP2) (Relative values)	1
		Turnover rate constant (1/h) : SLC22A9 (OAT7) CV (%)	30			Dermis thickness CV (%) : Male	20	Jejunum II ABCC3 (MRP3) (Relative values)	0.89
		Turnover rate constant (1/h) : SLC29A1 (ENT1) Mean	1e-06			Subcutis thickness mm : Male	6.93	Jejunum II ABCC4 (MRP4) (Relative values)	1.22
		Turnover rate constant (1/h) : SLC29A1 (ENT1) CV (%)	30			Subcutis thickness CV (%) : Male	34.9	Jejunum II ABCG2 (BCRP) (Relative values)	1
		Turnover rate constant (1/h) : SLC29A2 (ENT2) Mean	1e-06			Muscle thickness mm : Male	19.3	Jejunum II SLC2A2 (GLUT2) (Relative values)	1
		Turnover rate constant (1/h) : SLC29A2 (ENT2) CV (%)	30			Muscle thickness CV (%) : Male	6.22	Jejunum II SLC10A2 (ASBT/IBAT) (Relative values)	4
		Turnover rate constant (1/h) : SLC47A1 (MATE1) Mean	1e-06			Dermis regional blood flow scalar : Male	1.03512	Jejunum II SLC15A1 (PEPT1) (Relative values)	1.06
		Turnover rate constant (1/h) : SLC47A1 (MATE1) CV (%)	30			Dermis regional blood flow scalar CV (%) : Male	0	Jejunum II SLC16A1 (MCT1) (Relative values)	1
		Turnover rate constant (1/h) : SLC51A/B (OST-α/β) Mean	1e-06			Subcutis regional blood flow scalar : Male	1	Jejunum II SLCO2B1 (OATP2B1) (Relative values)	0.94
		Turnover rate constant (1/h) : SLC51A/B (OST-α/β) CV (%)	30			Subcutis regional blood flow scalar CV (%) : Male	0	Jejunum II SLCO4C1 (OATP4C1) (Relative values)	1
		Turnover rate constant (1/h) : Sinusoidal Uptake (Liver) Mean	1e-06			Muscle regional blood flow scalar : Male	1	Jejunum II SLC22A1 (OCT1) (Relative values)	0.87
		Turnover rate constant (1/h) : Sinusoidal Uptake (Liver) CV (%)	30			Muscle regional blood flow scalar CV (%) : Male	0	Jejunum II SLC22A3 (OCT3) (Relative values)	1.11
		Turnover rate constant (1/h) : Sinusoidal Efflux (Liver) Mean	1e-06					Jejunum II SLC22A4 (OCTN1) (Relative values)	0.63
		Turnover rate constant (1/h) : Sinusoidal Efflux (Liver) CV (%)	30			MPMLA - Custom		Jejunum II SLC51A/B (OST-α/β) (Relative values)	1.89
		Turnover rate constant (1/h) : Canalicular Efflux (Liver) Mean	1e-06			Skin surface pH : Male	5.2	Jejunum II Apical Influx (Intestine) (Relative values)	1
		Turnover rate constant (1/h) : Canalicular Efflux (Liver) CV (%)	30			Skin surface pH CV (%) : Male	8.4	Jejunum II Apical Efflux (Intestine) (Relative values)	1
		Zonality CYP				Skin temperature °C : Male	32	Jejunum II Basolateral Influx (Intestine) (Relative values)	1
		Z1,CYP	0.166667			Skin temperature CV (%) : Male	0	Jejunum II Basolateral Efflux (Intestine) (Relative values)	1
		Z2,CYP	0.166667			Shape of corneocyte : Male	Cuboid (brick)	Ileum I Blood Flow (Qvilli %)	Predicted
		Z3,CYP	0.166667			Shape of corneocyte : Female	Cuboid (brick)	Ileum I Transit Time (% Total)	15.75
		Z4,CYP	0.166667			Number of SC layers : Male	17	Ileum I CYP3A (% Total)	7.94
		Z5,CYP	0.166667			Number of SC layers CV (%) : Male	23.7	Ileum I S9PPI (% Total)	7.83
		Z6,CYP	0.166667			Water density gm/cm3 : Male	1	Ileum I MPPI/CYP (% Total)	7.94
		Zonality UGT				Water density CV (%) : Male	0	Ileum I CPPI (% Total)	7.83
		Z1,UGT	0.166667			SC lipids density gm/cm3 : Male	0.9	Ileum I pH High Fat Fed	6.8
		Z2,UGT	0.166667			SC lipids density CV (%) : Male	0	Ileum I CV pH High Fat Fed (%)	10
		Z3,UGT	0.166667			SC proteins density gm/cm3 : Male	1.37	Ileum I pH Fed	6.8
		Z4,UGT	0.166667			SC proteins density CV (%) : Male	0	Ileum I CV pH Fed (%)	10
		Z5,UGT	0.166667			Intercellular lipid thickness of SC µm : Male	0.091	Ileum I pH Low Fat Fed	6.8
		Z6,UGT	0.166667			Intercellular lipid thickness of SC CV (%) : Male	0	Ileum I CV pH Low Fat Fed (%)	10
		Zonality CES				Tortuosity : Male	User Defined	Ileum I pH Fasted	6.8
		Z1,CES	0.166667			Tortuosity of lipid diffusion pathway of SC : Male	12.7	Ileum I CV pH Fasted (%)	10
		Z2,CES	0.166667			Tortuosity of lipid diffusion pathway of SC CV (%) : Male	18	Ileum I Bicarbonate Buffer Concentration Fasted (mM)	30
		Z3,CES	0.166667			Hair follicle diameter µm : Male	105.3	Ileum I Bicarbonate Buffer Concentration CV Fasted (%)	30
		Z4,CES	0.166667			Hair follicle diameter CV (%) : Male	60	Ileum I Bicarbonate Buffer Concentration Fed (mM)	30
		Z5,CES	0.166667			Hair follicle density N/cm2 : Male	29	Ileum I Bicarbonate Buffer Concentration CV Fed (%)	30
		Z6,CES	0.166667			Hair follicle density CV (%) : Male	31	Ileum I Luminal Fluid Velocity Fasted (m/s)	0.0013
		Zonality CYT				Hair follicle depth µm : Male	446.5	Ileum I Luminal Fluid Velocity CV Fasted (%)	56
		Z1,CYT	0.166667			Hair follicle depth CV (%) : Male	0	Ileum I Luminal Fluid Velocity Fed (m/s)	0.0013
		Z2,CYT	0.166667			Hair shaft diameter µm : Male	18.2	Ileum I Luminal Fluid Velocity CV Fed (%)	56
		Z3,CYT	0.166667			Hair shaft diameter CV (%) : Male	37	Ileum I Endogenous Ion Hydrochloric Mean (mM)	113.3
		Z4,CYT	0.166667			Sebum viscosity centipose : Male	40	Ileum I Endogenous Ion Hydrochloric CV (%)	15.1
		Z5,CYT	0.166667			Sebum viscosity CV (%) : Male	0	Ileum I Endogenous Ion Hydrochloric Min (mM)	80.4
		Z6,CYT	0.166667			Corneocyte pH [top] : Male	6.8	Ileum I Endogenous Ion Hydrochloric Max (mM)	157.5
		Zonality Transporter				Corneocyte pH [top] CV (%) : Male	6.8	Ileum I Endogenous Ion Sodium Mean (mM)	136.3
		Z1,Transporter	0.166667			Corneocyte thickness [top] µm : Male	0.59	Ileum I Endogenous Ion Sodium CV (%)	9.2
		Z2,Transporter	0.166667			Corneocyte thickness [top] CV (%) : Male	30	Ileum I Endogenous Ion Sodium Min (mM)	107.4
		Z3,Transporter	0.166667			Corneocyte width [top] µm : Male	29.6	Ileum I Endogenous Ion Sodium Max (mM)	171.8
		Z4,Transporter	0.166667			Corneocyte width [top] CV (%) : Male	5.9	Ileum I Endogenous Ion Potassium Mean (mM)	6.1
		Z5,Transporter	0.166667			Corneocyte length [top] µm : Male	36.4	Ileum I Endogenous Ion Potassium CV (%)	38.9
		Z6,Transporter	0.166667			Corneocyte length [top] CV (%) : Male	5.7	Ileum I Endogenous Ion Potassium Min (mM)	4.6
						Hydration level (% water volume) [top] : Male	33.9	Ileum I Endogenous Ion Potassium Max (mM)	8
						Hydration level (% water volume) [top] CV (%) : Male	9	Ileum I Endogenous Ion Calcium Mean (mM)	0.5
						SC lipid viscosity [top] centipose : Male	75	Ileum I Endogenous Ion Calcium CV (%)	60
						SC lipid viscosity [top] CV (%) : Male	0	Ileum I Endogenous Ion Calcium Min (mM)	0.1
						Corneocyte pH [upper mid] : Male	6.8	Ileum I Endogenous Ion Calcium Max (mM)	1.3
						Corneocyte pH [upper mid] CV (%) : Male	6.8	Ileum I Endogenous Ion Generic Cation Mean (mM)	1
						Corneocyte thickness [upper mid] µm : Male	0.67	Ileum I Endogenous Ion Generic Cation CV (%)	0
						Corneocyte thickness [upper mid] CV (%) : Male	30	Ileum I Endogenous Ion Generic Cation Min (mM)	0.01
						Corneocyte width [upper mid] µm : Male	29.6	Ileum I Endogenous Ion Generic Cation Max (mM)	1000
						Corneocyte width [upper mid] CV (%) : Male	5.9	Ileum I Endogenous Ion Generic Anion Mean (mM)	1
						Corneocyte length [upper mid] µm : Male	36.4	Ileum I Endogenous Ion Generic Anion CV (%)	0
						Corneocyte length [upper mid] CV (%) : Male	5.7	Ileum I Endogenous Ion Generic Anion Min (mM)	0.01
						Hydration level (% water volume) [upper mid] : Male	44.6987	Ileum I Endogenous Ion Generic Anion Max (mM)	1000
						Hydration level (% water volume) [upper mid] CV (%) : Male	6	Ileum I Fluid Viscosity Fasted (cP)	3
						SC lipid viscosity [upper mid] centipose : Male	75	Ileum I Fluid Viscosity CV Fasted (%)	71
						SC lipid viscosity [upper mid] CV (%) : Male	0	Ileum I Fluid Viscosity Fed (cP)	9
						Corneocyte pH [lower mid] : Male	6.8	Ileum I Fluid Viscosity CV Fed (%)	2
						Corneocyte pH [lower mid] CV (%) : Male	6.8	Ileum I CMC fasted (mM)	1
						Corneocyte thickness [lower mid] µm : Male	0.76	Ileum I CMC fed (mM)	1
						Corneocyte thickness [lower mid] CV (%) : Male	30	Ileum I Bile fasted (mM)	1.25
						Corneocyte width [lower mid] µm : Male	29.6	Ileum I Bile fasted CV (%)	30
						Corneocyte width [lower mid] CV (%) : Male	5.9	Ileum I Bile fed (mM)	5.86
						Corneocyte length [lower mid] µm : Male	36.4	Ileum I Bile fed CV (%)	84
						Corneocyte length [lower mid] CV (%) : Male	5.7	Ileum I Channel Depth Mean (µm)	289.94
						Hydration level (% water volume) [lower mid] : Male	55.5388	Ileum I Channel Depth CV (%)	49.37
						Hydration level (% water volume) [lower mid] CV (%) : Male	5	Ileum I Channel Width Mean (µm)	56.19
						SC lipid viscosity [lower mid] centipose : Male	75	Ileum I Channel Width CV (%)	30
						SC lipid viscosity [lower mid] CV (%) : Male	0	Ileum I Mean Thickness Mean (µm)	127
						Corneocyte pH [bottom] : Male	6.8	Ileum I Mean Thickness CV (%)	30
						Corneocyte pH [bottom] CV (%) : Male	6.8	Ileum I Fold Expansion Mean	1.1
						Corneocyte thickness [bottom] µm : Male	0.86	Ileum I Fold Expansion CV (%)	9.15
						Corneocyte thickness [bottom] CV (%) : Male	30	Ileum I Pore Radius Mean	8.6
						Corneocyte width [bottom] µm : Male	29.6	Ileum I Pore Radius CV (%)	0
						Corneocyte width [bottom] CV (%) : Male	5.9	Ileum I Unstirred Layer Thickness Mean (µm)	480
						Corneocyte length [bottom] µm : Male	36.4	Ileum I Unstirred Layer Thickness CV (%)	10
						Corneocyte length [bottom] CV (%) : Male	5.7	Ileum I Unstirred Layer pH	6.5
						Hydration level (% water volume) [bottom] : Male	66.4	Ileum I Unstirred Layer CV (%)	0.5
						Hydration level (% water volume) [bottom] CV (%) : Male	4	Ileum I ABCB1 (P-gp/MDR1) (Relative values)	1.5
						SC lipid viscosity [bottom] centipose : Male	75	Ileum I ABCC1 (MRP1) (Relative values)	0.86
						SC lipid viscosity [bottom] CV (%) : Male	0	Ileum I ABCC2 (MRP2) (Relative values)	0.6
						Viable Epidermis thickness µm : Male	45.655	Ileum I ABCC3 (MRP3) (Relative values)	1.54
						Viable Epidermis thickness CV (%) : Male	15	Ileum I ABCC4 (MRP4) (Relative values)	1.71
						Dermis thickness µm : Male	1240	Ileum I ABCG2 (BCRP) (Relative values)	0.78
						Dermis thickness CV (%) : Male	20	Ileum I SLC2A2 (GLUT2) (Relative values)	1
						Subcutis thickness mm : Male	6.93	Ileum I SLC10A2 (ASBT/IBAT) (Relative values)	98.44
						Subcutis thickness CV (%) : Male	34.9	Ileum I SLC15A1 (PEPT1) (Relative values)	1.23
						Muscle thickness mm : Male	19.3	Ileum I SLC16A1 (MCT1) (Relative values)	1.29
						Muscle thickness CV (%) : Male	6.22	Ileum I SLCO2B1 (OATP2B1) (Relative values)	1.28
						Dermis regional blood flow scalar : Male	1.03512	Ileum I SLCO4C1 (OATP4C1) (Relative values)	1
						Dermis regional blood flow scalar CV (%) : Male	0	Ileum I SLC22A1 (OCT1) (Relative values)	1.29
						Subcutis regional blood flow scalar : Male	1	Ileum I SLC22A3 (OCT3) (Relative values)	1.08
						Subcutis regional blood flow scalar CV (%) : Male	0	Ileum I SLC22A4 (OCTN1) (Relative values)	0.78
						Muscle regional blood flow scalar : Male	1	Ileum I SLC51A/B (OST-α/β) (Relative values)	1.08
						Muscle regional blood flow scalar CV (%) : Male	0	Ileum I Apical Influx (Intestine) (Relative values)	1
								Ileum I Apical Efflux (Intestine) (Relative values)	1
						MPMLA - Abdomen		Ileum I Basolateral Influx (Intestine) (Relative values)	1
						Skin surface pH : Male	5.6	Ileum I Basolateral Efflux (Intestine) (Relative values)	1
						Skin surface pH CV (%) : Male	1.8	Ileum II Blood Flow (Qvilli %)	Predicted
						Skin temperature °C : Male	32	Ileum II Transit Time (% Total)	15.75
						Skin temperature CV (%) : Male	0	Ileum II CYP3A (% Total)	7.94
						Shape of corneocyte : Male	Cuboid (brick)	Ileum II S9PPI (% Total)	7.83
						Shape of corneocyte : Female	Cuboid (brick)	Ileum II MPPI/CYP (% Total)	7.94
						Number of SC layers : Male	13	Ileum II CPPI (% Total)	7.83
						Number of SC layers CV (%) : Male	10.5	Ileum II pH High Fat Fed	7
						Water density gm/cm3 : Male	1	Ileum II CV pH High Fat Fed (%)	10
						Water density CV (%) : Male	0	Ileum II pH Fed	7
						SC lipids density gm/cm3 : Male	0.9	Ileum II CV pH Fed (%)	10
						SC lipids density CV (%) : Male	0	Ileum II pH Low Fat Fed	7
						SC proteins density gm/cm3 : Male	1.37	Ileum II CV pH Low Fat Fed (%)	10
						SC proteins density CV (%) : Male	0	Ileum II pH Fasted	7
						Intercellular lipid thickness of SC µm : Male	0.091	Ileum II CV pH Fasted (%)	10
						Intercellular lipid thickness of SC CV (%) : Male	0	Ileum II Bicarbonate Buffer Concentration Fasted (mM)	30
						Tortuosity : Male	User Defined	Ileum II Bicarbonate Buffer Concentration CV Fasted (%)	30
						Tortuosity of lipid diffusion pathway of SC : Male	12.7	Ileum II Bicarbonate Buffer Concentration Fed (mM)	30
						Tortuosity of lipid diffusion pathway of SC CV (%) : Male	18	Ileum II Bicarbonate Buffer Concentration CV Fed (%)	30
						Hair follicle diameter µm : Male	70.2	Ileum II Luminal Fluid Velocity Fasted (m/s)	0.0013
						Hair follicle diameter CV (%) : Male	79	Ileum II Luminal Fluid Velocity CV Fasted (%)	56
						Hair follicle density N/cm2 : Male	6	Ileum II Luminal Fluid Velocity Fed (m/s)	0.0013
						Hair follicle density CV (%) : Male	61	Ileum II Luminal Fluid Velocity CV Fed (%)	56
						Hair follicle depth µm : Male	392.7	Ileum II Endogenous Ion Hydrochloric Mean (mM)	100.5
						Hair follicle depth CV (%) : Male	0	Ileum II Endogenous Ion Hydrochloric CV (%)	15.1
						Hair shaft diameter µm : Male	18	Ileum II Endogenous Ion Hydrochloric Min (mM)	71.4
						Hair shaft diameter CV (%) : Male	34	Ileum II Endogenous Ion Hydrochloric Max (mM)	139.7
						Sebum viscosity centipose : Male	40	Ileum II Endogenous Ion Sodium Mean (mM)	130.5
						Sebum viscosity CV (%) : Male	0	Ileum II Endogenous Ion Sodium CV (%)	9.2
						Corneocyte pH [top] : Male	6.8	Ileum II Endogenous Ion Sodium Min (mM)	102.8
						Corneocyte pH [top] CV (%) : Male	6.8	Ileum II Endogenous Ion Sodium Max (mM)	164.6
						Corneocyte thickness [top] µm : Male	0.63	Ileum II Endogenous Ion Potassium Mean (mM)	6.7
						Corneocyte thickness [top] CV (%) : Male	23	Ileum II Endogenous Ion Potassium CV (%)	38.9
						Corneocyte width [top] µm : Male	33	Ileum II Endogenous Ion Potassium Min (mM)	5
						Corneocyte width [top] CV (%) : Male	5.7	Ileum II Endogenous Ion Potassium Max (mM)	8.8
						Corneocyte length [top] µm : Male	39.8	Ileum II Endogenous Ion Calcium Mean (mM)	0.5
						Corneocyte length [top] CV (%) : Male	5.7	Ileum II Endogenous Ion Calcium CV (%)	60
						Hydration level (% water volume) [top] : Male	33.9	Ileum II Endogenous Ion Calcium Min (mM)	0.1
						Hydration level (% water volume) [top] CV (%) : Male	9	Ileum II Endogenous Ion Calcium Max (mM)	1.3
						SC lipid viscosity [top] centipose : Male	75	Ileum II Endogenous Ion Generic Cation Mean (mM)	1
						SC lipid viscosity [top] CV (%) : Male	0	Ileum II Endogenous Ion Generic Cation CV (%)	0
						Corneocyte pH [upper mid] : Male	6.8	Ileum II Endogenous Ion Generic Cation Min (mM)	0.01
						Corneocyte pH [upper mid] CV (%) : Male	6.8	Ileum II Endogenous Ion Generic Cation Max (mM)	1000
						Corneocyte thickness [upper mid] µm : Male	0	Ileum II Endogenous Ion Generic Anion Mean (mM)	1
						Corneocyte thickness [upper mid] CV (%) : Male	0	Ileum II Endogenous Ion Generic Anion CV (%)	0
						Corneocyte width [upper mid] µm : Male	33	Ileum II Endogenous Ion Generic Anion Min (mM)	0.01
						Corneocyte width [upper mid] CV (%) : Male	5.7	Ileum II Endogenous Ion Generic Anion Max (mM)	1000
						Corneocyte length [upper mid] µm : Male	39.8	Ileum II Fluid Viscosity Fasted (cP)	3
						Corneocyte length [upper mid] CV (%) : Male	5.7	Ileum II Fluid Viscosity CV Fasted (%)	71
						Hydration level (% water volume) [upper mid] : Male	44.7	Ileum II Fluid Viscosity Fed (cP)	3
						Hydration level (% water volume) [upper mid] CV (%) : Male	6	Ileum II Fluid Viscosity CV Fed (%)	71
						SC lipid viscosity [upper mid] centipose : Male	75	Ileum II CMC fasted (mM)	1
						SC lipid viscosity [upper mid] CV (%) : Male	0	Ileum II CMC fed (mM)	1
						Corneocyte pH [lower mid] : Male	6.8	Ileum II Bile fasted (mM)	1.25
						Corneocyte pH [lower mid] CV (%) : Male	6.8	Ileum II Bile fasted CV (%)	30
						Corneocyte thickness [lower mid] µm : Male	0	Ileum II Bile fed (mM)	8.61
						Corneocyte thickness [lower mid] CV (%) : Male	0	Ileum II Bile fed CV (%)	88
						Corneocyte width [lower mid] µm : Male	33	Ileum II Channel Depth Mean (µm)	289.94
						Corneocyte width [lower mid] CV (%) : Male	5.7	Ileum II Channel Depth CV (%)	49.37
						Corneocyte length [lower mid] µm : Male	39.8	Ileum II Channel Width Mean (µm)	56.19
						Corneocyte length [lower mid] CV (%) : Male	5.7	Ileum II Channel Width CV (%)	30
						Hydration level (% water volume) [lower mid] : Male	55.5	Ileum II Mean Thickness Mean (µm)	127
						Hydration level (% water volume) [lower mid] CV (%) : Male	5	Ileum II Mean Thickness CV (%)	30
						SC lipid viscosity [lower mid] centipose : Male	75	Ileum II Fold Expansion Mean	1.1
						SC lipid viscosity [lower mid] CV (%) : Male	0	Ileum II Fold Expansion CV (%)	9.15
						Corneocyte pH [bottom] : Male	6.8	Ileum II Pore Radius Mean	8.6
						Corneocyte pH [bottom] CV (%) : Male	6.8	Ileum II Pore Radius CV (%)	0
						Corneocyte thickness [bottom] µm : Male	0	Ileum II Unstirred Layer Thickness Mean (µm)	480
						Corneocyte thickness [bottom] CV (%) : Male	0	Ileum II Unstirred Layer Thickness CV (%)	10
						Corneocyte width [bottom] µm : Male	33	Ileum II Unstirred Layer pH	6.5
						Corneocyte width [bottom] CV (%) : Male	5.7	Ileum II Unstirred Layer CV (%)	0.5
						Corneocyte length [bottom] µm : Male	39.8	Ileum II ABCB1 (P-gp/MDR1) (Relative values)	1.51
						Corneocyte length [bottom] CV (%) : Male	5.7	Ileum II ABCC1 (MRP1) (Relative values)	0.86
						Hydration level (% water volume) [bottom] : Male	66.4	Ileum II ABCC2 (MRP2) (Relative values)	0.6
						Hydration level (% water volume) [bottom] CV (%) : Male	4	Ileum II ABCC3 (MRP3) (Relative values)	1.54
						SC lipid viscosity [bottom] centipose : Male	75	Ileum II ABCC4 (MRP4) (Relative values)	1.71
						SC lipid viscosity [bottom] CV (%) : Male	0	Ileum II ABCG2 (BCRP) (Relative values)	0.78
						Viable Epidermis thickness µm : Male	50	Ileum II SLC2A2 (GLUT2) (Relative values)	1
						Viable Epidermis thickness CV (%) : Male	15	Ileum II SLC10A2 (ASBT/IBAT) (Relative values)	98.44
						Dermis thickness µm : Male	2114	Ileum II SLC15A1 (PEPT1) (Relative values)	1.23
						Dermis thickness CV (%) : Male	45	Ileum II SLC16A1 (MCT1) (Relative values)	1.29
						Subcutis thickness mm : Male	16.24	Ileum II SLCO2B1 (OATP2B1) (Relative values)	1.28
						Subcutis thickness CV (%) : Male	68	Ileum II SLCO4C1 (OATP4C1) (Relative values)	1
						Muscle thickness mm : Male	12.56	Ileum II SLC22A1 (OCT1) (Relative values)	1.29
						Muscle thickness CV (%) : Male	19	Ileum II SLC22A3 (OCT3) (Relative values)	1.08
						Dermis regional blood flow scalar : Male	0.63	Ileum II SLC22A4 (OCTN1) (Relative values)	0.78
						Dermis regional blood flow scalar CV (%) : Male	0	Ileum II SLC51A/B (OST-α/β) (Relative values)	1.08
						Subcutis regional blood flow scalar : Male	1	Ileum II Apical Influx (Intestine) (Relative values)	1
						Subcutis regional blood flow scalar CV (%) : Male	0	Ileum II Apical Efflux (Intestine) (Relative values)	1
						Muscle regional blood flow scalar : Male	1	Ileum II Basolateral Influx (Intestine) (Relative values)	1
						Muscle regional blood flow scalar CV (%) : Male	0	Ileum II Basolateral Efflux (Intestine) (Relative values)	1
								Ileum III Blood Flow (Qvilli %)	Predicted
						MPMLA - Forehead		Ileum III Transit Time (% Total)	15.75
						Skin surface pH : Female	5	Ileum III CYP3A (% Total)	7.94
						Skin surface pH CV (%) : Female	8.9	Ileum III S9PPI (% Total)	7.83
						Skin temperature °C : Female	32	Ileum III MPPI/CYP (% Total)	7.94
						Skin temperature CV (%) : Female	0	Ileum III CPPI (% Total)	7.83
						Shape of corneocyte : Male	Cuboid (brick)	Ileum III pH High Fat Fed	7.1
						Shape of corneocyte : Female	Cuboid (brick)	Ileum III CV pH High Fat Fed (%)	7
						Number of SC layers : Female	12	Ileum III pH Fed	7.1
						Number of SC layers CV (%) : Female	8.4	Ileum III CV pH Fed (%)	7
						Water density gm/cm3 : Female	1	Ileum III pH Low Fat Fed	7.1
						Water density CV (%) : Female	0	Ileum III CV pH Low Fat Fed (%)	7
						SC lipids density gm/cm3 : Female	0.9	Ileum III pH Fasted	7.1
						SC lipids density CV (%) : Female	0	Ileum III CV pH Fasted (%)	7
						SC proteins density gm/cm3 : Female	1.37	Ileum III Bicarbonate Buffer Concentration Fasted (mM)	30
						SC proteins density CV (%) : Female	0	Ileum III Bicarbonate Buffer Concentration CV Fasted (%)	30
						Intercellular lipid thickness of SC µm : Female	0.091	Ileum III Bicarbonate Buffer Concentration Fed (mM)	30
						Intercellular lipid thickness of SC CV (%) : Female	0	Ileum III Bicarbonate Buffer Concentration CV Fed (%)	30
						Tortuosity : Female	User Defined	Ileum III Luminal Fluid Velocity Fasted (m/s)	0.0013
						Tortuosity of lipid diffusion pathway of SC : Female	12.7	Ileum III Luminal Fluid Velocity CV Fasted (%)	56
						Tortuosity of lipid diffusion pathway of SC CV (%) : Female	18	Ileum III Luminal Fluid Velocity Fed (m/s)	0.0013
						Hair follicle diameter µm : Female	65.4	Ileum III Luminal Fluid Velocity CV Fed (%)	56
						Hair follicle diameter CV (%) : Female	83	Ileum III Endogenous Ion Hydrochloric Mean (mM)	84
						Hair follicle density N/cm2 : Female	292	Ileum III Endogenous Ion Hydrochloric CV (%)	15.1
						Hair follicle density CV (%) : Female	16	Ileum III Endogenous Ion Hydrochloric Min (mM)	59.6
						Hair follicle depth µm : Female	204.8	Ileum III Endogenous Ion Hydrochloric Max (mM)	116.7
						Hair follicle depth CV (%) : Female	0	Ileum III Endogenous Ion Sodium Mean (mM)	128.9
						Hair shaft diameter µm : Female	15.9	Ileum III Endogenous Ion Sodium CV (%)	9.2
						Hair shaft diameter CV (%) : Female	57	Ileum III Endogenous Ion Sodium Min (mM)	101.5
						Sebum viscosity centipose : Female	40	Ileum III Endogenous Ion Sodium Max (mM)	162.5
						Sebum viscosity CV (%) : Female	0	Ileum III Endogenous Ion Potassium Mean (mM)	6.3
						Corneocyte pH [top] : Female	6.8	Ileum III Endogenous Ion Potassium CV (%)	38.9
						Corneocyte pH [top] CV (%) : Female	6.8	Ileum III Endogenous Ion Potassium Min (mM)	4.7
						Corneocyte thickness [top] µm : Female	0.71	Ileum III Endogenous Ion Potassium Max (mM)	8.3
						Corneocyte thickness [top] CV (%) : Female	36	Ileum III Endogenous Ion Calcium Mean (mM)	0.5
						Corneocyte width [top] µm : Female	27.7	Ileum III Endogenous Ion Calcium CV (%)	60
						Corneocyte width [top] CV (%) : Female	9.2	Ileum III Endogenous Ion Calcium Min (mM)	0.1
						Corneocyte length [top] µm : Female	34.2	Ileum III Endogenous Ion Calcium Max (mM)	1.3
						Corneocyte length [top] CV (%) : Female	4.1	Ileum III Endogenous Ion Generic Cation Mean (mM)	1
						Hydration level (% water volume) [top] : Female	35.5	Ileum III Endogenous Ion Generic Cation CV (%)	0
						Hydration level (% water volume) [top] CV (%) : Female	17	Ileum III Endogenous Ion Generic Cation Min (mM)	0.01
						SC lipid viscosity [top] centipose : Female	75	Ileum III Endogenous Ion Generic Cation Max (mM)	1000
						SC lipid viscosity [top] CV (%) : Female	0	Ileum III Endogenous Ion Generic Anion Mean (mM)	1
						Corneocyte pH [upper mid] : Female	6.8	Ileum III Endogenous Ion Generic Anion CV (%)	0
						Corneocyte pH [upper mid] CV (%) : Female	6.8	Ileum III Endogenous Ion Generic Anion Min (mM)	0.01
						Corneocyte thickness [upper mid] µm : Female	0.81	Ileum III Endogenous Ion Generic Anion Max (mM)	1000
						Corneocyte thickness [upper mid] CV (%) : Female	36	Ileum III Fluid Viscosity Fasted (cP)	3
						Corneocyte width [upper mid] µm : Female	27.7	Ileum III Fluid Viscosity CV Fasted (%)	71
						Corneocyte width [upper mid] CV (%) : Female	9.2	Ileum III Fluid Viscosity Fed (cP)	3
						Corneocyte length [upper mid] µm : Female	34.2	Ileum III Fluid Viscosity CV Fed (%)	71
						Corneocyte length [upper mid] CV (%) : Female	4.1	Ileum III CMC fasted (mM)	1
						Hydration level (% water volume) [upper mid] : Female	46.1	Ileum III CMC fed (mM)	1
						Hydration level (% water volume) [upper mid] CV (%) : Female	11	Ileum III Bile fasted (mM)	1.25
						SC lipid viscosity [upper mid] centipose : Female	75	Ileum III Bile fasted CV (%)	30
						SC lipid viscosity [upper mid] CV (%) : Female	0	Ileum III Bile fed (mM)	8.06
						Corneocyte pH [lower mid] : Female	6.8	Ileum III Bile fed CV (%)	65
						Corneocyte pH [lower mid] CV (%) : Female	6.8	Ileum III Channel Depth Mean (µm)	289.94
						Corneocyte thickness [lower mid] µm : Female	0.91	Ileum III Channel Depth CV (%)	49.37
						Corneocyte thickness [lower mid] CV (%) : Female	36	Ileum III Channel Width Mean (µm)	56.19
						Corneocyte width [lower mid] µm : Female	27.7	Ileum III Channel Width CV (%)	30
						Corneocyte width [lower mid] CV (%) : Female	9.2	Ileum III Mean Thickness Mean (µm)	127
						Corneocyte length [lower mid] µm : Female	34.2	Ileum III Mean Thickness CV (%)	30
						Corneocyte length [lower mid] CV (%) : Female	4.1	Ileum III Fold Expansion Mean	1.08
						Hydration level (% water volume) [lower mid] : Female	56.75	Ileum III Fold Expansion CV (%)	16.07
						Hydration level (% water volume) [lower mid] CV (%) : Female	7	Ileum III Pore Radius Mean	8.6
						SC lipid viscosity [lower mid] centipose : Female	75	Ileum III Pore Radius CV (%)	0
						SC lipid viscosity [lower mid] CV (%) : Female	0	Ileum III Unstirred Layer Thickness Mean (µm)	480
						Corneocyte pH [bottom] : Female	6.8	Ileum III Unstirred Layer Thickness CV (%)	10
						Corneocyte pH [bottom] CV (%) : Female	6.8	Ileum III Unstirred Layer pH	6.5
						Corneocyte thickness [bottom] µm : Female	1.03	Ileum III Unstirred Layer CV (%)	0.5
						Corneocyte thickness [bottom] CV (%) : Female	36	Ileum III ABCB1 (P-gp/MDR1) (Relative values)	1.52
						Corneocyte width [bottom] µm : Female	27.7	Ileum III ABCC1 (MRP1) (Relative values)	0.89
						Corneocyte width [bottom] CV (%) : Female	9.2	Ileum III ABCC2 (MRP2) (Relative values)	0.6
						Corneocyte length [bottom] µm : Female	34.2	Ileum III ABCC3 (MRP3) (Relative values)	1.6
						Corneocyte length [bottom] CV (%) : Female	4.1	Ileum III ABCC4 (MRP4) (Relative values)	1.2
						Hydration level (% water volume) [bottom] : Female	67.4	Ileum III ABCG2 (BCRP) (Relative values)	0.78
						Hydration level (% water volume) [bottom] CV (%) : Female	4	Ileum III SLC2A2 (GLUT2) (Relative values)	1
						SC lipid viscosity [bottom] centipose : Female	75	Ileum III SLC10A2 (ASBT/IBAT) (Relative values)	109.18
						SC lipid viscosity [bottom] CV (%) : Female	0	Ileum III SLC15A1 (PEPT1) (Relative values)	1.24
						Viable Epidermis thickness µm : Female	50.05	Ileum III SLC16A1 (MCT1) (Relative values)	1.29
						Viable Epidermis thickness CV (%) : Female	7	Ileum III SLCO2B1 (OATP2B1) (Relative values)	1.28
						Dermis thickness µm : Female	1250	Ileum III SLCO4C1 (OATP4C1) (Relative values)	1
						Dermis thickness CV (%) : Female	45	Ileum III SLC22A1 (OCT1) (Relative values)	1.3
						Subcutis thickness mm : Female	1.91	Ileum III SLC22A3 (OCT3) (Relative values)	1.23
						Subcutis thickness CV (%) : Female	55.7	Ileum III SLC22A4 (OCTN1) (Relative values)	0.8
						Muscle thickness mm : Female	1.37	Ileum III SLC51A/B (OST-α/β) (Relative values)	0.93
						Muscle thickness CV (%) : Female	4.38	Ileum III Apical Influx (Intestine) (Relative values)	1
						Dermis regional blood flow scalar : Female	2.13	Ileum III Apical Efflux (Intestine) (Relative values)	1
						Dermis regional blood flow scalar CV (%) : Female	0	Ileum III Basolateral Influx (Intestine) (Relative values)	1
						Subcutis regional blood flow scalar : Female	1	Ileum III Basolateral Efflux (Intestine) (Relative values)	1
						Subcutis regional blood flow scalar CV (%) : Female	0	Ileum IV Blood Flow (Qvilli %)	Predicted
						Muscle regional blood flow scalar : Female	1	Ileum IV Transit Time (% Total)	15.75
						Muscle regional blood flow scalar CV (%) : Female	0	Ileum IV CYP3A (% Total)	7.94
								Ileum IV S9PPI (% Total)	7.83
						MPMLA - Forearm Inner (volar)		Ileum IV MPPI/CYP (% Total)	7.94
						Skin surface pH : Female	5.2	Ileum IV CPPI (% Total)	7.83
						Skin surface pH CV (%) : Female	8.1	Ileum IV pH High Fat Fed	7.3
						Skin temperature °C : Female	32	Ileum IV CV pH High Fat Fed (%)	6
						Skin temperature CV (%) : Female	0	Ileum IV pH Fed	7.3
						Shape of corneocyte : Male	Cuboid (brick)	Ileum IV CV pH Fed (%)	6
						Shape of corneocyte : Female	Cuboid (brick)	Ileum IV pH Low Fat Fed	7.3
						Number of SC layers : Female	22	Ileum IV CV pH Low Fat Fed (%)	6
						Number of SC layers CV (%) : Female	30.3	Ileum IV pH Fasted	7.3
						Water density gm/cm3 : Female	1	Ileum IV CV pH Fasted (%)	6
						Water density CV (%) : Female	0	Ileum IV Bicarbonate Buffer Concentration Fasted (mM)	30
						SC lipids density gm/cm3 : Female	0.9	Ileum IV Bicarbonate Buffer Concentration CV Fasted (%)	30
						SC lipids density CV (%) : Female	0	Ileum IV Bicarbonate Buffer Concentration Fed (mM)	30
						SC proteins density gm/cm3 : Female	1.37	Ileum IV Bicarbonate Buffer Concentration CV Fed (%)	30
						SC proteins density CV (%) : Female	0	Ileum IV Luminal Fluid Velocity Fasted (m/s)	0.0013
						Intercellular lipid thickness of SC µm : Female	0.091	Ileum IV Luminal Fluid Velocity CV Fasted (%)	56
						Intercellular lipid thickness of SC CV (%) : Female	0	Ileum IV Luminal Fluid Velocity Fed (m/s)	0.0013
						Tortuosity : Female	User Defined	Ileum IV Luminal Fluid Velocity CV Fed (%)	56
						Tortuosity of lipid diffusion pathway of SC : Female	12.7	Ileum IV Endogenous Ion Hydrochloric Mean (mM)	67.4
						Tortuosity of lipid diffusion pathway of SC CV (%) : Female	18	Ileum IV Endogenous Ion Hydrochloric CV (%)	15.1
						Hair follicle diameter µm : Female	77.7	Ileum IV Endogenous Ion Hydrochloric Min (mM)	58
						Hair follicle diameter CV (%) : Female	32	Ileum IV Endogenous Ion Hydrochloric Max (mM)	79
						Hair follicle density N/cm2 : Female	18	Ileum IV Endogenous Ion Sodium Mean (mM)	127.2
						Hair follicle density CV (%) : Female	39	Ileum IV Endogenous Ion Sodium CV (%)	9.2
						Hair follicle depth µm : Female	109.5	Ileum IV Endogenous Ion Sodium Min (mM)	112
						Hair follicle depth CV (%) : Female	0	Ileum IV Endogenous Ion Sodium Max (mM)	138
						Hair shaft diameter µm : Female	18	Ileum IV Endogenous Ion Potassium Mean (mM)	5.9
						Hair shaft diameter CV (%) : Female	34	Ileum IV Endogenous Ion Potassium CV (%)	38.9
						Sebum viscosity centipose : Female	40	Ileum IV Endogenous Ion Potassium Min (mM)	5.3
						Sebum viscosity CV (%) : Female	0	Ileum IV Endogenous Ion Potassium Max (mM)	6.5
						Corneocyte pH [top] : Female	6.8	Ileum IV Endogenous Ion Calcium Mean (mM)	0.5
						Corneocyte pH [top] CV (%) : Female	6.8	Ileum IV Endogenous Ion Calcium CV (%)	60
						Corneocyte thickness [top] µm : Female	0.59	Ileum IV Endogenous Ion Calcium Min (mM)	0.1
						Corneocyte thickness [top] CV (%) : Female	22	Ileum IV Endogenous Ion Calcium Max (mM)	1.3
						Corneocyte width [top] µm : Female	29.6	Ileum IV Endogenous Ion Generic Cation Mean (mM)	1
						Corneocyte width [top] CV (%) : Female	5.9	Ileum IV Endogenous Ion Generic Cation CV (%)	0
						Corneocyte length [top] µm : Female	36.4	Ileum IV Endogenous Ion Generic Cation Min (mM)	0.01
						Corneocyte length [top] CV (%) : Female	5.7	Ileum IV Endogenous Ion Generic Cation Max (mM)	1000
						Hydration level (% water volume) [top] : Female	33.9	Ileum IV Endogenous Ion Generic Anion Mean (mM)	1
						Hydration level (% water volume) [top] CV (%) : Female	9	Ileum IV Endogenous Ion Generic Anion CV (%)	0
						SC lipid viscosity [top] centipose : Female	75	Ileum IV Endogenous Ion Generic Anion Min (mM)	0.01
						SC lipid viscosity [top] CV (%) : Female	0	Ileum IV Endogenous Ion Generic Anion Max (mM)	1000
						Corneocyte pH [upper mid] : Female	6.8	Ileum IV Fluid Viscosity Fasted (cP)	3
						Corneocyte pH [upper mid] CV (%) : Female	6.8	Ileum IV Fluid Viscosity CV Fasted (%)	71
						Corneocyte thickness [upper mid] µm : Female	0.67	Ileum IV Fluid Viscosity Fed (cP)	3
						Corneocyte thickness [upper mid] CV (%) : Female	22	Ileum IV Fluid Viscosity CV Fed (%)	71
						Corneocyte width [upper mid] µm : Female	29.6	Ileum IV CMC fasted (mM)	1
						Corneocyte width [upper mid] CV (%) : Female	5.9	Ileum IV CMC fed (mM)	1
						Corneocyte length [upper mid] µm : Female	36.4	Ileum IV Bile fasted (mM)	1.25
						Corneocyte length [upper mid] CV (%) : Female	5.7	Ileum IV Bile fasted CV (%)	30
						Hydration level (% water volume) [upper mid] : Female	44.6987	Ileum IV Bile fed (mM)	5.96
						Hydration level (% water volume) [upper mid] CV (%) : Female	6	Ileum IV Bile fed CV (%)	65
						SC lipid viscosity [upper mid] centipose : Female	75	Ileum IV Channel Depth Mean (µm)	289.94
						SC lipid viscosity [upper mid] CV (%) : Female	0	Ileum IV Channel Depth CV (%)	49.37
						Corneocyte pH [lower mid] : Female	6.8	Ileum IV Channel Width Mean (µm)	56.19
						Corneocyte pH [lower mid] CV (%) : Female	6.8	Ileum IV Channel Width CV (%)	30
						Corneocyte thickness [lower mid] µm : Female	0.76	Ileum IV Mean Thickness Mean (µm)	127
						Corneocyte thickness [lower mid] CV (%) : Female	22	Ileum IV Mean Thickness CV (%)	30
						Corneocyte width [lower mid] µm : Female	29.6	Ileum IV Fold Expansion Mean	1.04
						Corneocyte width [lower mid] CV (%) : Female	5.9	Ileum IV Fold Expansion CV (%)	12.4
						Corneocyte length [lower mid] µm : Female	36.4	Ileum IV Pore Radius Mean	8.6
						Corneocyte length [lower mid] CV (%) : Female	5.7	Ileum IV Pore Radius CV (%)	0
						Hydration level (% water volume) [lower mid] : Female	55.5388	Ileum IV Unstirred Layer Thickness Mean (µm)	480
						Hydration level (% water volume) [lower mid] CV (%) : Female	5	Ileum IV Unstirred Layer Thickness CV (%)	10
						SC lipid viscosity [lower mid] centipose : Female	75	Ileum IV Unstirred Layer pH	6.5
						SC lipid viscosity [lower mid] CV (%) : Female	0	Ileum IV Unstirred Layer CV (%)	0.5
						Corneocyte pH [bottom] : Female	6.8	Ileum IV ABCB1 (P-gp/MDR1) (Relative values)	1.51
						Corneocyte pH [bottom] CV (%) : Female	6.8	Ileum IV ABCC1 (MRP1) (Relative values)	0.89
						Corneocyte thickness [bottom] µm : Female	0.86	Ileum IV ABCC2 (MRP2) (Relative values)	0.6
						Corneocyte thickness [bottom] CV (%) : Female	22	Ileum IV ABCC3 (MRP3) (Relative values)	1.6
						Corneocyte width [bottom] µm : Female	29.6	Ileum IV ABCC4 (MRP4) (Relative values)	1.2
						Corneocyte width [bottom] CV (%) : Female	5.9	Ileum IV ABCG2 (BCRP) (Relative values)	0.78
						Corneocyte length [bottom] µm : Female	36.4	Ileum IV SLC2A2 (GLUT2) (Relative values)	1
						Corneocyte length [bottom] CV (%) : Female	5.7	Ileum IV SLC10A2 (ASBT/IBAT) (Relative values)	108
						Hydration level (% water volume) [bottom] : Female	66.4	Ileum IV SLC15A1 (PEPT1) (Relative values)	1.24
						Hydration level (% water volume) [bottom] CV (%) : Female	4	Ileum IV SLC16A1 (MCT1) (Relative values)	1.29
						SC lipid viscosity [bottom] centipose : Female	75	Ileum IV SLCO2B1 (OATP2B1) (Relative values)	1.28
						SC lipid viscosity [bottom] CV (%) : Female	0	Ileum IV SLCO4C1 (OATP4C1) (Relative values)	1
						Viable Epidermis thickness µm : Female	41.9655	Ileum IV SLC22A1 (OCT1) (Relative values)	1.3
						Viable Epidermis thickness CV (%) : Female	19	Ileum IV SLC22A3 (OCT3) (Relative values)	1.23
						Dermis thickness µm : Female	1240	Ileum IV SLC22A4 (OCTN1) (Relative values)	0.8
						Dermis thickness CV (%) : Female	20	Ileum IV SLC51A/B (OST-α/β) (Relative values)	0.93
						Subcutis thickness mm : Female	1.91	Ileum IV Apical Influx (Intestine) (Relative values)	1
						Subcutis thickness CV (%) : Female	55.7	Ileum IV Apical Efflux (Intestine) (Relative values)	1
						Muscle thickness mm : Female	23.81	Ileum IV Basolateral Influx (Intestine) (Relative values)	1
						Muscle thickness CV (%) : Female	14.85	Ileum IV Basolateral Efflux (Intestine) (Relative values)	1
						Dermis regional blood flow scalar : Female	0.909226	Colon pH High Fat Fed	6.33
						Dermis regional blood flow scalar CV (%) : Female	0	Colon CV pH High Fat Fed (%)	11.78
						Subcutis regional blood flow scalar : Female	1	Colon pH Fed	6.33
						Subcutis regional blood flow scalar CV (%) : Female	0	Colon CV pH Fed (%)	12
						Muscle regional blood flow scalar : Female	1	Colon pH Low Fat Fed	6.33
						Muscle regional blood flow scalar CV (%) : Female	0	Colon CV pH Low Fat Fed (%)	11.78
								Colon pH Fasted	6.6
						MPMLA - Forearm Outer (dorsal)		Colon CV pH Fasted (%)	13
						Skin surface pH : Female	5.2	Colon Bicarbonate Buffer Concentration Fasted (mM)	90.87
						Skin surface pH CV (%) : Female	8.1	Colon Bicarbonate Buffer Concentration CV Fasted (%)	30
						Skin temperature °C : Female	32	Colon Bicarbonate Buffer Concentration Fed (mM)	44.43
						Skin temperature CV (%) : Female	0	Colon Bicarbonate Buffer Concentration CV Fed (%)	30
						Shape of corneocyte : Male	Cuboid (brick)	Colon Luminal Fluid Velocity Fasted (m/s)	0.0013
						Shape of corneocyte : Female	Cuboid (brick)	Colon Luminal Fluid Velocity CV Fasted (%)	56
						Number of SC layers : Female	22	Colon Luminal Fluid Velocity Fed (m/s)	0.0013
						Number of SC layers CV (%) : Female	30.3	Colon Luminal Fluid Velocity CV Fed (%)	56
						Water density gm/cm3 : Female	1	Colon Endogenous Ion Hydrochloric Mean (mM)	14
						Water density CV (%) : Female	0	Colon Endogenous Ion Hydrochloric CV (%)	13
						SC lipids density gm/cm3 : Female	0.9	Colon Endogenous Ion Hydrochloric Min (mM)	7
						SC lipids density CV (%) : Female	0	Colon Endogenous Ion Hydrochloric Max (mM)	20
						SC proteins density gm/cm3 : Female	1.37	Colon Endogenous Ion Sodium Mean (mM)	30
						SC proteins density CV (%) : Female	0	Colon Endogenous Ion Sodium CV (%)	42
						Intercellular lipid thickness of SC µm : Female	0.091	Colon Endogenous Ion Sodium Min (mM)	6
						Intercellular lipid thickness of SC CV (%) : Female	0	Colon Endogenous Ion Sodium Max (mM)	93
						Tortuosity : Female	User Defined	Colon Endogenous Ion Potassium Mean (mM)	77
						Tortuosity of lipid diffusion pathway of SC : Female	12.7	Colon Endogenous Ion Potassium CV (%)	11
						Tortuosity of lipid diffusion pathway of SC CV (%) : Female	18	Colon Endogenous Ion Potassium Min (mM)	40
						Hair follicle diameter µm : Female	77.7	Colon Endogenous Ion Potassium Max (mM)	108
						Hair follicle diameter CV (%) : Female	32	Colon Endogenous Ion Calcium Mean (mM)	20
						Hair follicle density N/cm2 : Female	18	Colon Endogenous Ion Calcium CV (%)	34
						Hair follicle density CV (%) : Female	39	Colon Endogenous Ion Calcium Min (mM)	7
						Hair follicle depth µm : Female	109.5	Colon Endogenous Ion Calcium Max (mM)	85
						Hair follicle depth CV (%) : Female	0	Colon Endogenous Ion Generic Cation Mean (mM)	1
						Hair shaft diameter µm : Female	18	Colon Endogenous Ion Generic Cation CV (%)	0
						Hair shaft diameter CV (%) : Female	34	Colon Endogenous Ion Generic Cation Min (mM)	0.01
						Sebum viscosity centipose : Female	40	Colon Endogenous Ion Generic Cation Max (mM)	1000
						Sebum viscosity CV (%) : Female	0	Colon Endogenous Ion Generic Anion Mean (mM)	1
						Corneocyte pH [top] : Female	6.8	Colon Endogenous Ion Generic Anion CV (%)	0
						Corneocyte pH [top] CV (%) : Female	6.8	Colon Endogenous Ion Generic Anion Min (mM)	0.01
						Corneocyte thickness [top] µm : Female	0.69	Colon Endogenous Ion Generic Anion Max (mM)	1000
						Corneocyte thickness [top] CV (%) : Female	22	Colon Fluid Viscosity Fasted (cP)	3
						Corneocyte width [top] µm : Female	29.6	Colon Fluid Viscosity CV Fasted (%)	71
						Corneocyte width [top] CV (%) : Female	5.9	Colon Fluid Viscosity Fed (cP)	3
						Corneocyte length [top] µm : Female	36.4	Colon Fluid Viscosity CV Fed (%)	71
						Corneocyte length [top] CV (%) : Female	5.7	Colon CMC fasted (mM)	1
						Hydration level (% water volume) [top] : Female	33.9	Colon CMC fed (mM)	1
						Hydration level (% water volume) [top] CV (%) : Female	9	Colon Bile fasted (mM)	0.12
						SC lipid viscosity [top] centipose : Female	75	Colon Bile fasted CV (%)	104
						SC lipid viscosity [top] CV (%) : Female	0	Colon Bile fed (mM)	0.59
						Corneocyte pH [upper mid] : Female	6.8	Colon Bile fed CV (%)	70
						Corneocyte pH [upper mid] CV (%) : Female	6.8	Colon Fold Expansion Mean	1
						Corneocyte thickness [upper mid] µm : Female	0.79	Colon Fold Expansion CV (%)	0
						Corneocyte thickness [upper mid] CV (%) : Female	22	Colon Pore Radius Mean	8.6
						Corneocyte width [upper mid] µm : Female	29.6	Colon Pore Radius CV (%)	0
						Corneocyte width [upper mid] CV (%) : Female	5.9	Colon Unstirred Layer Thickness Mean (µm)	830
						Corneocyte length [upper mid] µm : Female	36.4	Colon Unstirred Layer Thickness CV (%)	13
						Corneocyte length [upper mid] CV (%) : Female	5.7	Colon Unstirred Layer pH	6.5
						Hydration level (% water volume) [upper mid] : Female	44.6987	Colon Unstirred Layer CV (%)	0.5
						Hydration level (% water volume) [upper mid] CV (%) : Female	6	Colon Crypts Fold Expansion Mean	3.6
						SC lipid viscosity [upper mid] centipose : Female	75	Colon Crypts Fold Expansion CV (%)	30
						SC lipid viscosity [upper mid] CV (%) : Female	0	Colon Crypts Fold Expansion Min	1
						Corneocyte pH [lower mid] : Female	6.8	Colon Crypts Fold Expansion Max	6.84
						Corneocyte pH [lower mid] CV (%) : Female	6.8	Colon ABCB1 (P-gp/MDR1) (Relative values)	0.57
						Corneocyte thickness [lower mid] µm : Female	0.89	Colon ABCC1 (MRP1) (Relative values)	0.93
						Corneocyte thickness [lower mid] CV (%) : Female	22	Colon ABCC2 (MRP2) (Relative values)	0.02
						Corneocyte width [lower mid] µm : Female	29.6	Colon ABCC3 (MRP3) (Relative values)	5.95
						Corneocyte width [lower mid] CV (%) : Female	5.9	Colon ABCC4 (MRP4) (Relative values)	1.76
						Corneocyte length [lower mid] µm : Female	36.4	Colon ABCG2 (BCRP) (Relative values)	0.57
						Corneocyte length [lower mid] CV (%) : Female	5.7	Colon SLC2A2 (GLUT2) (Relative values)	1
						Hydration level (% water volume) [lower mid] : Female	55.5388	Colon SLC10A2 (ASBT/IBAT) (Relative values)	1.1
						Hydration level (% water volume) [lower mid] CV (%) : Female	5	Colon SLC15A1 (PEPT1) (Relative values)	0.03
						SC lipid viscosity [lower mid] centipose : Female	75	Colon SLC16A1 (MCT1) (Relative values)	4.72
						SC lipid viscosity [lower mid] CV (%) : Female	0	Colon SLCO2B1 (OATP2B1) (Relative values)	1.06
						Corneocyte pH [bottom] : Female	6.8	Colon SLCO4C1 (OATP4C1) (Relative values)	1
						Corneocyte pH [bottom] CV (%) : Female	6.8	Colon SLC22A1 (OCT1) (Relative values)	2.77
						Corneocyte thickness [bottom] µm : Female	1	Colon SLC22A3 (OCT3) (Relative values)	1.88
						Corneocyte thickness [bottom] CV (%) : Female	22	Colon SLC22A4 (OCTN1) (Relative values)	0.24
						Corneocyte width [bottom] µm : Female	29.6	Colon SLC51A/B (OST-α/β) (Relative values)	0.71
						Corneocyte width [bottom] CV (%) : Female	5.9	Colon Apical Influx (Intestine) (Relative values)	1
						Corneocyte length [bottom] µm : Female	36.4	Colon Apical Efflux (Intestine) (Relative values)	1
						Corneocyte length [bottom] CV (%) : Female	5.7	Colon Basolateral Influx (Intestine) (Relative values)	1
						Hydration level (% water volume) [bottom] : Female	66.4	Colon Basolateral Efflux (Intestine) (Relative values)	1
						Hydration level (% water volume) [bottom] CV (%) : Female	4	Luminal Fluid Density (mg/mL)	993.32
						SC lipid viscosity [bottom] centipose : Female	75	Abundance : ABCB1 (P-gp/MDR1) ET Mean	1
						SC lipid viscosity [bottom] CV (%) : Female	0	Abundance : ABCB1 (P-gp/MDR1) ET CV (%)	65
						Viable Epidermis thickness µm : Female	53.5684	Abundance : ABCB1 (P-gp/MDR1) PT Mean	0
						Viable Epidermis thickness CV (%) : Female	21	Abundance : ABCB1 (P-gp/MDR1) PT CV (%)	0
						Dermis thickness µm : Female	1240	Abundance : ABCB1 (P-gp/MDR1) IT Mean	0
						Dermis thickness CV (%) : Female	20	Abundance : ABCB1 (P-gp/MDR1) IT CV (%)	0
						Subcutis thickness mm : Female	1.91	Abundance : ABCB1 (P-gp/MDR1) UT Mean	0
						Subcutis thickness CV (%) : Female	55.7	Abundance : ABCB1 (P-gp/MDR1) UT CV (%)	0
						Muscle thickness mm : Female	23.81	Abundance : ABCC1 (MRP1) ET Mean	1
						Muscle thickness CV (%) : Female	14.85	Abundance : ABCC1 (MRP1) ET CV (%)	88
						Dermis regional blood flow scalar : Female	0.5875	Abundance : ABCC1 (MRP1) PT Mean	0
						Dermis regional blood flow scalar CV (%) : Female	0	Abundance : ABCC1 (MRP1) PT CV (%)	0
						Subcutis regional blood flow scalar : Female	1	Abundance : ABCC1 (MRP1) IT Mean	0
						Subcutis regional blood flow scalar CV (%) : Female	0	Abundance : ABCC1 (MRP1) IT CV (%)	0
						Muscle regional blood flow scalar : Female	1	Abundance : ABCC1 (MRP1) UT Mean	0
						Muscle regional blood flow scalar CV (%) : Female	0	Abundance : ABCC1 (MRP1) UT CV (%)	0
								Abundance : ABCC2 (MRP2) ET Mean	1
						MPMLA - Upper Arm		Abundance : ABCC2 (MRP2) ET CV (%)	79
						Skin surface pH : Female	5.5	Abundance : ABCC2 (MRP2) PT Mean	0
						Skin surface pH CV (%) : Female	11.1	Abundance : ABCC2 (MRP2) PT CV (%)	0
						Skin temperature °C : Female	32	Abundance : ABCC2 (MRP2) IT Mean	0
						Skin temperature CV (%) : Female	0	Abundance : ABCC2 (MRP2) IT CV (%)	0
						Shape of corneocyte : Male	Cuboid (brick)	Abundance : ABCC2 (MRP2) UT Mean	0
						Shape of corneocyte : Female	Cuboid (brick)	Abundance : ABCC2 (MRP2) UT CV (%)	0
						Number of SC layers : Female	18	Abundance : ABCC3 (MRP3) ET Mean	1
						Number of SC layers CV (%) : Female	21.6	Abundance : ABCC3 (MRP3) ET CV (%)	64
						Water density gm/cm3 : Female	1	Abundance : ABCC3 (MRP3) PT Mean	0
						Water density CV (%) : Female	0	Abundance : ABCC3 (MRP3) PT CV (%)	0
						SC lipids density gm/cm3 : Female	0.9	Abundance : ABCC3 (MRP3) IT Mean	0
						SC lipids density CV (%) : Female	0	Abundance : ABCC3 (MRP3) IT CV (%)	0
						SC proteins density gm/cm3 : Female	1.37	Abundance : ABCC3 (MRP3) UT Mean	0
						SC proteins density CV (%) : Female	0	Abundance : ABCC3 (MRP3) UT CV (%)	0
						Intercellular lipid thickness of SC µm : Female	0.091	Abundance : ABCC4 (MRP4) ET Mean	1
						Intercellular lipid thickness of SC CV (%) : Female	0	Abundance : ABCC4 (MRP4) ET CV (%)	106
						Tortuosity : Female	User Defined	Abundance : ABCC4 (MRP4) PT Mean	0
						Tortuosity of lipid diffusion pathway of SC : Female	12.7	Abundance : ABCC4 (MRP4) PT CV (%)	0
						Tortuosity of lipid diffusion pathway of SC CV (%) : Female	18	Abundance : ABCC4 (MRP4) IT Mean	0
						Hair follicle diameter µm : Female	88.8	Abundance : ABCC4 (MRP4) IT CV (%)	0
						Hair follicle diameter CV (%) : Female	33	Abundance : ABCC4 (MRP4) UT Mean	0
						Hair follicle density N/cm2 : Female	32	Abundance : ABCC4 (MRP4) UT CV (%)	0
						Hair follicle density CV (%) : Female	28	Abundance : ABCG2 (BCRP) ET Mean	1
						Hair follicle depth µm : Female	256.7	Abundance : ABCG2 (BCRP) ET CV (%)	63
						Hair follicle depth CV (%) : Female	0	Abundance : ABCG2 (BCRP) PT Mean	0.37
						Hair shaft diameter µm : Female	16.8	Abundance : ABCG2 (BCRP) PT CV (%)	63
						Hair shaft diameter CV (%) : Female	37	Abundance : ABCG2 (BCRP) IT Mean	0.67
						Sebum viscosity centipose : Female	40	Abundance : ABCG2 (BCRP) IT CV (%)	63
						Sebum viscosity CV (%) : Female	0	Abundance : ABCG2 (BCRP) UT Mean	0
						Corneocyte pH [top] : Female	6.8	Abundance : ABCG2 (BCRP) UT CV (%)	0
						Corneocyte pH [top] CV (%) : Female	6.8	Abundance : SLC2A2 (GLUT2) ET Mean	1
						Corneocyte thickness [top] µm : Female	0.71	Abundance : SLC2A2 (GLUT2) ET CV (%)	31
						Corneocyte thickness [top] CV (%) : Female	11	Abundance : SLC2A2 (GLUT2) PT Mean	0
						Corneocyte width [top] µm : Female	33.2	Abundance : SLC2A2 (GLUT2) PT CV (%)	0
						Corneocyte width [top] CV (%) : Female	10.4	Abundance : SLC2A2 (GLUT2) IT Mean	0
						Corneocyte length [top] µm : Female	40.4	Abundance : SLC2A2 (GLUT2) IT CV (%)	0
						Corneocyte length [top] CV (%) : Female	6.8	Abundance : SLC2A2 (GLUT2) UT Mean	0
						Hydration level (% water volume) [top] : Female	33.6	Abundance : SLC2A2 (GLUT2) UT CV (%)	0
						Hydration level (% water volume) [top] CV (%) : Female	11	Abundance : SLC10A2 (ASBT/IBAT) ET Mean	1
						SC lipid viscosity [top] centipose : Female	75	Abundance : SLC10A2 (ASBT/IBAT) ET CV (%)	43
						SC lipid viscosity [top] CV (%) : Female	0	Abundance : SLC10A2 (ASBT/IBAT) PT Mean	0
						Corneocyte pH [upper mid] : Female	6.8	Abundance : SLC10A2 (ASBT/IBAT) PT CV (%)	0
						Corneocyte pH [upper mid] CV (%) : Female	6.8	Abundance : SLC10A2 (ASBT/IBAT) IT Mean	0
						Corneocyte thickness [upper mid] µm : Female	0.81	Abundance : SLC10A2 (ASBT/IBAT) IT CV (%)	0
						Corneocyte thickness [upper mid] CV (%) : Female	11	Abundance : SLC10A2 (ASBT/IBAT) UT Mean	0
						Corneocyte width [upper mid] µm : Female	33.2	Abundance : SLC10A2 (ASBT/IBAT) UT CV (%)	0
						Corneocyte width [upper mid] CV (%) : Female	10.4	Abundance : SLC15A1 (PEPT1) ET Mean	1
						Corneocyte length [upper mid] µm : Female	40.4	Abundance : SLC15A1 (PEPT1) ET CV (%)	41
						Corneocyte length [upper mid] CV (%) : Female	6.8	Abundance : SLC15A1 (PEPT1) PT Mean	0
						Hydration level (% water volume) [upper mid] : Female	44.858	Abundance : SLC15A1 (PEPT1) PT CV (%)	0
						Hydration level (% water volume) [upper mid] CV (%) : Female	7	Abundance : SLC15A1 (PEPT1) IT Mean	0
						SC lipid viscosity [upper mid] centipose : Female	75	Abundance : SLC15A1 (PEPT1) IT CV (%)	0
						SC lipid viscosity [upper mid] CV (%) : Female	0	Abundance : SLC15A1 (PEPT1) UT Mean	0
						Corneocyte pH [lower mid] : Female	6.8	Abundance : SLC15A1 (PEPT1) UT CV (%)	0
						Corneocyte pH [lower mid] CV (%) : Female	6.8	Abundance : SLC16A1 (MCT1) ET Mean	1
						Corneocyte thickness [lower mid] µm : Female	0.93	Abundance : SLC16A1 (MCT1) ET CV (%)	75
						Corneocyte thickness [lower mid] CV (%) : Female	11	Abundance : SLC16A1 (MCT1) PT Mean	0
						Corneocyte width [lower mid] µm : Female	33.2	Abundance : SLC16A1 (MCT1) PT CV (%)	0
						Corneocyte width [lower mid] CV (%) : Female	10.4	Abundance : SLC16A1 (MCT1) IT Mean	0
						Corneocyte length [lower mid] µm : Female	40.4	Abundance : SLC16A1 (MCT1) IT CV (%)	0
						Corneocyte length [lower mid] CV (%) : Female	6.8	Abundance : SLC16A1 (MCT1) UT Mean	0
						Hydration level (% water volume) [lower mid] : Female	56.0703	Abundance : SLC16A1 (MCT1) UT CV (%)	0
						Hydration level (% water volume) [lower mid] CV (%) : Female	5	Abundance : SLCO2B1 (OATP2B1) ET Mean	1
						SC lipid viscosity [lower mid] centipose : Female	75	Abundance : SLCO2B1 (OATP2B1) ET CV (%)	74
						SC lipid viscosity [lower mid] CV (%) : Female	0	Abundance : SLCO2B1 (OATP2B1) PT Mean	0
						Corneocyte pH [bottom] : Female	6.8	Abundance : SLCO2B1 (OATP2B1) PT CV (%)	0
						Corneocyte pH [bottom] CV (%) : Female	6.8	Abundance : SLCO2B1 (OATP2B1) IT Mean	0
						Corneocyte thickness [bottom] µm : Female	1.04	Abundance : SLCO2B1 (OATP2B1) IT CV (%)	0
						Corneocyte thickness [bottom] CV (%) : Female	11	Abundance : SLCO2B1 (OATP2B1) UT Mean	0
						Corneocyte width [bottom] µm : Female	33.2	Abundance : SLCO2B1 (OATP2B1) UT CV (%)	0
						Corneocyte width [bottom] CV (%) : Female	10.4	Abundance : SLCO4C1 (OATP4C1) ET Mean	1
						Corneocyte length [bottom] µm : Female	40.4	Abundance : SLCO4C1 (OATP4C1) ET CV (%)	60
						Corneocyte length [bottom] CV (%) : Female	6.8	Abundance : SLCO4C1 (OATP4C1) PT Mean	0
						Hydration level (% water volume) [bottom] : Female	67.3	Abundance : SLCO4C1 (OATP4C1) PT CV (%)	0
						Hydration level (% water volume) [bottom] CV (%) : Female	4	Abundance : SLCO4C1 (OATP4C1) IT Mean	0
						SC lipid viscosity [bottom] centipose : Female	75	Abundance : SLCO4C1 (OATP4C1) IT CV (%)	0
						SC lipid viscosity [bottom] CV (%) : Female	0	Abundance : SLCO4C1 (OATP4C1) UT Mean	0
						Viable Epidermis thickness µm : Female	51.8	Abundance : SLCO4C1 (OATP4C1) UT CV (%)	0
						Viable Epidermis thickness CV (%) : Female	15	Abundance : SLC22A1 (OCT1) ET Mean	1
						Dermis thickness µm : Female	1540	Abundance : SLC22A1 (OCT1) ET CV (%)	49
						Dermis thickness CV (%) : Female	29	Abundance : SLC22A1 (OCT1) PT Mean	0.01
						Subcutis thickness mm : Female	9.64	Abundance : SLC22A1 (OCT1) PT CV (%)	49
						Subcutis thickness CV (%) : Female	56.2	Abundance : SLC22A1 (OCT1) IT Mean	0.62
						Muscle thickness mm : Female	22.79	Abundance : SLC22A1 (OCT1) IT CV (%)	49
						Muscle thickness CV (%) : Female	28.92	Abundance : SLC22A1 (OCT1) UT Mean	1.14
						Dermis regional blood flow scalar : Female	1.2869	Abundance : SLC22A1 (OCT1) UT CV (%)	49
						Dermis regional blood flow scalar CV (%) : Female	0	Abundance : SLC22A3 (OCT3) ET Mean	1
						Subcutis regional blood flow scalar : Female	1	Abundance : SLC22A3 (OCT3) ET CV (%)	74
						Subcutis regional blood flow scalar CV (%) : Female	0	Abundance : SLC22A3 (OCT3) PT Mean	0
						Muscle regional blood flow scalar : Female	1	Abundance : SLC22A3 (OCT3) PT CV (%)	0
						Muscle regional blood flow scalar CV (%) : Female	0	Abundance : SLC22A3 (OCT3) IT Mean	0
								Abundance : SLC22A3 (OCT3) IT CV (%)	0
						MPMLA - Face (cheek)		Abundance : SLC22A3 (OCT3) UT Mean	0
						Skin surface pH : Female	5.3	Abundance : SLC22A3 (OCT3) UT CV (%)	0
						Skin surface pH CV (%) : Female	7.4	Abundance : SLC22A4 (OCTN1) ET Mean	1
						Skin temperature °C : Female	32	Abundance : SLC22A4 (OCTN1) ET CV (%)	106
						Skin temperature CV (%) : Female	0	Abundance : SLC22A4 (OCTN1) PT Mean	0
						Shape of corneocyte : Male	Cuboid (brick)	Abundance : SLC22A4 (OCTN1) PT CV (%)	0
						Shape of corneocyte : Female	Cuboid (brick)	Abundance : SLC22A4 (OCTN1) IT Mean	0
						Number of SC layers : Female	13	Abundance : SLC22A4 (OCTN1) IT CV (%)	0
						Number of SC layers CV (%) : Female	22.6	Abundance : SLC22A4 (OCTN1) UT Mean	0
						Water density gm/cm3 : Female	1	Abundance : SLC22A4 (OCTN1) UT CV (%)	0
						Water density CV (%) : Female	0	Abundance : SLC51A/B (OST-α/β) ET Mean	1
						SC lipids density gm/cm3 : Female	0.9	Abundance : SLC51A/B (OST-α/β) ET CV (%)	99
						SC lipids density CV (%) : Female	0	Abundance : SLC51A/B (OST-α/β) PT Mean	0
						SC proteins density gm/cm3 : Female	1.37	Abundance : SLC51A/B (OST-α/β) PT CV (%)	0
						SC proteins density CV (%) : Female	0	Abundance : SLC51A/B (OST-α/β) IT Mean	0
						Intercellular lipid thickness of SC µm : Female	0.091	Abundance : SLC51A/B (OST-α/β) IT CV (%)	0
						Intercellular lipid thickness of SC CV (%) : Female	0	Abundance : SLC51A/B (OST-α/β) UT Mean	0
						Tortuosity : Female	User Defined	Abundance : SLC51A/B (OST-α/β) UT CV (%)	0
						Tortuosity of lipid diffusion pathway of SC : Female	12.7	Abundance : Apical Influx (Intestine) ET Mean	1
						Tortuosity of lipid diffusion pathway of SC CV (%) : Female	18	Abundance : Apical Influx (Intestine) ET CV (%)	0
						Hair follicle diameter µm : Female	65.4	Abundance : Apical Influx (Intestine) PT Mean	0
						Hair follicle diameter CV (%) : Female	83	Abundance : Apical Influx (Intestine) PT CV (%)	0
						Hair follicle density N/cm2 : Female	292	Abundance : Apical Influx (Intestine) IT Mean	0
						Hair follicle density CV (%) : Female	16	Abundance : Apical Influx (Intestine) IT CV (%)	0
						Hair follicle depth µm : Female	204.8	Abundance : Apical Influx (Intestine) UT Mean	0
						Hair follicle depth CV (%) : Female	0	Abundance : Apical Influx (Intestine) UT CV (%)	0
						Hair shaft diameter µm : Female	15.9	Abundance : Apical Efflux (Intestine) ET Mean	1
						Hair shaft diameter CV (%) : Female	57	Abundance : Apical Efflux (Intestine) ET CV (%)	0
						Sebum viscosity centipose : Female	40	Abundance : Apical Efflux (Intestine) PT Mean	0
						Sebum viscosity CV (%) : Female	0	Abundance : Apical Efflux (Intestine) PT CV (%)	0
						Corneocyte pH [top] : Female	6.8	Abundance : Apical Efflux (Intestine) IT Mean	0
						Corneocyte pH [top] CV (%) : Female	6.8	Abundance : Apical Efflux (Intestine) IT CV (%)	0
						Corneocyte thickness [top] µm : Female	0.47	Abundance : Apical Efflux (Intestine) UT Mean	0
						Corneocyte thickness [top] CV (%) : Female	4	Abundance : Apical Efflux (Intestine) UT CV (%)	0
						Corneocyte width [top] µm : Female	27.7	Abundance : Basolateral Influx (Intestine) ET Mean	1
						Corneocyte width [top] CV (%) : Female	9.2	Abundance : Basolateral Influx (Intestine) ET CV (%)	0
						Corneocyte length [top] µm : Female	34.2	Abundance : Basolateral Influx (Intestine) PT Mean	0
						Corneocyte length [top] CV (%) : Female	4.1	Abundance : Basolateral Influx (Intestine) PT CV (%)	0
						Hydration level (% water volume) [top] : Female	35.5	Abundance : Basolateral Influx (Intestine) IT Mean	0
						Hydration level (% water volume) [top] CV (%) : Female	17	Abundance : Basolateral Influx (Intestine) IT CV (%)	0
						SC lipid viscosity [top] centipose : Female	75	Abundance : Basolateral Influx (Intestine) UT Mean	0
						SC lipid viscosity [top] CV (%) : Female	0	Abundance : Basolateral Influx (Intestine) UT CV (%)	0
						Corneocyte pH [upper mid] : Female	6.8	Abundance : Basolateral Efflux (Intestine) ET Mean	1
						Corneocyte pH [upper mid] CV (%) : Female	6.8	Abundance : Basolateral Efflux (Intestine) ET CV (%)	0
						Corneocyte thickness [upper mid] µm : Female	0.53	Abundance : Basolateral Efflux (Intestine) PT Mean	0
						Corneocyte thickness [upper mid] CV (%) : Female	4	Abundance : Basolateral Efflux (Intestine) PT CV (%)	0
						Corneocyte width [upper mid] µm : Female	27.7	Abundance : Basolateral Efflux (Intestine) IT Mean	0
						Corneocyte width [upper mid] CV (%) : Female	9.2	Abundance : Basolateral Efflux (Intestine) IT CV (%)	0
						Corneocyte length [upper mid] µm : Female	34.2	Abundance : Basolateral Efflux (Intestine) UT Mean	0
						Corneocyte length [upper mid] CV (%) : Female	4.1	Abundance : Basolateral Efflux (Intestine) UT CV (%)	0
						Hydration level (% water volume) [upper mid] : Female	46.1	Turnover rate constant (1/h) : ABCB1 (P-gp/MDR1) Mean	0.054
						Hydration level (% water volume) [upper mid] CV (%) : Female	11	Turnover rate constant (1/h) : ABCB1 (P-gp/MDR1) CV (%)	28
						SC lipid viscosity [upper mid] centipose : Female	75	Turnover rate constant (1/h) : ABCC1 (MRP1) Mean	1e-06
						SC lipid viscosity [upper mid] CV (%) : Female	0	Turnover rate constant (1/h) : ABCC1 (MRP1) CV (%)	30
						Corneocyte pH [lower mid] : Female	6.8	Turnover rate constant (1/h) : ABCC2 (MRP2) Mean	1e-06
						Corneocyte pH [lower mid] CV (%) : Female	6.8	Turnover rate constant (1/h) : ABCC2 (MRP2) CV (%)	30
						Corneocyte thickness [lower mid] µm : Female	0.6	Turnover rate constant (1/h) : ABCC3 (MRP3) Mean	1e-06
						Corneocyte thickness [lower mid] CV (%) : Female	4	Turnover rate constant (1/h) : ABCC3 (MRP3) CV (%)	30
						Corneocyte width [lower mid] µm : Female	27.7	Turnover rate constant (1/h) : ABCC4 (MRP4) Mean	1e-06
						Corneocyte width [lower mid] CV (%) : Female	9.2	Turnover rate constant (1/h) : ABCC4 (MRP4) CV (%)	30
						Corneocyte length [lower mid] µm : Female	34.2	Turnover rate constant (1/h) : ABCG2 (BCRP) Mean	1e-06
						Corneocyte length [lower mid] CV (%) : Female	4.1	Turnover rate constant (1/h) : ABCG2 (BCRP) CV (%)	30
						Hydration level (% water volume) [lower mid] : Female	56.75	Turnover rate constant (1/h) : SLC2A2 (GLUT2) Mean	1e-06
						Hydration level (% water volume) [lower mid] CV (%) : Female	7	Turnover rate constant (1/h) : SLC2A2 (GLUT2) CV (%)	30
						SC lipid viscosity [lower mid] centipose : Female	75	Turnover rate constant (1/h) : SLC10A2 (ASBT/IBAT) Mean	1e-06
						SC lipid viscosity [lower mid] CV (%) : Female	0	Turnover rate constant (1/h) : SLC10A2 (ASBT/IBAT) CV (%)	30
						Corneocyte pH [bottom] : Female	6.8	Turnover rate constant (1/h) : SLC15A1 (PEPT1) Mean	1e-06
						Corneocyte pH [bottom] CV (%) : Female	6.8	Turnover rate constant (1/h) : SLC15A1 (PEPT1) CV (%)	30
						Corneocyte thickness [bottom] µm : Female	0.68	Turnover rate constant (1/h) : SLC16A1 (MCT1) Mean	1e-06
						Corneocyte thickness [bottom] CV (%) : Female	4	Turnover rate constant (1/h) : SLC16A1 (MCT1) CV (%)	30
						Corneocyte width [bottom] µm : Female	27.7	Turnover rate constant (1/h) : SLCO2B1 (OATP2B1) Mean	1e-06
						Corneocyte width [bottom] CV (%) : Female	9.2	Turnover rate constant (1/h) : SLCO2B1 (OATP2B1) CV (%)	30
						Corneocyte length [bottom] µm : Female	34.2	Turnover rate constant (1/h) : SLCO4C1 (OATP4C1) Mean	1e-06
						Corneocyte length [bottom] CV (%) : Female	4.1	Turnover rate constant (1/h) : SLCO4C1 (OATP4C1) CV (%)	30
						Hydration level (% water volume) [bottom] : Female	67.4	Turnover rate constant (1/h) : SLC22A1 (OCT1) Mean	1e-06
						Hydration level (% water volume) [bottom] CV (%) : Female	4	Turnover rate constant (1/h) : SLC22A1 (OCT1) CV (%)	30
						SC lipid viscosity [bottom] centipose : Female	75	Turnover rate constant (1/h) : SLC22A3 (OCT3) Mean	1e-06
						SC lipid viscosity [bottom] CV (%) : Female	0	Turnover rate constant (1/h) : SLC22A3 (OCT3) CV (%)	30
						Viable Epidermis thickness µm : Female	46.8667	Turnover rate constant (1/h) : SLC22A4 (OCTN1) Mean	1e-06
						Viable Epidermis thickness CV (%) : Female	24	Turnover rate constant (1/h) : SLC22A4 (OCTN1) CV (%)	30
						Dermis thickness µm : Female	1580	Turnover rate constant (1/h) : SLC51A/B (OST-α/β) Mean	1e-06
						Dermis thickness CV (%) : Female	20	Turnover rate constant (1/h) : SLC51A/B (OST-α/β) CV (%)	30
						Subcutis thickness mm : Female	1.91	Turnover rate constant (1/h) : Apical Influx Mean	1e-06
						Subcutis thickness CV (%) : Female	55.7	Turnover rate constant (1/h) : Apical Influx CV (%)	30
						Muscle thickness mm : Female	12.6	Turnover rate constant (1/h) : Apical Efflux Mean	1e-06
						Muscle thickness CV (%) : Female	9.9	Turnover rate constant (1/h) : Apical Efflux CV (%)	30
						Dermis regional blood flow scalar : Female	2.12619	Turnover rate constant (1/h) : Basolateral Influx (Intestine) Mean	1e-06
						Dermis regional blood flow scalar CV (%) : Female	0	Turnover rate constant (1/h) : Basolateral Influx (Intestine) CV (%)	30
						Subcutis regional blood flow scalar : Female	1	Turnover rate constant (1/h) : Basolateral Efflux (Intestine) Mean	1e-06
						Subcutis regional blood flow scalar CV (%) : Female	0	Turnover rate constant (1/h) : Basolateral Efflux (Intestine) CV (%)	30
						Muscle regional blood flow scalar : Female	1	Fasted Mean gastric emptying time (h)	0.4
						Muscle regional blood flow scalar CV (%) : Female	0	Fasted CV gastric emptying time (%)	38
								Fed Mean gastric emptying time (h)	1
						MPMLA - Lower Leg		Fed CV gastric emptying time (%)	38
						Skin surface pH : Female	5.5	Weibull Dist of transit time - alpha	2.92
						Skin surface pH CV (%) : Female	11	Weibull Dist of transit time - beta	4.04
						Skin temperature °C : Female	32	Mean colon transit time (h)	12
						Skin temperature CV (%) : Female	0	CV colon transit time (%)	30
						Shape of corneocyte : Male	Cuboid (brick)	Initial volume of stomach fluid (mL) - Fed	1000
						Shape of corneocyte : Female	Cuboid (brick)	Initial volume of stomach fluid CV (%) - Fed	30
						Number of SC layers : Female	22	Initial volume of stomach fluid (mL) - Fasted	50
						Number of SC layers CV (%) : Female	9.1	Initial volume of stomach fluid CV (%) - Fasted	30
						Water density gm/cm3 : Female	1	Total Jejenum I to Ileum IV basal fluid volume (mL) - Fasted	105
						Water density CV (%) : Female	0	Total Jejenum I to Ileum IV basal fluid volume CV (%) - Fasted	30
						SC lipids density gm/cm3 : Female	0.9	Total Jejenum I to Ileum IV basal fluid volume (mL) - Fed	105
						SC lipids density CV (%) : Female	0	Total Jejenum I to Ileum IV basal fluid volume CV (%) - Fed	30
						SC proteins density gm/cm3 : Female	1.37	Colon basal fluid volume (mL) - Fasted	13
						SC proteins density CV (%) : Female	0	Colon basal fluid volume CV (%) - Fasted	0
						Intercellular lipid thickness of SC µm : Female	0.091	Colon basal fluid volume (mL) - Fed	13
						Intercellular lipid thickness of SC CV (%) : Female	0	Colon basal fluid volume CV (%) - Fed	0
						Tortuosity : Female	User Defined	Mean SITT (h)	3.32
						Tortuosity of lipid diffusion pathway of SC : Female	12.7	Ionic Product (Kw) (10-14 mol2/dm6)	2.4
						Tortuosity of lipid diffusion pathway of SC CV (%) : Female	18	Aqueous Diffusion Coefficients H+ (10-4 cm2/min)	6.94
						Hair follicle diameter µm : Female	168.4	Aqueous Diffusion Coefficients OH- (10-4 cm2/min)	7.2
						Hair follicle diameter CV (%) : Female	26	Water Concentration (mM)	55560
						Hair follicle density N/cm2 : Female	14	Bicarbonate pKa Type	Effective
						Hair follicle density CV (%) : Female	50	Bicarbonate pKa 1	4.2
						Hair follicle depth µm : Female	613.5	Bicarbonate pKa 2	9.79
						Hair follicle depth CV (%) : Female	0	Aqueous Diffusion Coefficients 37oC (10-4 cm2/min) H2CO3	17.72
						Hair shaft diameter µm : Female	42.1	Aqueous Diffusion Coefficients 37oC (10-4 cm2/min) HCO3-	9.85
						Hair shaft diameter CV (%) : Female	29	Aqueous Diffusion Coefficients 37oC (10-4 cm2/min) CO32-	6.98
						Sebum viscosity centipose : Female	40	Advanced Fluid Volume Dynamics Model	No
						Sebum viscosity CV (%) : Female	0	User Defined Intestinal Fluid Volumes?	No
						Corneocyte pH [top] : Female	6.8	Fasted stomach Total Content mean (g)	50
						Corneocyte pH [top] CV (%) : Female	6.8	Fasted stomach Total Content CV (%)	30
						Corneocyte thickness [top] µm : Female	0.87	Fed stomach Total Content mean (g)	1000
						Corneocyte thickness [top] CV (%) : Female	9	Fed stomach Total Content CV (%)	30
						Corneocyte width [top] µm : Female	29.6	Fasted duodenum Total Content mean (g)	34
						Corneocyte width [top] CV (%) : Female	5.9	Fasted duodenum Total Content CV (%)	30
						Corneocyte length [top] µm : Female	36.4	Fed duodenum Total Content mean (g)	34
						Corneocyte length [top] CV (%) : Female	5.7	Fed duodenum Total Content CV (%)	30
						Hydration level (% water volume) [top] : Female	33.9	Fasted jejunum I Total Content mean (g)	23
						Hydration level (% water volume) [top] CV (%) : Female	9	Fasted jejunum I Total Content CV (%)	30
						SC lipid viscosity [top] centipose : Female	75	Fed jejunum I Total Content mean (g)	23
						SC lipid viscosity [top] CV (%) : Female	0	Fed jejunum I Total Content CV (%)	30
						Corneocyte pH [upper mid] : Female	6.8	Fasted jejunum II Total Content mean (g)	23
						Corneocyte pH [upper mid] CV (%) : Female	6.8	Fasted jejunum II Total Content CV (%)	30
						Corneocyte thickness [upper mid] µm : Female	0.99	Fed jejunum II Total Content mean (g)	23
						Corneocyte thickness [upper mid] CV (%) : Female	9	Fed jejunum II Total Content CV (%)	30
						Corneocyte width [upper mid] µm : Female	29.6	Fasted ileum I Total Content mean (g)	14
						Corneocyte width [upper mid] CV (%) : Female	5.9	Fasted ileum I Total Content CV (%)	30
						Corneocyte length [upper mid] µm : Female	36.4	Fed ileum I Total Content mean (g)	14
						Corneocyte length [upper mid] CV (%) : Female	5.7	Fed ileum I Total Content CV (%)	30
						Hydration level (% water volume) [upper mid] : Female	44.6987	Fasted ileum II Total Content mean (g)	14
						Hydration level (% water volume) [upper mid] CV (%) : Female	6	Fasted ileum II Total Content CV (%)	30
						SC lipid viscosity [upper mid] centipose : Female	75	Fed ileum II Total Content mean (g)	14
						SC lipid viscosity [upper mid] CV (%) : Female	0	Fed ileum II Total Content CV (%)	30
						Corneocyte pH [lower mid] : Female	6.8	Fasted ileum III Total Content mean (g)	14
						Corneocyte pH [lower mid] CV (%) : Female	6.8	Fasted ileum III Total Content CV (%)	30
						Corneocyte thickness [lower mid] µm : Female	1.13	Fed ileum III Total Content mean (g)	14
						Corneocyte thickness [lower mid] CV (%) : Female	9	Fed ileum III Total Content CV (%)	30
						Corneocyte width [lower mid] µm : Female	29.6	Fasted ileum IV Total Content mean (g)	14
						Corneocyte width [lower mid] CV (%) : Female	5.9	Fasted ileum IV Total Content CV (%)	30
						Corneocyte length [lower mid] µm : Female	36.4	Fed ileum IV Total Content mean (g)	14
						Corneocyte length [lower mid] CV (%) : Female	5.7	Fed ileum IV Total Content CV (%)	30
						Hydration level (% water volume) [lower mid] : Female	55.5388	Fasted colon Total Content mean (g)	133.29
						Hydration level (% water volume) [lower mid] CV (%) : Female	5	Fasted colon Total Content CV (%)	62.2
						SC lipid viscosity [lower mid] centipose : Female	75	Fed colon Total Content mean (g)	133.29
						SC lipid viscosity [lower mid] CV (%) : Female	0	Fed colon Total Content CV (%)	62.2
						Corneocyte pH [bottom] : Female	6.8
						Corneocyte pH [bottom] CV (%) : Female	6.8
						Corneocyte thickness [bottom] µm : Female	1.27
						Corneocyte thickness [bottom] CV (%) : Female	9
						Corneocyte width [bottom] µm : Female	29.6
						Corneocyte width [bottom] CV (%) : Female	5.9
						Corneocyte length [bottom] µm : Female	36.4
						Corneocyte length [bottom] CV (%) : Female	5.7
						Hydration level (% water volume) [bottom] : Female	66.4
						Hydration level (% water volume) [bottom] CV (%) : Female	4
						SC lipid viscosity [bottom] centipose : Female	75
						SC lipid viscosity [bottom] CV (%) : Female	0
						Viable Epidermis thickness µm : Female	57.36
						Viable Epidermis thickness CV (%) : Female	8
						Dermis thickness µm : Female	1240
						Dermis thickness CV (%) : Female	20
						Subcutis thickness mm : Female	17.07
						Subcutis thickness CV (%) : Female	37.1
						Muscle thickness mm : Female	18.84
						Muscle thickness CV (%) : Female	18.63
						Dermis regional blood flow scalar : Female	0.839286
						Dermis regional blood flow scalar CV (%) : Female	0
						Subcutis regional blood flow scalar : Female	1
						Subcutis regional blood flow scalar CV (%) : Female	0
						Muscle regional blood flow scalar : Female	1
						Muscle regional blood flow scalar CV (%) : Female	0
						MPMLA - Thigh
						Skin surface pH : Female	5.5
						Skin surface pH CV (%) : Female	11
						Skin temperature °C : Female	32
						Skin temperature CV (%) : Female	0
						Shape of corneocyte : Male	Cuboid (brick)
						Shape of corneocyte : Female	Cuboid (brick)
						Number of SC layers : Female	21
						Number of SC layers CV (%) : Female	13
						Water density gm/cm3 : Female	1
						Water density CV (%) : Female	0
						SC lipids density gm/cm3 : Female	0.9
						SC lipids density CV (%) : Female	0
						SC proteins density gm/cm3 : Female	1.37
						SC proteins density CV (%) : Female	0
						Intercellular lipid thickness of SC µm : Female	0.091
						Intercellular lipid thickness of SC CV (%) : Female	0
						Tortuosity : Female	User Defined
						Tortuosity of lipid diffusion pathway of SC : Female	12.7
						Tortuosity of lipid diffusion pathway of SC CV (%) : Female	18
						Hair follicle diameter µm : Female	131.5
						Hair follicle diameter CV (%) : Female	31
						Hair follicle density N/cm2 : Female	17
						Hair follicle density CV (%) : Female	24
						Hair follicle depth µm : Female	315.1
						Hair follicle depth CV (%) : Female	0
						Hair shaft diameter µm : Female	29.2
						Hair shaft diameter CV (%) : Female	41
						Sebum viscosity centipose : Female	40
						Sebum viscosity CV (%) : Female	0
						Corneocyte pH [top] : Female	6.8
						Corneocyte pH [top] CV (%) : Female	6.8
						Corneocyte thickness [top] µm : Female	0.87
						Corneocyte thickness [top] CV (%) : Female	26
						Corneocyte width [top] µm : Female	34
						Corneocyte width [top] CV (%) : Female	15.1
						Corneocyte length [top] µm : Female	40.7
						Corneocyte length [top] CV (%) : Female	14.6
						Hydration level (% water volume) [top] : Female	33.9
						Hydration level (% water volume) [top] CV (%) : Female	9
						SC lipid viscosity [top] centipose : Female	75
						SC lipid viscosity [top] CV (%) : Female	0
						Corneocyte pH [upper mid] : Female	6.8
						Corneocyte pH [upper mid] CV (%) : Female	6.8
						Corneocyte thickness [upper mid] µm : Female	0.75
						Corneocyte thickness [upper mid] CV (%) : Female	26
						Corneocyte width [upper mid] µm : Female	34
						Corneocyte width [upper mid] CV (%) : Female	15.1
						Corneocyte length [upper mid] µm : Female	40.7
						Corneocyte length [upper mid] CV (%) : Female	14.6
						Hydration level (% water volume) [upper mid] : Female	44.6987
						Hydration level (% water volume) [upper mid] CV (%) : Female	6
						SC lipid viscosity [upper mid] centipose : Female	75
						SC lipid viscosity [upper mid] CV (%) : Female	0
						Corneocyte pH [lower mid] : Female	6.8
						Corneocyte pH [lower mid] CV (%) : Female	6.8
						Corneocyte thickness [lower mid] µm : Female	0.85
						Corneocyte thickness [lower mid] CV (%) : Female	26
						Corneocyte width [lower mid] µm : Female	34
						Corneocyte width [lower mid] CV (%) : Female	15.1
						Corneocyte length [lower mid] µm : Female	40.7
						Corneocyte length [lower mid] CV (%) : Female	14.6
						Hydration level (% water volume) [lower mid] : Female	55.5388
						Hydration level (% water volume) [lower mid] CV (%) : Female	5
						SC lipid viscosity [lower mid] centipose : Female	75
						SC lipid viscosity [lower mid] CV (%) : Female	0
						Corneocyte pH [bottom] : Female	6.8
						Corneocyte pH [bottom] CV (%) : Female	6.8
						Corneocyte thickness [bottom] µm : Female	0.96
						Corneocyte thickness [bottom] CV (%) : Female	26
						Corneocyte width [bottom] µm : Female	34
						Corneocyte width [bottom] CV (%) : Female	15.1
						Corneocyte length [bottom] µm : Female	40.7
						Corneocyte length [bottom] CV (%) : Female	14.6
						Hydration level (% water volume) [bottom] : Female	66.4
						Hydration level (% water volume) [bottom] CV (%) : Female	4
						SC lipid viscosity [bottom] centipose : Female	75
						SC lipid viscosity [bottom] CV (%) : Female	0
						Viable Epidermis thickness µm : Female	40
						Viable Epidermis thickness CV (%) : Female	19
						Dermis thickness µm : Female	1240
						Dermis thickness CV (%) : Female	20
						Subcutis thickness mm : Female	17.07
						Subcutis thickness CV (%) : Female	37.1
						Muscle thickness mm : Female	26.32
						Muscle thickness CV (%) : Female	42.45
						Dermis regional blood flow scalar : Female	0.839286
						Dermis regional blood flow scalar CV (%) : Female	0
						Subcutis regional blood flow scalar : Female	1
						Subcutis regional blood flow scalar CV (%) : Female	0
						Muscle regional blood flow scalar : Female	1
						Muscle regional blood flow scalar CV (%) : Female	0
						MPMLA - Back
						Skin surface pH : Female	5.2
						Skin surface pH CV (%) : Female	8.4
						Skin temperature °C : Female	32
						Skin temperature CV (%) : Female	0
						Shape of corneocyte : Male	Cuboid (brick)
						Shape of corneocyte : Female	Cuboid (brick)
						Number of SC layers : Female	18
						Number of SC layers CV (%) : Female	22.7
						Water density gm/cm3 : Female	1
						Water density CV (%) : Female	0
						SC lipids density gm/cm3 : Female	0.9
						SC lipids density CV (%) : Female	0
						SC proteins density gm/cm3 : Female	1.37
						SC proteins density CV (%) : Female	0
						Intercellular lipid thickness of SC µm : Female	0.091
						Intercellular lipid thickness of SC CV (%) : Female	0
						Tortuosity : Female	User Defined
						Tortuosity of lipid diffusion pathway of SC : Female	12.7
						Tortuosity of lipid diffusion pathway of SC CV (%) : Female	18
						Hair follicle diameter µm : Female	105.3
						Hair follicle diameter CV (%) : Female	60
						Hair follicle density N/cm2 : Female	29
						Hair follicle density CV (%) : Female	31
						Hair follicle depth µm : Female	446.5
						Hair follicle depth CV (%) : Female	0
						Hair shaft diameter µm : Female	18.2
						Hair shaft diameter CV (%) : Female	37
						Sebum viscosity centipose : Female	40
						Sebum viscosity CV (%) : Female	0
						Corneocyte pH [top] : Female	6.8
						Corneocyte pH [top] CV (%) : Female	6.8
						Corneocyte thickness [top] µm : Female	0.59
						Corneocyte thickness [top] CV (%) : Female	30
						Corneocyte width [top] µm : Female	29.6
						Corneocyte width [top] CV (%) : Female	5.9
						Corneocyte length [top] µm : Female	36.4
						Corneocyte length [top] CV (%) : Female	5.7
						Hydration level (% water volume) [top] : Female	33.9
						Hydration level (% water volume) [top] CV (%) : Female	9
						SC lipid viscosity [top] centipose : Female	75
						SC lipid viscosity [top] CV (%) : Female	0
						Corneocyte pH [upper mid] : Female	6.8
						Corneocyte pH [upper mid] CV (%) : Female	6.8
						Corneocyte thickness [upper mid] µm : Female	0.67
						Corneocyte thickness [upper mid] CV (%) : Female	30
						Corneocyte width [upper mid] µm : Female	29.6
						Corneocyte width [upper mid] CV (%) : Female	5.9
						Corneocyte length [upper mid] µm : Female	36.4
						Corneocyte length [upper mid] CV (%) : Female	5.7
						Hydration level (% water volume) [upper mid] : Female	44.6987
						Hydration level (% water volume) [upper mid] CV (%) : Female	6
						SC lipid viscosity [upper mid] centipose : Female	75
						SC lipid viscosity [upper mid] CV (%) : Female	0
						Corneocyte pH [lower mid] : Female	6.8
						Corneocyte pH [lower mid] CV (%) : Female	6.8
						Corneocyte thickness [lower mid] µm : Female	0.76
						Corneocyte thickness [lower mid] CV (%) : Female	30
						Corneocyte width [lower mid] µm : Female	29.6
						Corneocyte width [lower mid] CV (%) : Female	5.9
						Corneocyte length [lower mid] µm : Female	36.4
						Corneocyte length [lower mid] CV (%) : Female	5.7
						Hydration level (% water volume) [lower mid] : Female	55.5388
						Hydration level (% water volume) [lower mid] CV (%) : Female	5
						SC lipid viscosity [lower mid] centipose : Female	75
						SC lipid viscosity [lower mid] CV (%) : Female	0
						Corneocyte pH [bottom] : Female	6.8
						Corneocyte pH [bottom] CV (%) : Female	6.8
						Corneocyte thickness [bottom] µm : Female	0.86
						Corneocyte thickness [bottom] CV (%) : Female	30
						Corneocyte width [bottom] µm : Female	29.6
						Corneocyte width [bottom] CV (%) : Female	5.9
						Corneocyte length [bottom] µm : Female	36.4
						Corneocyte length [bottom] CV (%) : Female	5.7
						Hydration level (% water volume) [bottom] : Female	66.4
						Hydration level (% water volume) [bottom] CV (%) : Female	4
						SC lipid viscosity [bottom] centipose : Female	75
						SC lipid viscosity [bottom] CV (%) : Female	0
						Viable Epidermis thickness µm : Female	45.655
						Viable Epidermis thickness CV (%) : Female	15
						Dermis thickness µm : Female	1240
						Dermis thickness CV (%) : Female	20
						Subcutis thickness mm : Female	6.93
						Subcutis thickness CV (%) : Female	34.9
						Muscle thickness mm : Female	19.3
						Muscle thickness CV (%) : Female	6.22
						Dermis regional blood flow scalar : Female	1.03512
						Dermis regional blood flow scalar CV (%) : Female	0
						Subcutis regional blood flow scalar : Female	1
						Subcutis regional blood flow scalar CV (%) : Female	0
						Muscle regional blood flow scalar : Female	1
						Muscle regional blood flow scalar CV (%) : Female	0
						MPMLA - Custom
						Skin surface pH : Female	5.2
						Skin surface pH CV (%) : Female	8.4
						Skin temperature °C : Female	32
						Skin temperature CV (%) : Female	0
						Shape of corneocyte : Male	Cuboid (brick)
						Shape of corneocyte : Female	Cuboid (brick)
						Number of SC layers : Female	18
						Number of SC layers CV (%) : Female	22.7
						Water density gm/cm3 : Female	1
						Water density CV (%) : Female	0
						SC lipids density gm/cm3 : Female	0.9
						SC lipids density CV (%) : Female	0
						SC proteins density gm/cm3 : Female	1.37
						SC proteins density CV (%) : Female	0
						Intercellular lipid thickness of SC µm : Female	0.091
						Intercellular lipid thickness of SC CV (%) : Female	0
						Tortuosity : Female	User Defined
						Tortuosity of lipid diffusion pathway of SC : Female	12.7
						Tortuosity of lipid diffusion pathway of SC CV (%) : Female	18
						Hair follicle diameter µm : Female	105.3
						Hair follicle diameter CV (%) : Female	60
						Hair follicle density N/cm2 : Female	29
						Hair follicle density CV (%) : Female	31
						Hair follicle depth µm : Female	446.5
						Hair follicle depth CV (%) : Female	0
						Hair shaft diameter µm : Female	18.2
						Hair shaft diameter CV (%) : Female	37
						Sebum viscosity centipose : Female	40
						Sebum viscosity CV (%) : Female	0
						Corneocyte pH [top] : Female	6.8
						Corneocyte pH [top] CV (%) : Female	6.8
						Corneocyte thickness [top] µm : Female	0.59
						Corneocyte thickness [top] CV (%) : Female	30
						Corneocyte width [top] µm : Female	29.6
						Corneocyte width [top] CV (%) : Female	5.9
						Corneocyte length [top] µm : Female	36.4
						Corneocyte length [top] CV (%) : Female	5.7
						Hydration level (% water volume) [top] : Female	33.9
						Hydration level (% water volume) [top] CV (%) : Female	9
						SC lipid viscosity [top] centipose : Female	75
						SC lipid viscosity [top] CV (%) : Female	0
						Corneocyte pH [upper mid] : Female	6.8
						Corneocyte pH [upper mid] CV (%) : Female	6.8
						Corneocyte thickness [upper mid] µm : Female	0.67
						Corneocyte thickness [upper mid] CV (%) : Female	30
						Corneocyte width [upper mid] µm : Female	29.6
						Corneocyte width [upper mid] CV (%) : Female	5.9
						Corneocyte length [upper mid] µm : Female	36.4
						Corneocyte length [upper mid] CV (%) : Female	5.7
						Hydration level (% water volume) [upper mid] : Female	44.6987
						Hydration level (% water volume) [upper mid] CV (%) : Female	6
						SC lipid viscosity [upper mid] centipose : Female	75
						SC lipid viscosity [upper mid] CV (%) : Female	0
						Corneocyte pH [lower mid] : Female	6.8
						Corneocyte pH [lower mid] CV (%) : Female	6.8
						Corneocyte thickness [lower mid] µm : Female	0.76
						Corneocyte thickness [lower mid] CV (%) : Female	30
						Corneocyte width [lower mid] µm : Female	29.6
						Corneocyte width [lower mid] CV (%) : Female	5.9
						Corneocyte length [lower mid] µm : Female	36.4
						Corneocyte length [lower mid] CV (%) : Female	5.7
						Hydration level (% water volume) [lower mid] : Female	55.5388
						Hydration level (% water volume) [lower mid] CV (%) : Female	5
						SC lipid viscosity [lower mid] centipose : Female	75
						SC lipid viscosity [lower mid] CV (%) : Female	0
						Corneocyte pH [bottom] : Female	6.8
						Corneocyte pH [bottom] CV (%) : Female	6.8
						Corneocyte thickness [bottom] µm : Female	0.86
						Corneocyte thickness [bottom] CV (%) : Female	30
						Corneocyte width [bottom] µm : Female	29.6
						Corneocyte width [bottom] CV (%) : Female	5.9
						Corneocyte length [bottom] µm : Female	36.4
						Corneocyte length [bottom] CV (%) : Female	5.7
						Hydration level (% water volume) [bottom] : Female	66.4
						Hydration level (% water volume) [bottom] CV (%) : Female	4
						SC lipid viscosity [bottom] centipose : Female	75
						SC lipid viscosity [bottom] CV (%) : Female	0
						Viable Epidermis thickness µm : Female	45.655
						Viable Epidermis thickness CV (%) : Female	15
						Dermis thickness µm : Female	1240
						Dermis thickness CV (%) : Female	20
						Subcutis thickness mm : Female	6.93
						Subcutis thickness CV (%) : Female	34.9
						Muscle thickness mm : Female	19.3
						Muscle thickness CV (%) : Female	6.22
						Dermis regional blood flow scalar : Female	1.03512
						Dermis regional blood flow scalar CV (%) : Female	0
						Subcutis regional blood flow scalar : Female	1
						Subcutis regional blood flow scalar CV (%) : Female	0
						Muscle regional blood flow scalar : Female	1
						Muscle regional blood flow scalar CV (%) : Female	0
						MPMLA - Abdomen
						Skin surface pH : Female	5.6
						Skin surface pH CV (%) : Female	2
						Skin temperature °C : Female	32
						Skin temperature CV (%) : Female	0
						Shape of corneocyte : Male	Cuboid (brick)
						Shape of corneocyte : Female	Cuboid (brick)
						Number of SC layers : Female	13
						Number of SC layers CV (%) : Female	10.5
						Water density gm/cm3 : Female	1
						Water density CV (%) : Female	0
						SC lipids density gm/cm3 : Female	0.9
						SC lipids density CV (%) : Female	0
						SC proteins density gm/cm3 : Female	1.37
						SC proteins density CV (%) : Female	0
						Intercellular lipid thickness of SC µm : Female	0.091
						Intercellular lipid thickness of SC CV (%) : Female	0
						Tortuosity : Female	User Defined
						Tortuosity of lipid diffusion pathway of SC : Female	12.7
						Tortuosity of lipid diffusion pathway of SC CV (%) : Female	18
						Hair follicle diameter µm : Female	70.2
						Hair follicle diameter CV (%) : Female	79
						Hair follicle density N/cm2 : Female	6
						Hair follicle density CV (%) : Female	61
						Hair follicle depth µm : Female	392.7
						Hair follicle depth CV (%) : Female	0
						Hair shaft diameter µm : Female	18
						Hair shaft diameter CV (%) : Female	34
						Sebum viscosity centipose : Female	40
						Sebum viscosity CV (%) : Female	0
						Corneocyte pH [top] : Female	6.8
						Corneocyte pH [top] CV (%) : Female	6.8
						Corneocyte thickness [top] µm : Female	0.63
						Corneocyte thickness [top] CV (%) : Female	23
						Corneocyte width [top] µm : Female	37.5
						Corneocyte width [top] CV (%) : Female	5.7
						Corneocyte length [top] µm : Female	45.6
						Corneocyte length [top] CV (%) : Female	5.7
						Hydration level (% water volume) [top] : Female	33.9
						Hydration level (% water volume) [top] CV (%) : Female	9
						SC lipid viscosity [top] centipose : Female	75
						SC lipid viscosity [top] CV (%) : Female	0
						Corneocyte pH [upper mid] : Female	6.8
						Corneocyte pH [upper mid] CV (%) : Female	6.8
						Corneocyte thickness [upper mid] µm : Female	0
						Corneocyte thickness [upper mid] CV (%) : Female	0
						Corneocyte width [upper mid] µm : Female	37.5
						Corneocyte width [upper mid] CV (%) : Female	5.7
						Corneocyte length [upper mid] µm : Female	45.6
						Corneocyte length [upper mid] CV (%) : Female	5.7
						Hydration level (% water volume) [upper mid] : Female	44.7
						Hydration level (% water volume) [upper mid] CV (%) : Female	6
						SC lipid viscosity [upper mid] centipose : Female	75
						SC lipid viscosity [upper mid] CV (%) : Female	0
						Corneocyte pH [lower mid] : Female	6.8
						Corneocyte pH [lower mid] CV (%) : Female	6.8
						Corneocyte thickness [lower mid] µm : Female	0
						Corneocyte thickness [lower mid] CV (%) : Female	0
						Corneocyte width [lower mid] µm : Female	37.5
						Corneocyte width [lower mid] CV (%) : Female	5.7
						Corneocyte length [lower mid] µm : Female	45.6
						Corneocyte length [lower mid] CV (%) : Female	5.7
						Hydration level (% water volume) [lower mid] : Female	55.5
						Hydration level (% water volume) [lower mid] CV (%) : Female	5
						SC lipid viscosity [lower mid] centipose : Female	75
						SC lipid viscosity [lower mid] CV (%) : Female	0
						Corneocyte pH [bottom] : Female	6.8
						Corneocyte pH [bottom] CV (%) : Female	6.8
						Corneocyte thickness [bottom] µm : Female	0
						Corneocyte thickness [bottom] CV (%) : Female	0
						Corneocyte width [bottom] µm : Female	37.5
						Corneocyte width [bottom] CV (%) : Female	5.7
						Corneocyte length [bottom] µm : Female	45.6
						Corneocyte length [bottom] CV (%) : Female	5.7
						Hydration level (% water volume) [bottom] : Female	66.4
						Hydration level (% water volume) [bottom] CV (%) : Female	4
						SC lipid viscosity [bottom] centipose : Female	75
						SC lipid viscosity [bottom] CV (%) : Female	0
						Viable Epidermis thickness µm : Female	50
						Viable Epidermis thickness CV (%) : Female	15
						Dermis thickness µm : Female	2114
						Dermis thickness CV (%) : Female	45
						Subcutis thickness mm : Female	29.4
						Subcutis thickness CV (%) : Female	35
						Muscle thickness mm : Female	12.56
						Muscle thickness CV (%) : Female	19
						Dermis regional blood flow scalar : Female	0.63
						Dermis regional blood flow scalar CV (%) : Female	0
						Subcutis regional blood flow scalar : Female	1
						Subcutis regional blood flow scalar CV (%) : Female	0
						Muscle regional blood flow scalar : Female	1
						Muscle regional blood flow scalar CV (%) : Female	0

## Sheet: Population Script
Brain Volume Script
function DefineBrainVolume(Age, HT, WT, isMale)_x000D_
-- The Equations defined in this script will only be used for individuals above the age of 17_x000D_
_x000D_
if isMale then_x000D_
BrVol = 1.390 - 0.0027 * Age_x000D_
else_x000D_
BrVol = 1.186 - 0.0015 * Age_x000D_
end_x000D_
_x000D_
return BrVol_x000D_
end_x000D_
Cardiac Output Script
function DefineCardiacOutput(age, WT, BSA)_x000D_
CI = 0.015150*age^2 - 2.712723*age + 261.584246_x000D_
CO = CI*BSA_x000D_
return CO_x000D_
end_x000D_
Fat Free Mass
function DefineFatFreeMass(Age, HT, WT, isMale, GW, BMI)_x000D_
--function to calculate fat free mass (FFM)_x000D_
_x000D_
if isMale then_x000D_
R = 0.0174*Age^2 - 1.79*Age + 512.8 --Resistance (in Ohm) for male_x000D_
X = -0.0029*Age^2 + 0.0359*Age + 63.09 --Reactance (in Ohm) for male_x000D_
else_x000D_
R = 0.011 * Age ^ 2 - 1.85 * Age + 629.5 --Resistance (in Ohm) for female_x000D_
X = -0.001 * Age ^ 2 - 0.23 * Age + 75.53 --Reactance (in Ohm) for female_x000D_
end_x000D_
FFM = -4.104 + (0.518 * HT^2) / R + 0.231 * WT + 0.13 * X_x000D_
if isMale then_x000D_
FFM = FFM + 4.229_x000D_
end_x000D_
return FFM_x000D_
end
Infant weight and milk intake Script
function defineMilkIntake(PpT) _x000D_
-- define Milk intake as a function of PpT_x000D_
-- MilkIntake units is L/kg/day_x000D_
-- PpT is postpartum time in months_x000D_
if PpT <= 1 then_x000D_
MilkIntake = (0.181*PpT^2.411)/(0.114^2.411 + PpT^2.411)_x000D_
else_x000D_
MilkIntake = 0.004 + (0.208 - 0.004)*math.exp(-0.15*PpT)_x000D_
end_x000D_
return MilkIntake_x000D_
_x000D_
end_x000D_
_x000D_
function defineInfantWeight(PpT, isMale) _x000D_
-- define weight as a function of PpT_x000D_
-- WT is the infant body weight in kg_x000D_
-- PpT is postpartum time in months_x000D_
if isMale then_x000D_
WT = 9.5*PpT^1.06/(7.40+PpT^1.06)+3.34_x000D_
else_x000D_
WT = 9.28*PpT^1.05/(8.60+PpT^1.05)+3.28_x000D_
end_x000D_
_x000D_
return WT_x000D_
end
Milk parameters Script
function defineMkVol(PpT, InfWT) _x000D_
-- define 24 hr milk volume/production as a function of PpT_x000D_
-- MkVol is milk volume in liters_x000D_
-- InfWT is infant body weight in kg _x000D_
-- PpT is postpartum time in months_x000D_
_x000D_
if PpT <= 6 then_x000D_
MkVol = (0.81*PpT^4.37)/(0.10^4.37 + PpT^4.37)_x000D_
else_x000D_
MkVol = 1.619*math.exp(-0.116* PpT)_x000D_
end_x000D_
return MkVol_x000D_
_x000D_
end_x000D_
_x000D_
function defineMilkpH(PpT, InfWT, MkVol) _x000D_
-- define milk pH as a function of PpT_x000D_
-- PpT is the postpartum Time in months_x000D_
-- InfWT is infant body weight in kg_x000D_
-- MkVol is the milk volume in Litre_x000D_
_x000D_
MilkpH = 0.433* math.exp(-13.079*PpT) + 7.167 * math.exp(0.0023*PpT)_x000D_
_x000D_
return MilkpH_x000D_
end_x000D_
_x000D_
function defineMilkFat(PpT, InfWT) _x000D_
-- define milk Fat as a function of PpT_x000D_
-- MilkFat is milk fat % composition_x000D_
-- InfWT is infant body weight in kg_x000D_
-- PpT is postpartum time in months_x000D_
MilkFat = 3.69 *(1 + 0.012083 *PpT + 0.000171 *PpT^2)_x000D_
_x000D_
return MilkFat _x000D_
end_x000D_

## Sheet: Conc Trials Profiles(CPlasma)
Summary Statistics			Mean
	From (h)	To (h)	TMax (h)	CMax (mg/L)	AUC (mg/L.h)
Isoniazid Intermediate Acetylator	0	14	0.28	7.38767	12.5678
Isoniazid Intermediate Acetylator (Trial 1)	0	14	0.28	7.76962	15.0699
Isoniazid Intermediate Acetylator (Trial 2)	0	14	0.28	8.07207	12.6212
Isoniazid Intermediate Acetylator (Trial 3)	0	14	0.28	7.65388	12.1677
Isoniazid Intermediate Acetylator (Trial 4)	0	14	0.28	6.20264	10.8963
Isoniazid Intermediate Acetylator (Trial 5)	0	14	0.28	7.08467	12.0291
Isoniazid Intermediate Acetylator (Trial 6)	0	14	0.28	7.35816	11.5402
Isoniazid Intermediate Acetylator (Trial 7)	0	14	0.28	7.51725	13.5902
Isoniazid Intermediate Acetylator (Trial 8)	0	14	0.28	6.55972	12.1715
Isoniazid Intermediate Acetylator (Trial 9)	0	14	0.28	7.48147	12.2379
Isoniazid Intermediate Acetylator (Trial 10)	0	14	0.28	8.17721	13.3541
Population Statistics
Time (h)			0	0.07	0.14	0.21	0.28	0.35	0.42	0.49	0.56	0.63	0.7	0.77	0.84	0.91	0.98	1.05	1.12	1.19	1.26	1.33	1.4	1.47	1.54	1.61	1.68	1.75	1.82	1.89	1.96	2.03	2.1	2.17	2.24	2.31	2.38	2.45	2.52	2.59	2.66	2.73	2.8	2.87	2.94	3.01	3.08	3.15	3.22
CSys Mean (mg/L)-Isoniazid Intermediate Acetylator			#N/A	3.78753	5.34159	6.4636	7.38767	6.23513	4.65938	3.97835	3.60369	3.36465	3.19287	3.0582	2.94602	2.8486	2.76152	2.68205	2.60845	2.53952	2.47443	2.41254	2.35342	2.29671	2.24214	2.1895	2.13863	2.08936	2.0416	1.99525	1.95021	1.90643	1.86381	1.82233	1.78193	1.74256	1.70419	1.66677	1.63027	1.59467	1.55992	1.52601	1.49291	1.46058	1.42902	1.39819	1.36809	1.33867	1.30993
CSys 95th percentile			#N/A	4.50067	6.32084	7.64712	8.74012	7.33295	5.6052	4.68631	4.22562	3.92162	3.70666	3.56751	3.4574	3.36395	3.28071	3.20443	3.13315	3.06565	3.00113	2.93907	2.87909	2.82094	2.76441	2.70937	2.6557	2.60331	2.55213	2.5021	2.45316	2.40528	2.35841	2.31252	2.26757	2.22346	2.17958	2.1366	2.09452	2.05331	2.01293	1.97338	1.93463	1.89666	1.85946	1.82299	1.78726	1.75224	1.71792
CSys 5th percentile			#N/A	3.005	4.19453	5.08113	5.8561	4.9763	3.85339	3.32649	2.99544	2.66599	2.44299	2.282	2.19499	2.12385	2.05968	2.00079	1.94607	1.89478	1.84637	1.80043	1.75666	1.71481	1.6747	1.63616	1.59907	1.54744	1.49586	1.44677	1.39996	1.35529	1.31258	1.27171	1.23256	1.195	1.15895	1.12447	1.0985	1.07322	1.04861	1.02463	1.00126	0.978509	0.95629	0.934624	0.913495	0.892881	0.872782
Trial Statistics
Type		Trial
Time (h)			0	0.07	0.14	0.21	0.28	0.35	0.42	0.49	0.56	0.63	0.7	0.77	0.84	0.91	0.98	1.05	1.12	1.19	1.26	1.33	1.4	1.47	1.54	1.61	1.68	1.75	1.82	1.89	1.96	2.03	2.1	2.17	2.24	2.31	2.38	2.45	2.52	2.59	2.66	2.73	2.8	2.87	2.94	3.01	3.08	3.15	3.22
CSys Mean (mg/L)-Isoniazid Intermediate Acetylator (Trial 1)		1	#N/A	3.94308	5.59543	6.78756	7.76962	6.61005	4.96584	4.25495	3.87726	3.64696	3.48803	3.36694	3.26764	3.18183	3.1049	3.03412	2.96782	2.90492	2.84471	2.7867	2.73056	2.67605	2.62301	2.57129	2.5208	2.47146	2.42321	2.37601	2.3298	2.28455	2.24023	2.19681	2.15427	2.11257	2.0717	2.03164	1.99237	1.95387	1.91613	1.87912	1.84283	1.80725	1.77236	1.73815	1.7046	1.6717	1.63944
CSys Mean (mg/L)-Isoniazid Intermediate Acetylator (Trial 2)		2	#N/A	4.1044	5.82271	7.0727	8.07207	6.82866	5.02229	4.17231	3.66386	3.33378	3.10242	2.92912	2.79208	2.67907	2.58278	2.49862	2.42362	2.35568	2.29334	2.2355	2.18132	2.13022	2.08171	2.03541	1.991	1.94828	1.90704	1.86714	1.82845	1.79086	1.75429	1.71867	1.68395	1.65008	1.617	1.58468	1.55308	1.5222	1.49198	1.46242	1.43349	1.40518	1.37745	1.35029	1.3237	1.29766	1.27216
CSys Mean (mg/L)-Isoniazid Intermediate Acetylator (Trial 3)		3	#N/A	3.86633	5.51196	6.69544	7.65388	6.51478	4.84238	4.07729	3.64681	3.37391	3.18181	3.03451	2.91391	2.81032	2.71823	2.63437	2.55669	2.4839	2.41509	2.34966	2.28714	2.22721	2.1696	2.11413	2.06061	2.00892	1.95894	1.91056	1.86371	1.81829	1.77426	1.73154	1.69008	1.64982	1.61072	1.57274	1.53582	1.49992	1.46501	1.43107	1.39804	1.3659	1.33462	1.30418	1.27453	1.24567	1.21755
CSys Mean (mg/L)-Isoniazid Intermediate Acetylator (Trial 4)		4	#N/A	3.19193	4.4992	5.43068	6.20264	5.24658	3.90642	3.35148	3.05909	2.87398	2.73934	2.63181	2.54055	2.45999	2.38697	2.31962	2.2567	2.19742	2.1412	2.08761	2.03636	1.98718	1.93989	1.89432	1.85033	1.80782	1.76668	1.72682	1.68817	1.65066	1.61423	1.57883	1.5444	1.51089	1.47827	1.4465	1.41554	1.38536	1.35593	1.32721	1.29919	1.27184	1.24513	1.21905	1.19356	1.16866	1.14433
CSys Mean (mg/L)-Isoniazid Intermediate Acetylator (Trial 5)		5	#N/A	3.72141	5.18102	6.22085	7.08467	5.88257	4.37485	3.76511	3.44935	3.25234	3.11006	2.99652	2.8999	2.81418	2.73599	2.66328	2.59475	2.52956	2.46711	2.407	2.34894	2.2927	2.23814	2.18511	2.13354	2.08334	2.03444	1.98679	1.94035	1.89507	1.85091	1.80784	1.76583	1.72484	1.68485	1.64584	1.60776	1.57061	1.53435	1.49897	1.46443	1.43073	1.39783	1.36572	1.33438	1.30378	1.27392
CSys Mean (mg/L)-Isoniazid Intermediate Acetylator (Trial 6)		6	#N/A	3.81996	5.35469	6.45329	7.35816	6.13266	4.57678	3.9084	3.54724	3.31593	3.14579	3.00814	2.89004	2.78509	2.68978	2.60198	2.52029	2.44371	2.37152	2.30316	2.23818	2.17623	2.11702	2.0603	2.00587	1.95354	1.90316	1.8546	1.80774	1.76246	1.71869	1.67632	1.63529	1.59552	1.55694	1.51951	1.48316	1.44786	1.41354	1.38017	1.34771	1.31613	1.28538	1.25545	1.22629	1.19789	1.17021
CSys Mean (mg/L)-Isoniazid Intermediate Acetylator (Trial 7)		7	#N/A	3.80549	5.38956	6.54385	7.51725	6.4524	4.8947	4.26629	3.93663	3.72807	3.57524	3.45127	3.34398	3.24735	3.15814	3.07444	2.99507	2.91925	2.84644	2.77627	2.70846	2.64279	2.57909	2.51725	2.45714	2.39868	2.34178	2.28639	2.23245	2.17989	2.12868	2.07876	2.03009	1.98263	1.93636	1.89122	1.8472	1.80425	1.76236	1.72148	1.68159	1.64267	1.60468	1.56762	1.53144	1.49613	1.46166
CSys Mean (mg/L)-Isoniazid Intermediate Acetylator (Trial 8)		8	#N/A	3.39987	4.74835	5.73018	6.55972	5.50776	4.16956	3.63548	3.35467	3.17462	3.04125	2.9329	2.83974	2.75675	2.68106	2.6109	2.54509	2.4828	2.42344	2.36657	2.31186	2.25905	2.20796	2.15842	2.11032	2.06354	2.018	1.97364	1.9304	1.88823	1.84708	1.80691	1.7677	1.7294	1.69199	1.65545	1.61975	1.58486	1.55076	1.51744	1.48488	1.45305	1.42194	1.39152	1.36179	1.33273	1.30431
CSys Mean (mg/L)-Isoniazid Intermediate Acetylator (Trial 9)		9	#N/A	3.87914	5.43111	6.5519	7.48147	6.23844	4.68195	4.01483	3.64871	3.41052	3.23534	3.09595	2.9792	2.87802	2.78796	2.70624	2.63097	2.56078	2.4947	2.43189	2.3719	2.31435	2.25886	2.20525	2.1533	2.10288	2.05388	2.00621	1.95978	1.9146	1.87039	1.82736	1.78533	1.74436	1.70431	1.66521	1.62705	1.58976	1.55336	1.51783	1.48305	1.44912	1.41594	1.38356	1.35199	1.321	1.2908
CSys Mean (mg/L)-Isoniazid Intermediate Acetylator (Trial 10)		10	#N/A	4.14372	5.8819	7.1495	8.17721	6.93743	5.15906	4.33737	3.85331	3.53636	3.3094	3.13483	2.99311	2.87341	2.76935	2.67693	2.5935	2.51721	2.44673	2.38106	2.31944	2.26128	2.20612	2.15358	2.10336	2.0552	2.00891	1.96431	1.92126	1.87964	1.83934	1.80027	1.76236	1.72553	1.68974	1.65491	1.62101	1.58799	1.55581	1.52444	1.49384	1.46399	1.43485	1.4064	1.37861	1.35147	1.32495
Individual Statistics
Type	Individual	Trial
Time (h)			0	0.07	0.14	0.21	0.28	0.35	0.42	0.49	0.56	0.63	0.7	0.77	0.84	0.91	0.98	1.05	1.12	1.19	1.26	1.33	1.4	1.47	1.54	1.61	1.68	1.75	1.82	1.89	1.96	2.03	2.1	2.17	2.24	2.31	2.38	2.45	2.52	2.59	2.66	2.73	2.8	2.87	2.94	3.01	3.08	3.15	3.22
CSys (mg/L)	1	1	0	3.5734	5.04562	6.10837	6.99839	5.93988	4.49464	3.89961	3.59395	3.40591	3.2721	3.16681	3.07831	3.00056	2.93015	2.86496	2.80363	2.74529	2.68931	2.63527	2.58289	2.53194	2.48229	2.43381	2.38642	2.34006	2.29468	2.25023	2.20669	2.16402	2.1222	2.0812	2.041	2.0016	1.96296	1.92507	1.88791	1.85148	1.81576	1.78072	1.74636	1.71267	1.67963	1.64723	1.61545	1.58429	1.55372
CSys (mg/L)	13	1	0	4.31277	6.14524	7.46674	8.54085	7.28022	5.43703	4.61028	4.16057	3.88801	3.70396	3.56707	3.45698	3.3631	3.27965	3.20329	3.13201	3.06456	3.00011	2.93813	2.87824	2.82017	2.76372	2.70876	2.65517	2.60286	2.55175	2.50178	2.45291	2.40509	2.35827	2.31243	2.26753	2.22355	2.18045	2.13822	2.09683	2.05626	2.0165	1.97751	1.9393	1.90183	1.86509	1.82907	1.79375	1.75912	1.72516
CSys (mg/L)	3	2	0	3.96832	5.59109	6.73132	7.60518	6.34321	4.44032	3.54887	3.01471	2.67584	2.44701	2.28235	2.15659	2.05551	1.97089	1.89764	1.83275	1.77415	1.72046	1.67076	1.62424	1.58047	1.53902	1.49954	1.46183	1.42567	1.3909	1.3574	1.32503	1.29375	1.26341	1.234	1.20545	1.17771	1.15074	1.12448	1.09891	1.07402	1.04975	1.0261	1.00303	0.980557	0.958593	0.937164	0.916254	0.895842	0.875931
CSys (mg/L)	15	2	0	4.24048	6.05433	7.41409	8.53896	7.31412	5.60426	4.79576	4.31301	3.99172	3.75784	3.57589	3.42758	3.30263	3.19467	3.09961	3.01449	2.93721	2.86622	2.80023	2.7384	2.67998	2.6244	2.57127	2.52017	2.47089	2.42318	2.37688	2.33186	2.28797	2.24517	2.20334	2.16245	2.12245	2.08326	2.04488	2.00726	1.97038	1.93421	1.89874	1.86394	1.8298	1.7963	1.76342	1.73115	1.69948	1.66839
CSys (mg/L)	5	3	0	4.29242	6.08339	7.37321	8.43091	7.14664	5.34049	4.54575	4.10894	3.832	3.63412	3.47909	3.34934	3.23568	3.13295	3.03807	2.94914	2.86494	2.78463	2.70764	2.63354	2.56203	2.49287	2.42591	2.36096	2.29795	2.23675	2.17728	2.11949	2.06326	2.0086	1.95541	1.90367	1.85332	1.80432	1.75664	1.71023	1.66504	1.62106	1.57825	1.53659	1.49601	1.45652	1.41807	1.38064	1.3442	1.30872
CSys (mg/L)	6	3	0	3.44024	4.94052	6.01768	6.87685	5.88293	4.34426	3.60884	3.18469	2.91581	2.7295	2.58993	2.47849	2.38496	2.30351	2.23066	2.16425	2.10286	2.04556	1.99168	1.94074	1.89239	1.84633	1.80235	1.76025	1.71989	1.68112	1.64384	1.60793	1.57332	1.53993	1.50767	1.47649	1.44633	1.41713	1.38883	1.3614	1.33479	1.30896	1.28388	1.2595	1.23579	1.21273	1.19028	1.16843	1.14713	1.12638
CSys (mg/L)	10	4	0	3.60033	5.0997	6.17692	7.06493	5.98865	4.48774	3.83827	3.48889	3.26916	3.11198	2.98822	2.8841	2.79252	2.70959	2.63302	2.56137	2.49371	2.4294	2.36797	2.30909	2.25248	2.19794	2.14528	2.09438	2.0451	1.99734	1.95101	1.90603	1.86233	1.81985	1.77853	1.73832	1.69916	1.66103	1.62386	1.58764	1.55232	1.51786	1.48425	1.45146	1.41944	1.38819	1.35768	1.32787	1.29877	1.27033
CSys (mg/L)	12	4	0	2.78353	3.8987	4.68444	5.34034	4.50452	3.3251	2.86469	2.62928	2.47879	2.36671	2.2754	2.19701	2.12745	2.06435	2.00621	1.95204	1.90113	1.853	1.80726	1.76363	1.72188	1.68184	1.64335	1.60629	1.57054	1.53602	1.50263	1.47031	1.43899	1.40861	1.37912	1.35047	1.32262	1.29552	1.26914	1.24345	1.21841	1.19399	1.17017	1.14693	1.12423	1.10207	1.08041	1.05925	1.03856	1.01833
CSys (mg/L)	4	5	0	3.34475	4.68728	5.64886	6.45389	5.4201	4.07316	3.53113	3.25626	3.08713	2.96597	2.87	2.78906	2.71794	2.65363	2.59427	2.53861	2.48581	2.43529	2.38664	2.33957	2.29386	2.24937	2.20597	2.16358	2.12215	2.0816	2.04192	2.00304	1.96494	1.92762	1.89103	1.85516	1.81999	1.7855	1.75168	1.71851	1.68598	1.65407	1.62278	1.59208	1.56197	1.53244	1.50346	1.47503	1.44715	1.41979
CSys (mg/L)	19	5	0	4.09807	5.67476	6.79283	7.71545	6.34504	4.67654	3.99909	3.64245	3.41756	3.25416	3.12304	3.01075	2.91043	2.81834	2.73228	2.6509	2.57331	2.49894	2.42737	2.35831	2.29154	2.2269	2.16425	2.10349	2.04452	1.98727	1.93167	1.87766	1.82519	1.7742	1.72465	1.6765	1.6297	1.58421	1.53999	1.49701	1.45524	1.41463	1.37516	1.33679	1.29949	1.26323	1.22798	1.19372	1.16042	1.12804
CSys (mg/L)	7	6	0	4.12853	5.73401	6.88599	7.83648	6.4283	4.81234	4.12584	3.76449	3.5423	3.38599	3.26445	3.16327	3.07512	2.99587	2.92304	2.85502	2.79072	2.7294	2.67053	2.61373	2.55873	2.50532	2.45334	2.40267	2.35323	2.30493	2.25773	2.21157	2.1664	2.12221	2.07895	2.03659	1.99512	1.95451	1.91474	1.87578	1.83763	1.80025	1.76365	1.72779	1.69266	1.65825	1.62454	1.59151	1.55916	1.52747
CSys (mg/L)	16	6	0	3.5114	4.97537	6.02059	6.87985	5.83701	4.34121	3.69097	3.32999	3.08957	2.90559	2.75183	2.61681	2.49507	2.38369	2.28092	2.18556	2.0967	2.01364	1.93578	1.86263	1.79373	1.72872	1.66726	1.60906	1.55385	1.50139	1.45147	1.40391	1.35852	1.31517	1.2737	1.23398	1.19591	1.15938	1.12428	1.09055	1.05808	1.02682	0.996693	0.967638	0.939598	0.912523	0.886364	0.861077	0.83662	0.812955
CSys (mg/L)	18	7	0	3.7418	5.31511	6.46443	7.43846	6.40334	4.90126	4.29758	3.99115	3.80332	3.66842	3.55974	3.4655	3.38014	3.30084	3.22602	3.15475	3.08641	3.0206	2.95701	2.89539	2.83558	2.77743	2.72082	2.66565	2.61185	2.55933	2.50805	2.45793	2.40895	2.36104	2.31418	2.26833	2.22346	2.17953	2.13652	2.0944	2.05315	2.01275	1.97316	1.93439	1.89639	1.85916	1.82267	1.78692	1.75188	1.71754
CSys (mg/L)	20	7	0	3.86918	5.464	6.62328	7.59605	6.50146	4.88815	4.23499	3.88212	3.65281	3.48205	3.34279	3.22246	3.11457	3.01545	2.92286	2.83539	2.75208	2.67228	2.59554	2.52153	2.44999	2.38076	2.31367	2.24862	2.1855	2.12423	2.06474	2.00696	1.95084	1.89631	1.84333	1.79184	1.74181	1.69319	1.64593	1.6	1.55536	1.51197	1.46979	1.42879	1.38894	1.35021	1.31256	1.27596	1.24038	1.20579
CSys (mg/L)	14	8	0	3.78307	5.2866	6.35835	7.2362	6.01438	4.44425	3.77321	3.40645	3.1693	2.99428	2.85335	2.73363	2.62847	2.53398	2.4477	2.36792	2.29344	2.22335	2.15697	2.09378	2.03339	1.97547	1.91976	1.86606	1.81421	1.76408	1.71554	1.6685	1.62288	1.5786	1.53562	1.49387	1.4533	1.41387	1.37555	1.33828	1.30204	1.2668	1.23253	1.19919	1.16676	1.13521	1.10452	1.07466	1.04562	1.01736
CSys (mg/L)	17	8	0	3.01666	4.2101	5.10201	5.88324	5.00114	3.89486	3.49775	3.30288	3.17994	3.08822	3.01245	2.94585	2.88503	2.82814	2.77411	2.72226	2.67216	2.62353	2.57617	2.52993	2.48472	2.44046	2.39709	2.35457	2.31286	2.27193	2.23175	2.19231	2.15358	2.11555	2.07821	2.04153	2.0055	1.97011	1.93535	1.90121	1.86767	1.83473	1.80236	1.77057	1.73934	1.70866	1.67853	1.64892	1.61984	1.59127
CSys (mg/L)	8	9	0	4.48112	6.29619	7.61886	8.71036	7.26702	5.4827	4.67887	4.22102	3.91793	3.69392	3.51644	3.36942	3.24399	3.13436	3.03677	2.94857	2.86775	2.7929	2.72263	2.65626	2.59319	2.53281	2.47483	2.41889	2.36475	2.31227	2.26131	2.2117	2.16354	2.11624	2.07029	2.02535	1.98155	1.93866	1.89674	1.85582	1.81574	1.77661	1.73837	1.70083	1.6642	1.62831	1.59324	1.55907	1.52535	1.49252
CSys (mg/L)	9	9	0	3.27716	4.56603	5.48494	6.25258	5.20986	3.8812	3.35079	3.07639	2.90312	2.77676	2.67545	2.58899	2.51204	2.44156	2.37572	2.31337	2.2538	2.1965	2.14116	2.08755	2.0355	1.9849	1.93566	1.88772	1.84101	1.79548	1.75111	1.70785	1.66567	1.62454	1.58443	1.54531	1.50716	1.46996	1.43367	1.39829	1.36377	1.33011	1.29728	1.26526	1.23404	1.20358	1.17388	1.1449	1.11665	1.08909
CSys (mg/L)	2	10	0	3.41526	4.97461	6.11496	7.04893	6.18405	4.69492	3.9942	3.59738	3.34591	3.1698	3.03562	2.92637	2.83297	2.75032	2.67542	2.60642	2.54211	2.48169	2.42458	2.37033	2.31862	2.26919	2.22182	2.17633	2.13256	2.09039	2.0497	2.01039	1.97237	1.93556	1.89987	1.86526	1.83165	1.79899	1.76724	1.73633	1.70623	1.6769	1.64831	1.62041	1.59317	1.56657	1.54057	1.51516	1.49031	1.46599
CSys (mg/L)	11	10	0	4.87217	6.78919	8.18405	9.30549	7.69081	5.62321	4.68055	4.10924	3.7268	3.449	3.23405	3.05985	2.91385	2.78838	2.67845	2.58058	2.49231	2.41176	2.33754	2.26855	2.20394	2.14305	2.08534	2.03039	1.97784	1.92743	1.87892	1.83213	1.7869	1.74312	1.70067	1.65946	1.61942	1.58048	1.54258	1.50569	1.46975	1.43472	1.40057	1.36728	1.33481	1.30313	1.27222	1.24207	1.21264	1.18392
Observed Data
Time (h)			0.597	0.829	1.363	2.106	2.918	3.522	4.381	5.1	5.82	6.516	7.329	8.141	8.768	9.58	10.3	11.043	11.786	12.737	13.457
Subject 1 : DV 1			3.076	2.336	1.816	1.445	1.14	0.951	0.763	0.617	0.498	0.4	0.318	0.259	0.213	0.171	0.14	0.113	0.092	0.069	0.057
[truncated: 154 more columns]

## Sheet: Conc Profiles CSys(CPlasma)
Summary Statistics			Mean
	From (h)	To (h)	TMax (h)	CMax (mg/L)	AUC (mg/L.h)
CPlasma (mg/L)	0	14	0.28	7.38767	12.5678
Population Statistics
Time (h)			0	0.07	0.14	0.21	0.28	0.35	0.42	0.49	0.56	0.63	0.7	0.77	0.84	0.91	0.98	1.05	1.12	1.19	1.26	1.33	1.4	1.47	1.54	1.61	1.68	1.75	1.82	1.89	1.96	2.03	2.1	2.17	2.24	2.31	2.38	2.45	2.52	2.59	2.66	2.73	2.8	2.87	2.94	3.01	3.08	3.15	3.22
CSys Mean (mg/L)			#N/A	3.78753	5.34159	6.4636	7.38767	6.23513	4.65938	3.97835	3.60369	3.36465	3.19287	3.0582	2.94602	2.8486	2.76152	2.68205	2.60845	2.53952	2.47443	2.41254	2.35342	2.29671	2.24214	2.1895	2.13863	2.08936	2.0416	1.99525	1.95021	1.90643	1.86381	1.82233	1.78193	1.74256	1.70419	1.66677	1.63027	1.59467	1.55992	1.52601	1.49291	1.46058	1.42902	1.39819	1.36809	1.33867	1.30993
CSys 95th percentile			#N/A	4.50067	6.32084	7.64712	8.74012	7.33295	5.6052	4.68631	4.22562	3.92162	3.70666	3.56751	3.4574	3.36395	3.28071	3.20443	3.13315	3.06565	3.00113	2.93907	2.87909	2.82094	2.76441	2.70937	2.6557	2.60331	2.55213	2.5021	2.45316	2.40528	2.35841	2.31252	2.26757	2.22346	2.17958	2.1366	2.09452	2.05331	2.01293	1.97338	1.93463	1.89666	1.85946	1.82299	1.78726	1.75224	1.71792
CSys 5th percentile			#N/A	3.005	4.19453	5.08113	5.8561	4.9763	3.85339	3.32649	2.99544	2.66599	2.44299	2.282	2.19499	2.12385	2.05968	2.00079	1.94607	1.89478	1.84637	1.80043	1.75666	1.71481	1.6747	1.63616	1.59907	1.54744	1.49586	1.44677	1.39996	1.35529	1.31258	1.27171	1.23256	1.195	1.15895	1.12447	1.0985	1.07322	1.04861	1.02463	1.00126	0.978509	0.95629	0.934624	0.913495	0.892881	0.872782
Individual Statistics
Type	Individual	Trial
Time (h)			0	0.07	0.14	0.21	0.28	0.35	0.42	0.49	0.56	0.63	0.7	0.77	0.84	0.91	0.98	1.05	1.12	1.19	1.26	1.33	1.4	1.47	1.54	1.61	1.68	1.75	1.82	1.89	1.96	2.03	2.1	2.17	2.24	2.31	2.38	2.45	2.52	2.59	2.66	2.73	2.8	2.87	2.94	3.01	3.08	3.15	3.22
CSys (mg/L)	1	1	0	3.5734	5.04562	6.10837	6.99839	5.93988	4.49464	3.89961	3.59395	3.40591	3.2721	3.16681	3.07831	3.00056	2.93015	2.86496	2.80363	2.74529	2.68931	2.63527	2.58289	2.53194	2.48229	2.43381	2.38642	2.34006	2.29468	2.25023	2.20669	2.16402	2.1222	2.0812	2.041	2.0016	1.96296	1.92507	1.88791	1.85148	1.81576	1.78072	1.74636	1.71267	1.67963	1.64723	1.61545	1.58429	1.55372
CSys (mg/L)	2	10	0	3.41526	4.97461	6.11496	7.04893	6.18405	4.69492	3.9942	3.59738	3.34591	3.1698	3.03562	2.92637	2.83297	2.75032	2.67542	2.60642	2.54211	2.48169	2.42458	2.37033	2.31862	2.26919	2.22182	2.17633	2.13256	2.09039	2.0497	2.01039	1.97237	1.93556	1.89987	1.86526	1.83165	1.79899	1.76724	1.73633	1.70623	1.6769	1.64831	1.62041	1.59317	1.56657	1.54057	1.51516	1.49031	1.46599
CSys (mg/L)	3	2	0	3.96832	5.59109	6.73132	7.60518	6.34321	4.44032	3.54887	3.01471	2.67584	2.44701	2.28235	2.15659	2.05551	1.97089	1.89764	1.83275	1.77415	1.72046	1.67076	1.62424	1.58047	1.53902	1.49954	1.46183	1.42567	1.3909	1.3574	1.32503	1.29375	1.26341	1.234	1.20545	1.17771	1.15074	1.12448	1.09891	1.07402	1.04975	1.0261	1.00303	0.980557	0.958593	0.937164	0.916254	0.895842	0.875931
CSys (mg/L)	4	5	0	3.34475	4.68728	5.64886	6.45389	5.4201	4.07316	3.53113	3.25626	3.08713	2.96597	2.87	2.78906	2.71794	2.65363	2.59427	2.53861	2.48581	2.43529	2.38664	2.33957	2.29386	2.24937	2.20597	2.16358	2.12215	2.0816	2.04192	2.00304	1.96494	1.92762	1.89103	1.85516	1.81999	1.7855	1.75168	1.71851	1.68598	1.65407	1.62278	1.59208	1.56197	1.53244	1.50346	1.47503	1.44715	1.41979
CSys (mg/L)	5	3	0	4.29242	6.08339	7.37321	8.43091	7.14664	5.34049	4.54575	4.10894	3.832	3.63412	3.47909	3.34934	3.23568	3.13295	3.03807	2.94914	2.86494	2.78463	2.70764	2.63354	2.56203	2.49287	2.42591	2.36096	2.29795	2.23675	2.17728	2.11949	2.06326	2.0086	1.95541	1.90367	1.85332	1.80432	1.75664	1.71023	1.66504	1.62106	1.57825	1.53659	1.49601	1.45652	1.41807	1.38064	1.3442	1.30872
CSys (mg/L)	6	3	0	3.44024	4.94052	6.01768	6.87685	5.88293	4.34426	3.60884	3.18469	2.91581	2.7295	2.58993	2.47849	2.38496	2.30351	2.23066	2.16425	2.10286	2.04556	1.99168	1.94074	1.89239	1.84633	1.80235	1.76025	1.71989	1.68112	1.64384	1.60793	1.57332	1.53993	1.50767	1.47649	1.44633	1.41713	1.38883	1.3614	1.33479	1.30896	1.28388	1.2595	1.23579	1.21273	1.19028	1.16843	1.14713	1.12638
CSys (mg/L)	7	6	0	4.12853	5.73401	6.88599	7.83648	6.4283	4.81234	4.12584	3.76449	3.5423	3.38599	3.26445	3.16327	3.07512	2.99587	2.92304	2.85502	2.79072	2.7294	2.67053	2.61373	2.55873	2.50532	2.45334	2.40267	2.35323	2.30493	2.25773	2.21157	2.1664	2.12221	2.07895	2.03659	1.99512	1.95451	1.91474	1.87578	1.83763	1.80025	1.76365	1.72779	1.69266	1.65825	1.62454	1.59151	1.55916	1.52747
CSys (mg/L)	8	9	0	4.48112	6.29619	7.61886	8.71036	7.26702	5.4827	4.67887	4.22102	3.91793	3.69392	3.51644	3.36942	3.24399	3.13436	3.03677	2.94857	2.86775	2.7929	2.72263	2.65626	2.59319	2.53281	2.47483	2.41889	2.36475	2.31227	2.26131	2.2117	2.16354	2.11624	2.07029	2.02535	1.98155	1.93866	1.89674	1.85582	1.81574	1.77661	1.73837	1.70083	1.6642	1.62831	1.59324	1.55907	1.52535	1.49252
CSys (mg/L)	9	9	0	3.27716	4.56603	5.48494	6.25258	5.20986	3.8812	3.35079	3.07639	2.90312	2.77676	2.67545	2.58899	2.51204	2.44156	2.37572	2.31337	2.2538	2.1965	2.14116	2.08755	2.0355	1.9849	1.93566	1.88772	1.84101	1.79548	1.75111	1.70785	1.66567	1.62454	1.58443	1.54531	1.50716	1.46996	1.43367	1.39829	1.36377	1.33011	1.29728	1.26526	1.23404	1.20358	1.17388	1.1449	1.11665	1.08909
CSys (mg/L)	10	4	0	3.60033	5.0997	6.17692	7.06493	5.98865	4.48774	3.83827	3.48889	3.26916	3.11198	2.98822	2.8841	2.79252	2.70959	2.63302	2.56137	2.49371	2.4294	2.36797	2.30909	2.25248	2.19794	2.14528	2.09438	2.0451	1.99734	1.95101	1.90603	1.86233	1.81985	1.77853	1.73832	1.69916	1.66103	1.62386	1.58764	1.55232	1.51786	1.48425	1.45146	1.41944	1.38819	1.35768	1.32787	1.29877	1.27033
CSys (mg/L)	11	10	0	4.87217	6.78919	8.18405	9.30549	7.69081	5.62321	4.68055	4.10924	3.7268	3.449	3.23405	3.05985	2.91385	2.78838	2.67845	2.58058	2.49231	2.41176	2.33754	2.26855	2.20394	2.14305	2.08534	2.03039	1.97784	1.92743	1.87892	1.83213	1.7869	1.74312	1.70067	1.65946	1.61942	1.58048	1.54258	1.50569	1.46975	1.43472	1.40057	1.36728	1.33481	1.30313	1.27222	1.24207	1.21264	1.18392
CSys (mg/L)	12	4	0	2.78353	3.8987	4.68444	5.34034	4.50452	3.3251	2.86469	2.62928	2.47879	2.36671	2.2754	2.19701	2.12745	2.06435	2.00621	1.95204	1.90113	1.853	1.80726	1.76363	1.72188	1.68184	1.64335	1.60629	1.57054	1.53602	1.50263	1.47031	1.43899	1.40861	1.37912	1.35047	1.32262	1.29552	1.26914	1.24345	1.21841	1.19399	1.17017	1.14693	1.12423	1.10207	1.08041	1.05925	1.03856	1.01833
CSys (mg/L)	13	1	0	4.31277	6.14524	7.46674	8.54085	7.28022	5.43703	4.61028	4.16057	3.88801	3.70396	3.56707	3.45698	3.3631	3.27965	3.20329	3.13201	3.06456	3.00011	2.93813	2.87824	2.82017	2.76372	2.70876	2.65517	2.60286	2.55175	2.50178	2.45291	2.40509	2.35827	2.31243	2.26753	2.22355	2.18045	2.13822	2.09683	2.05626	2.0165	1.97751	1.9393	1.90183	1.86509	1.82907	1.79375	1.75912	1.72516
CSys (mg/L)	14	8	0	3.78307	5.2866	6.35835	7.2362	6.01438	4.44425	3.77321	3.40645	3.1693	2.99428	2.85335	2.73363	2.62847	2.53398	2.4477	2.36792	2.29344	2.22335	2.15697	2.09378	2.03339	1.97547	1.91976	1.86606	1.81421	1.76408	1.71554	1.6685	1.62288	1.5786	1.53562	1.49387	1.4533	1.41387	1.37555	1.33828	1.30204	1.2668	1.23253	1.19919	1.16676	1.13521	1.10452	1.07466	1.04562	1.01736
CSys (mg/L)	15	2	0	4.24048	6.05433	7.41409	8.53896	7.31412	5.60426	4.79576	4.31301	3.99172	3.75784	3.57589	3.42758	3.30263	3.19467	3.09961	3.01449	2.93721	2.86622	2.80023	2.7384	2.67998	2.6244	2.57127	2.52017	2.47089	2.42318	2.37688	2.33186	2.28797	2.24517	2.20334	2.16245	2.12245	2.08326	2.04488	2.00726	1.97038	1.93421	1.89874	1.86394	1.8298	1.7963	1.76342	1.73115	1.69948	1.66839
CSys (mg/L)	16	6	0	3.5114	4.97537	6.02059	6.87985	5.83701	4.34121	3.69097	3.32999	3.08957	2.90559	2.75183	2.61681	2.49507	2.38369	2.28092	2.18556	2.0967	2.01364	1.93578	1.86263	1.79373	1.72872	1.66726	1.60906	1.55385	1.50139	1.45147	1.40391	1.35852	1.31517	1.2737	1.23398	1.19591	1.15938	1.12428	1.09055	1.05808	1.02682	0.996693	0.967638	0.939598	0.912523	0.886364	0.861077	0.83662	0.812955
CSys (mg/L)	17	8	0	3.01666	4.2101	5.10201	5.88324	5.00114	3.89486	3.49775	3.30288	3.17994	3.08822	3.01245	2.94585	2.88503	2.82814	2.77411	2.72226	2.67216	2.62353	2.57617	2.52993	2.48472	2.44046	2.39709	2.35457	2.31286	2.27193	2.23175	2.19231	2.15358	2.11555	2.07821	2.04153	2.0055	1.97011	1.93535	1.90121	1.86767	1.83473	1.80236	1.77057	1.73934	1.70866	1.67853	1.64892	1.61984	1.59127
CSys (mg/L)	18	7	0	3.7418	5.31511	6.46443	7.43846	6.40334	4.90126	4.29758	3.99115	3.80332	3.66842	3.55974	3.4655	3.38014	3.30084	3.22602	3.15475	3.08641	3.0206	2.95701	2.89539	2.83558	2.77743	2.72082	2.66565	2.61185	2.55933	2.50805	2.45793	2.40895	2.36104	2.31418	2.26833	2.22346	2.17953	2.13652	2.0944	2.05315	2.01275	1.97316	1.93439	1.89639	1.85916	1.82267	1.78692	1.75188	1.71754
CSys (mg/L)	19	5	0	4.09807	5.67476	6.79283	7.71545	6.34504	4.67654	3.99909	3.64245	3.41756	3.25416	3.12304	3.01075	2.91043	2.81834	2.73228	2.6509	2.57331	2.49894	2.42737	2.35831	2.29154	2.2269	2.16425	2.10349	2.04452	1.98727	1.93167	1.87766	1.82519	1.7742	1.72465	1.6765	1.6297	1.58421	1.53999	1.49701	1.45524	1.41463	1.37516	1.33679	1.29949	1.26323	1.22798	1.19372	1.16042	1.12804
CSys (mg/L)	20	7	0	3.86918	5.464	6.62328	7.59605	6.50146	4.88815	4.23499	3.88212	3.65281	3.48205	3.34279	3.22246	3.11457	3.01545	2.92286	2.83539	2.75208	2.67228	2.59554	2.52153	2.44999	2.38076	2.31367	2.24862	2.1855	2.12423	2.06474	2.00696	1.95084	1.89631	1.84333	1.79184	1.74181	1.69319	1.64593	1.6	1.55536	1.51197	1.46979	1.42879	1.38894	1.35021	1.31256	1.27596	1.24038	1.20579
Observed Data
Time (h)			0.597	0.829	1.363	2.106	2.918	3.522	4.381	5.1	5.82	6.516	7.329	8.141	8.768	9.58	10.3	11.043	11.786	12.737	13.457
Subject 1 : DV 1			3.076	2.336	1.816	1.445	1.14	0.951	0.763	0.617	0.498	0.4	0.318	0.259	0.213	0.171	0.14	0.113	0.092	0.069	0.057
[truncated: 154 more columns]

## Sheet: Int AUC 1st(Sub)(CPlasma)
AUC for first dose (Sub)(CPlasma) integrated from 0.00 (h) to 14.00 (h)																					AUC (mg/L.h)
Index	Trial	AUC (mg/L.h)	TMax (h)	CMax (mg/L)	Dose (mg)	CL (Dose/AUC) (L/h)	LambdaZ (1/h)	Half-life (h)	AUC_INF (mg/L.h)	CL (Dose/AUC_INF) (L/h)											Trial Group	95th percentile	5th percentile	median	up-median	median-lo
1	1	14.1665	0.3	7.23483	200	14.1178	0.27825	2.49109	14.4446	13.846											1	15.9451	14.2601	15.1026	0.84249	0.84249
2	10	14.4655	0.3	7.29238	200	13.826	0.21721	3.19114	15.1033	13.2422											2	15.5751	9.73458	12.6548	2.92025	2.92025
3	2	9.41011	0.3	7.82295	200	21.2537	0.314234	2.20583	9.5034	21.0451											3	12.6542	11.7443	12.1992	0.454968	0.454968
4	5	13.0094	0.3	6.66794	200	15.3735	0.272442	2.5442	13.2858	15.0537											4	11.9616	9.88363	10.9226	1.03897	1.03897
5	3	12.7048	0.3	8.70757	200	15.7421	0.382028	1.81439	12.7605	15.6734											5	12.9146	11.2078	12.0612	0.853365	0.853365
6	3	11.6937	0.3	7.09721	200	17.1032	0.22389	3.09593	12.1227	16.498											6	13.9284	9.21795	11.5732	2.35523	2.35523
7	6	14.1901	0.3	8.08675	200	14.0943	0.293307	2.36321	14.4106	13.8786											7	15.3708	11.8714	13.6211	1.74967	1.74967
8	9	14.305	0.3	8.9967	200	13.9811	0.310938	2.22921	14.4731	13.8188											8	14.0171	10.3843	12.2007	1.81638	1.81638
9	9	10.2384	0.3	6.45616	200	19.5343	0.356991	1.94164	10.3034	19.411											9	14.1017	10.4417	12.2717	1.82997	1.82997
10	4	12.077	0.3	7.29825	200	16.5604	0.311992	2.22169	12.2175	16.3699											10	14.3578	12.4188	13.3883	0.969497	0.969497
11	10	12.3111	0.3	9.5932	200	16.2455	0.341818	2.02782	12.398	16.1316
12	4	9.76819	0.3	5.51446	200	20.4746	0.272187	2.54659	9.9657	20.0688											Trial Range	Upper Percentile	Lower Percentile	Median
13	1	16.0387	0.3	8.8206	200	12.4699	0.278274	2.49088	16.3474	12.2344											0	15.9065	9.38742	12.5079
14	8	10.1825	0.3	7.46607	200	19.6415	0.391293	1.77143	10.2208	19.5679											11	15.9065	9.38742	12.5079
15	2	15.8996	0.3	8.83272	200	12.579	0.263511	2.63043	16.2692	12.2932
16	6	8.95626	0.3	7.10511	200	22.3307	0.390159	1.77657	8.98684	22.2548
17	8	14.2189	0.3	6.09542	200	14.0658	0.2542	2.72678	14.623	13.6771
18	7	15.5652	0.3	7.69879	200	12.8492	0.282179	2.45641	15.8557	12.6138
19	5	11.113	0.3	7.95843	200	17.9969	0.404226	1.71475	11.1488	17.9392
20	7	11.677	0.3	7.85392	200	17.1277	0.403861	1.7163	11.7154	17.0715
																					CMax (mg/L)
	Statistics																				Trial Group	95th percentile	5th percentile	median	up-median	median-lo
		AUC (mg/L.h)	TMax (h)	CMax (mg/L)	Dose (mg)	CL (Dose/AUC) (L/h)	LambdaZ (1/h)	Half-life (h)	AUC_INF (mg/L.h)	CL (Dose/AUC_INF) (L/h)											1	8.74131	7.31412	8.02772	0.713595	0.713595
	Mean	12.5995	0.3	7.62997	200	16.3684	0.31215	2.29781	12.8078	16.1344											2	8.78223	7.87343	8.32783	0.454397	0.454397
	Median	12.5079	0.3	7.58243	200	15.9938	0.302123	2.29621	12.5793	15.9025											3	8.62705	7.17773	7.90239	0.724661	0.724661
	Geometric Mean	12.4106	0.3	7.56202	200	16.1152	0.306867	2.25879	12.6033	15.8688											4	7.20906	5.60365	6.40636	0.802707	0.802707
	Geometric CV	0.181466	0	0.139107	0	0.181466	0.191721	0.191721	0.187404	0.187404											5	7.89391	6.73247	7.31319	0.58072	0.58072
	90% confidence interval around the geometric mean(lower limit)	11.5763	0.3	7.16789	200	15.0318	0.285133	2.0988	11.7297	14.7689											6	8.03767	7.15419	7.59593	0.441739	0.441739
	90% confidence interval around the geometric mean(upper limit)	13.3051	0.3	7.97783	200	17.2767	0.330258	2.43096	13.542	17.0507											7	7.84616	7.70654	7.77635	0.0698091	0.0698091
	5th centile	9.38742	0.3	6.06637	200	12.5735	0.223556	1.71622	9.47757	12.2902											8	7.39754	6.16395	6.78075	0.616795	0.616795
	95th centile	15.9065	0.3	9.02652	200	21.3076	0.40388	3.10069	16.2731	21.1056											9	8.86967	6.58319	7.72643	1.14324	1.14324
	Skewness	-0.0510492	1.08298	-0.0572533	n/a	0.528548	0.252443	0.366337	-0.0416298	0.521381											10	9.47816	7.40742	8.44279	1.03537	1.03537
	cv	0.175412	3.79688e-16	0.135325	0	0.183741	0.189198	0.19037	0.181	0.189563
	Min Val	8.95626	0.3	5.51446	200	12.4699	0.21721	1.71475	8.98684	12.2344											Trial Range	Upper Percentile	Lower Percentile	Median
	Max Val	16.0387	0.3	9.5932	200	22.3307	0.404226	3.19114	16.3474	22.2548											0	9.02652	6.06637	7.58243
	Fold	1.79078	1	1.73964	1	1.79078	1.86099	1.86099	1.81904	1.81904											11	9.02652	6.06637	7.58243
	Std Dev	2.21011	1.13906e-16	1.03253	0	3.00754	0.059058	0.437435	2.31821	3.05849
																					TMax (h)
																					Trial Group	95th percentile	5th percentile	median	up-median	median-lo
																					1	0.3	0.3	0.3	0	0
																					2	0.3	0.3	0.3	0	0
																					3	0.3	0.3	0.3	0	0
																					4	0.3	0.3	0.3	0	0
																					5	0.3	0.3	0.3	0	0
																					6	0.3	0.3	0.3	0	0
																					7	0.3	0.3	0.3	0	0
																					8	0.3	0.3	0.3	0	0
																					9	0.3	0.3	0.3	0	0
																					10	0.3	0.3	0.3	0	0
																					Trial Range	Upper Percentile	Lower Percentile	Median
																					0	0.3	0.3	0.3
																					11	0.3	0.3	0.3
																					CL (Dose/AUC)(L/h)
																					Trial Group	95th percentile	5th percentile	median	up-median	median-lo
																					1	14.0354	12.5523	13.2938	0.741591	0.741591
																					2	20.82	13.0127	16.9164	3.90364	3.90364
																					3	17.0351	15.8102	16.4227	0.612479	0.612479
																					4	20.2789	16.7561	18.5175	1.76141	1.76141
																					5	17.8657	15.5047	16.6852	1.18053	1.18053
																					6	21.9189	14.5061	18.2125	3.70639	3.70639
																					7	16.9137	13.0631	14.9884	1.9253	1.9253
																					8	19.3627	14.3445	16.8536	2.50908	2.50908
																					9	19.2566	14.2588	16.7577	2.49892	2.49892
																					10	16.1245	13.947	15.0357	1.08879	1.08879
																					Trial Range	Upper Percentile	Lower Percentile	Median
																					0	21.3076	12.5735	15.9938
																					11	21.3076	12.5735	15.9938
																					LambdaZ (1/h)
																					Trial Group	95th percentile	5th percentile	median	up-median	median-lo
																					1	0.278273	0.278252	0.278262	1.07568e-05	1.07568e-05
																					2	0.311698	0.266048	0.288873	0.0228252	0.0228252
																					3	0.374121	0.231797	0.302959	0.0711623	0.0711623
																					4	0.310001	0.274177	0.292089	0.0179122	0.0179122
																					5	0.397637	0.279031	0.338334	0.0593029	0.0593029
																					6	0.385317	0.29815	0.341733	0.0435835	0.0435835
																					7	0.397777	0.288263	0.34302	0.0547571	0.0547571
																					8	0.384438	0.261055	0.322746	0.0616918	0.0616918
																					9	0.354688	0.313241	0.333965	0.0207239	0.0207239
																					10	0.335588	0.22344	0.279514	0.0560739	0.0560739
																					Trial Range	Upper Percentile	Lower Percentile	Median
																					0	0.40388	0.223556	0.302123
																					11	0.40388	0.223556	0.302123
																					Half-life (h)
																					Trial Group	95th percentile	5th percentile	median	up-median	median-lo
																					1	2.49108	2.49089	2.49098	9.62938e-05	9.62938e-05
																					2	2.6092	2.22706	2.41813	0.191068	0.191068
																					3	3.03185	1.87846	2.45516	0.576694	0.576694
																					4	2.53034	2.23793	2.38414	0.146206	0.146206
																					5	2.50273	1.75622	2.12947	0.373252	0.373252
																					6	2.33388	1.80591	2.06989	0.263987	0.263987
																					7	2.4194	1.7533	2.08635	0.333049	0.333049
																					8	2.67901	1.8192	2.2491	0.429908	0.429908
																					9	2.21483	1.95602	2.08543	0.129409	0.129409
																					10	3.13297	2.08599	2.60948	0.523493	0.523493
																					Trial Range	Upper Percentile	Lower Percentile	Median
																					0	3.10069	1.71622	2.29621
																					11	3.10069	1.71622	2.29621
																					AUC_INF (mg/L.h)
																					Trial Group	95th percentile	5th percentile	median	up-median	median-lo
																					1	16.2522	14.5397	15.396	0.856242	0.856242
																					2	15.9309	9.84169	12.8863	3.04461	3.04461
																					3	12.7286	12.1546	12.4416	0.287016	0.287016
																					4	12.1049	10.0783	11.0916	1.01333	1.01333
																					5	13.1789	11.2556	12.2173	0.961662	0.961662
																					6	14.1394	9.25803	11.6987	2.44071	2.44071
																					7	15.6487	11.9224	13.7855	1.86312	1.86312
																					8	14.4029	10.4409	12.4219	1.98099	1.98099
																					9	14.2646	10.5119	12.3883	1.87633	1.87633
																					10	14.968	12.5333	13.7506	1.21737	1.21737
																					Trial Range	Upper Percentile	Lower Percentile	Median
																					0	16.2731	9.47757	12.5793
																					11	16.2731	9.47757	12.5793
																					CL (Dose/AUC_INF)(L/h)
																					Trial Group	95th percentile	5th percentile	median	up-median	median-lo
																					1	13.7654	12.315	13.0402	0.725225	0.725225
																					2	20.6075	12.7308	16.6691	3.93837	3.93837
																					3	16.4567	15.7146	16.0857	0.371081	0.371081
																					4	19.8839	16.5549	18.2194	1.66451	1.66451
																					5	17.7949	15.1979	16.4964	1.29849	1.29849
																					6	21.836	14.2974	18.0667	3.76926	3.76926
																					7	16.8486	12.8367	14.8427	2.00599	2.00599
																					8	19.2734	13.9716	16.6225	2.65088	2.65088
																					9	19.1314	14.0984	16.6149	2.5165	2.5165
																					10	15.9871	13.3866	14.6869	1.30025	1.30025
																					Trial Range	Upper Percentile	Lower Percentile	Median
																					0	21.1056	12.2902	15.9025
																					11	21.1056	12.2902	15.9025
																					Trial Statistics: MEAN
																					Trial	AUC (mg/L.h)	CMax (mg/L)	TMax (h)	CL (Dose/AUC)(L/h)	LambdaZ (1/h)	Half-life (h)	AUC_INF (mg/L.h)	CL (Dose/AUC_INF)(L/h)
																					1	15.1026	8.02772	0.3	13.2938	0.278262	2.49098	15.396	13.0402
																					2	12.6548	8.32783	0.3	16.9164	0.288873	2.41813	12.8863	16.6691
																					3	12.1992	7.90239	0.3	16.4227	0.302959	2.45516	12.4416	16.0857
																					4	10.9226	6.40636	0.3	18.5175	0.292089	2.38414	11.0916	18.2194
																					5	12.0612	7.31319	0.3	16.6852	0.338334	2.12947	12.2173	16.4964
																					6	11.5732	7.59593	0.3	18.2125	0.341733	2.06989	11.6987	18.0667
																					7	13.6211	7.77635	0.3	14.9884	0.34302	2.08635	13.7855	14.8427
																					8	12.2007	6.78075	0.3	16.8536	0.322746	2.2491	12.4219	16.6225
																					9	12.2717	7.72643	0.3	16.7577	0.333965	2.08543	12.3883	16.6149
																					10	13.3883	8.44279	0.3	15.0357	0.279514	2.60948	13.7506	14.6869
																					Population	12.5995	7.62997	0.3	16.3684	0.31215	2.29781	12.8078	16.1344
																					Observed
																					Trial Statistics: MEDIAN
																					Trial	AUC (mg/L.h)	CMax (mg/L)	TMax (h)	CL (Dose/AUC)(L/h)	LambdaZ (1/h)	Half-life (h)	AUC_INF (mg/L.h)	CL (Dose/AUC_INF)(L/h)
																					1	15.1026	8.02772	0.3	13.2938	0.278262	2.49098	15.396	13.0402
																					2	12.6548	8.32783	0.3	16.9164	0.288873	2.41813	12.8863	16.6691
																					3	12.1992	7.90239	0.3	16.4227	0.302959	2.45516	12.4416	16.0857
																					4	10.9226	6.40636	0.3	18.5175	0.292089	2.38414	11.0916	18.2194
																					5	12.0612	7.31319	0.3	16.6852	0.338334	2.12947	12.2173	16.4964
																					6	11.5732	7.59593	0.3	18.2125	0.341733	2.06989	11.6987	18.0667
																					7	13.6211	7.77635	0.3	14.9884	0.34302	2.08635	13.7855	14.8427
																					8	12.2007	6.78075	0.3	16.8536	0.322746	2.2491	12.4219	16.6225
																					9	12.2717	7.72643	0.3	16.7577	0.333965	2.08543	12.3883	16.6149
																					10	13.3883	8.44279	0.3	15.0357	0.279514	2.60948	13.7506	14.6869
																					Population	12.5079	7.58243	0.3	15.9938	0.302123	2.29621	12.5793	15.9025
																					Observed
																					Trial Statistics: GEOMETRIC MEAN
																					Trial	AUC (mg/L.h)	CMax (mg/L)	TMax (h)	CL (Dose/AUC)(L/h)	LambdaZ (1/h)	Half-life (h)	AUC_INF (mg/L.h)	CL (Dose/AUC_INF)(L/h)
																					1	15.0735	7.98846	0.3	13.2683	0.278262	2.49098	15.3666	13.0153
																					2	12.2318	8.31251	0.3	16.3508	0.287757	2.40879	12.4343	16.0845
																					3	12.1888	7.86126	0.3	16.4086	0.292459	2.37007	12.4375	16.0804
																					4	10.8614	6.34397	0.3	18.4138	0.29141	2.3786	11.0343	18.1253
																					5	12.0239	7.28467	0.3	16.6336	0.331856	2.0887	12.1705	16.4332
																					6	11.2734	7.58006	0.3	17.7408	0.338285	2.04901	11.3801	17.5746
																					7	13.4816	7.77597	0.3	14.835	0.337581	2.05327	13.6292	14.6744
																					8	12.0326	6.74602	0.3	16.6215	0.315383	2.19779	12.2253	16.3595
																					9	12.1021	7.62129	0.3	16.5261	0.33317	2.08046	12.2116	16.3779
																					10	13.3449	8.36405	0.3	14.987	0.272482	2.54383	13.684	14.6157
																					Population	12.4106	7.56202	0.3	16.1152	0.306867	2.25879	12.6033	15.8688
																					Observed

## Sheet: Periph Int AUC 1st(Sub)(CPl...)
Periph AUC for first dose (Sub)(CPlasma) integrated from 0.00 (h) to 14.00 (h)																					AUC (mg/L.h)
Index	Trial	AUC (mg/L.h)	TMax (h)	CMax (mg/L)	Dose (mg)	CL (Dose/AUC) (L/h)	LambdaZ (1/h)	Half-life (h)	AUC_INF (mg/L.h)	CL (Dose/AUC_INF) (L/h)											Trial Group	95th percentile	5th percentile	median	up-median	median-lo
1	1	14.1906	0.35	5.06298	200	14.0938	0.278224	2.49133	14.4846	13.8078											1	15.9643	14.284	15.1241	0.840185	0.840185
2	10	14.4594	0.4	4.77875	200	13.8319	0.217289	3.18998	15.139	13.2109											2	15.5997	9.76218	12.681	2.91878	2.91878
3	2	9.43787	0.4	3.94549	200	21.1912	0.314242	2.20577	9.5458	20.9516											3	12.6952	11.7451	12.2201	0.475057	0.475057
4	5	13.0313	0.35	4.65695	200	15.3477	0.272686	2.54192	13.3237	15.0109											4	11.9897	9.90061	10.9452	1.04456	1.04456
5	3	12.748	0.35	5.93773	200	15.6888	0.38212	1.81395	12.8085	15.6147											5	12.9376	11.2507	12.0941	0.843462	0.843462
6	3	11.6923	0.4	4.29128	200	17.1053	0.223909	3.09567	12.1595	16.448											6	13.9624	9.25298	11.6077	2.35471	2.35471
7	6	14.224	0.35	5.3093	200	14.0607	0.293277	2.36346	14.4601	13.8312											7	15.3944	11.9091	13.6518	1.74266	1.74266
8	9	14.3468	0.35	6.15037	200	13.9404	0.310934	2.22924	14.5263	13.7681											8	14.0355	10.423	12.2292	1.80625	1.80625
9	9	10.2712	0.35	4.73077	200	19.4719	0.356986	1.94166	10.3406	19.3412											9	14.143	10.475	12.309	1.83399	1.83399
10	4	12.1058	0.35	4.89421	200	16.521	0.312029	2.22142	12.2576	16.3165											10	14.3543	12.4636	13.409	0.945375	0.945375
11	10	12.3585	0.35	5.98362	200	16.1831	0.341828	2.02776	12.4539	16.0592
12	4	9.78455	0.35	3.80036	200	20.4404	0.272222	2.54625	9.99586	20.0083											Trial Range	Upper Percentile	Lower Percentile	Median
13	1	16.0577	0.4	4.97904	200	12.4551	0.278274	2.49088	16.3945	12.1992											0	15.9307	9.41555	12.5532
14	8	10.2223	0.35	5.01361	200	19.5651	0.391363	1.77111	10.264	19.4856											11	15.9307	9.41555	12.5532
15	2	15.9241	0.4	5.75685	200	12.5596	0.26349	2.63064	16.3175	12.2568
16	6	8.99135	0.35	4.9386	200	22.2436	0.390215	1.77632	9.02528	22.16
17	8	14.2361	0.35	4.52564	200	14.0487	0.254252	2.72622	14.6571	13.6452
18	7	15.5881	0.35	5.30407	200	12.8303	0.282142	2.45673	15.8965	12.5814
19	5	11.1569	0.35	5.37531	200	17.9261	0.404149	1.71508	11.196	17.8635
20	7	11.7155	0.35	5.55888	200	17.0714	0.403904	1.71612	11.7571	17.011
																					CMax (mg/L)
	Statistics																				Trial Group	95th percentile	5th percentile	median	up-median	median-lo
		AUC (mg/L.h)	TMax (h)	CMax (mg/L)	Dose (mg)	CL (Dose/AUC) (L/h)	LambdaZ (1/h)	Half-life (h)	AUC_INF (mg/L.h)	CL (Dose/AUC_INF) (L/h)											1	5.05878	4.98324	5.02101	0.0377695	0.0377695
	Mean	12.6271	0.3625	5.04969	200	16.3288	0.312177	2.29758	12.8502	16.0785											2	5.66628	4.03606	4.85117	0.815111	0.815111
	Median	12.5532	0.35	4.99633	200	15.936	0.302106	2.29635	12.6312	15.837											3	5.85541	4.3736	5.1145	0.740904	0.740904
	Geometric Mean	12.4392	0.361881	5.0097	200	16.0782	0.306896	2.25857	12.6461	15.8152											4	4.83951	3.85505	4.34728	0.492233	0.492233
	Geometric CV	0.180761	0.0593751	0.131073	0	0.180761	0.191675	0.191675	0.186917	0.186917											5	5.33939	4.69287	5.01613	0.323264	0.323264
	90% confidence interval around the geometric mean(lower limit)	11.606	0.353675	4.76317	200	15.0013	0.285165	2.09864	11.7717	14.7217											6	5.29076	4.95713	5.12395	0.166816	0.166816
	90% confidence interval around the geometric mean(upper limit)	13.3322	0.370278	5.26899	200	17.2324	0.330284	2.43069	13.5854	16.99											7	5.54614	5.31681	5.43148	0.114663	0.114663
	5th centile	9.41555	0.35	3.93824	200	12.5544	0.223578	1.71607	9.51978	12.2539											8	4.98921	4.55004	4.76963	0.219586	0.219586
	95th centile	15.9307	0.4	5.99196	200	21.2438	0.403916	3.10039	16.3214	21.012											9	6.07939	4.80175	5.44057	0.638822	0.638822
	Skewness	-0.0535149	1.25051	-0.129892	n/a	0.529331	0.252921	0.365406	-0.0426172	0.521335											10	5.92338	4.83899	5.38119	0.542193	0.542193
	cv	0.174735	0.0612775	0.127469	0	0.183052	0.189163	0.190312	0.180542	0.18908
	Min Val	8.99135	0.35	3.80036	200	12.4551	0.217289	1.71508	9.02528	12.1992											Trial Range	Upper Percentile	Lower Percentile	Median
	Max Val	16.0577	0.4	6.15037	200	22.2436	0.404149	3.18998	16.3945	22.16											0	5.99196	3.93824	4.99633
	Fold	1.7859	1.14286	1.61837	1	1.7859	1.85996	1.85996	1.81651	1.81651											11	5.99196	3.93824	4.99633
	Std Dev	2.2064	0.0222131	0.643677	0	2.98902	0.0590523	0.437256	2.32	3.04013
																					TMax (h)
																					Trial Group	95th percentile	5th percentile	median	up-median	median-lo
																					1	0.3975	0.3525	0.375	0.0225	0.0225
																					2	0.4	0.4	0.4	0	0
																					3	0.3975	0.3525	0.375	0.0225	0.0225
																					4	0.35	0.35	0.35	0	0
																					5	0.35	0.35	0.35	0	0
																					6	0.35	0.35	0.35	0	0
																					7	0.35	0.35	0.35	0	0
																					8	0.35	0.35	0.35	0	0
																					9	0.35	0.35	0.35	0	0
																					10	0.3975	0.3525	0.375	0.0225	0.0225
																					Trial Range	Upper Percentile	Lower Percentile	Median
																					0	0.4	0.35	0.35
																					11	0.4	0.35	0.35
																					CL (Dose/AUC)(L/h)
																					Trial Group	95th percentile	5th percentile	median	up-median	median-lo
																					1	14.0119	12.537	13.2745	0.73743	0.73743
																					2	20.7596	12.9912	16.8754	3.88422	3.88422
																					3	17.0345	15.7596	16.3971	0.637435	0.637435
																					4	20.2444	16.717	18.4807	1.76371	1.76371
																					5	17.7972	15.4766	16.6369	1.16028	1.16028
																					6	21.8345	14.4699	18.1522	3.6823	3.6823
																					7	16.8594	13.0424	14.9509	1.90849	1.90849
																					8	19.2893	14.3246	16.8069	2.48238	2.48238
																					9	19.1953	14.217	16.7062	2.48914	2.48914
																					10	16.0656	13.9494	15.0075	1.05808	1.05808
																					Trial Range	Upper Percentile	Lower Percentile	Median
																					0	21.2438	12.5544	15.936
																					11	21.2438	12.5544	15.936
																					LambdaZ (1/h)
																					Trial Group	95th percentile	5th percentile	median	up-median	median-lo
																					1	0.278271	0.278226	0.278249	2.2519e-05	2.2519e-05
																					2	0.311705	0.266027	0.288866	0.0228386	0.0228386
																					3	0.37421	0.231819	0.303014	0.0711952	0.0711952
																					4	0.310039	0.274213	0.292126	0.0179131	0.0179131
																					5	0.397576	0.279259	0.338417	0.0591582	0.0591582
																					6	0.385368	0.298124	0.341746	0.0436222	0.0436222
																					7	0.397816	0.28823	0.343023	0.0547929	0.0547929
																					8	0.384508	0.261107	0.322808	0.0617001	0.0617001
																					9	0.354683	0.313237	0.33396	0.0207232	0.0207232
																					10	0.335601	0.223516	0.279559	0.0560427	0.0560427
																					Trial Range	Upper Percentile	Lower Percentile	Median
																					0	0.403916	0.223578	0.302106
																					11	0.403916	0.223578	0.302106
																					Half-life (h)
																					Trial Group	95th percentile	5th percentile	median	up-median	median-lo
																					1	2.49131	2.49091	2.49111	0.000201608	0.000201608
																					2	2.6094	2.22702	2.41821	0.19119	0.19119
																					3	3.03158	1.87804	2.45481	0.576774	0.576774
																					4	2.53001	2.23766	2.38383	0.146177	0.146177
																					5	2.50058	1.75642	2.1285	0.37208	0.37208
																					6	2.3341	1.80568	2.06989	0.264211	0.264211
																					7	2.4197	1.75315	2.08642	0.333275	0.333275
																					8	2.67847	1.81887	2.24867	0.429801	0.429801
																					9	2.21486	1.95604	2.08545	0.129408	0.129408
																					10	3.13187	2.08587	2.60887	0.522996	0.522996
																					Trial Range	Upper Percentile	Lower Percentile	Median
																					0	3.10039	1.71607	2.29635
																					11	3.10039	1.71607	2.29635
																					AUC_INF (mg/L.h)
																					Trial Group	95th percentile	5th percentile	median	up-median	median-lo
																					1	16.299	14.5801	15.4396	0.859469	0.859469
																					2	15.9789	9.88439	12.9317	3.04728	3.04728
																					3	12.776	12.192	12.484	0.292021	0.292021
																					4	12.1445	10.1089	11.1267	1.01777	1.01777
																					5	13.2173	11.3024	12.2598	0.957451	0.957451
																					6	14.1884	9.29702	11.7427	2.44567	2.44567
																					7	15.6895	11.9641	13.8268	1.8627	1.8627
																					8	14.4375	10.4837	12.4606	1.97691	1.97691
																					9	14.317	10.5499	12.4335	1.88357	1.88357
																					10	15.0047	12.5882	13.7964	1.20828	1.20828
																					Trial Range	Upper Percentile	Lower Percentile	Median
																					0	16.3214	9.51978	12.6312
																					11	16.3214	9.51978	12.6312
																					CL (Dose/AUC_INF)(L/h)
																					Trial Group	95th percentile	5th percentile	median	up-median	median-lo
																					1	13.7273	12.2796	13.0035	0.723859	0.723859
																					2	20.5169	12.6915	16.6042	3.91269	3.91269
																					3	16.4064	15.6564	16.0314	0.374999	0.374999
																					4	19.8237	16.501	18.1624	1.66132	1.66132
																					5	17.7209	15.1535	16.4372	1.28369	1.28369
																					6	21.7435	14.2476	17.9956	3.74797	3.74797
																					7	16.7895	12.8029	14.7962	1.99329	1.99329
																					8	19.1936	13.9372	16.5654	2.62815	2.62815
																					9	19.0626	14.0468	16.5547	2.50789	2.50789
																					10	15.9168	13.3533	14.6351	1.28173	1.28173
																					Trial Range	Upper Percentile	Lower Percentile	Median
																					0	21.012	12.2539	15.837
																					11	21.012	12.2539	15.837
																					Trial Statistics: MEAN
																					Trial	AUC (mg/L.h)	CMax (mg/L)	TMax (h)	CL (Dose/AUC)(L/h)	LambdaZ (1/h)	Half-life (h)	AUC_INF (mg/L.h)	CL (Dose/AUC_INF)(L/h)
																					1	15.1241	5.02101	0.375	13.2745	0.278249	2.49111	15.4396	13.0035
																					2	12.681	4.85117	0.4	16.8754	0.288866	2.41821	12.9317	16.6042
																					3	12.2201	5.1145	0.375	16.3971	0.303014	2.45481	12.484	16.0314
																					4	10.9452	4.34728	0.35	18.4807	0.292126	2.38383	11.1267	18.1624
																					5	12.0941	5.01613	0.35	16.6369	0.338417	2.1285	12.2598	16.4372
																					6	11.6077	5.12395	0.35	18.1522	0.341746	2.06989	11.7427	17.9956
																					7	13.6518	5.43148	0.35	14.9509	0.343023	2.08642	13.8268	14.7962
																					8	12.2292	4.76963	0.35	16.8069	0.322808	2.24867	12.4606	16.5654
																					9	12.309	5.44057	0.35	16.7062	0.33396	2.08545	12.4335	16.5547
																					10	13.409	5.38119	0.375	15.0075	0.279559	2.60887	13.7964	14.6351
																					Population	12.6271	5.04969	0.3625	16.3288	0.312177	2.29758	12.8502	16.0785
																					Observed
																					Trial Statistics: MEDIAN
																					Trial	AUC (mg/L.h)	CMax (mg/L)	TMax (h)	CL (Dose/AUC)(L/h)	LambdaZ (1/h)	Half-life (h)	AUC_INF (mg/L.h)	CL (Dose/AUC_INF)(L/h)
																					1	15.1241	5.02101	0.375	13.2745	0.278249	2.49111	15.4396	13.0035
																					2	12.681	4.85117	0.4	16.8754	0.288866	2.41821	12.9317	16.6042
																					3	12.2201	5.1145	0.375	16.3971	0.303014	2.45481	12.484	16.0314
																					4	10.9452	4.34728	0.35	18.4807	0.292126	2.38383	11.1267	18.1624
																					5	12.0941	5.01613	0.35	16.6369	0.338417	2.1285	12.2598	16.4372
																					6	11.6077	5.12395	0.35	18.1522	0.341746	2.06989	11.7427	17.9956
																					7	13.6518	5.43148	0.35	14.9509	0.343023	2.08642	13.8268	14.7962
																					8	12.2292	4.76963	0.35	16.8069	0.322808	2.24867	12.4606	16.5654
																					9	12.309	5.44057	0.35	16.7062	0.33396	2.08545	12.4335	16.5547
																					10	13.409	5.38119	0.375	15.0075	0.279559	2.60887	13.7964	14.6351
																					Population	12.5532	4.99633	0.35	15.936	0.302106	2.29635	12.6312	15.837
																					Observed
																					Trial Statistics: GEOMETRIC MEAN
																					Trial	AUC (mg/L.h)	CMax (mg/L)	TMax (h)	CL (Dose/AUC)(L/h)	LambdaZ (1/h)	Half-life (h)	AUC_INF (mg/L.h)	CL (Dose/AUC_INF)(L/h)
																					1	15.0953	5.02083	0.374166	13.2492	0.278249	2.49111	15.41	12.9786
																					2	12.2593	4.76588	0.4	16.3142	0.287749	2.40886	12.4805	16.0249
																					3	12.2087	5.04782	0.374166	16.3817	0.292506	2.36968	12.4798	16.0259
																					4	10.8835	4.31274	0.35	18.3765	0.291447	2.3783	11.0691	18.0683
																					5	12.0577	5.00325	0.35	16.5868	0.331973	2.08797	12.2136	16.3752
																					6	11.309	5.12059	0.35	17.6851	0.338291	2.04896	11.4239	17.5071
																					7	13.5138	5.42998	0.35	14.7997	0.337577	2.0533	13.671	14.6295
																					8	12.0634	4.76338	0.35	16.5791	0.315444	2.19737	12.2654	16.306
																					9	12.1391	5.39407	0.35	16.4756	0.333165	2.08049	12.2561	16.3185
																					10	13.3677	5.34736	0.374166	14.9614	0.272535	2.54333	13.731	14.5656
																					Population	12.4392	5.0097	0.361881	16.0782	0.306896	2.25857	12.6461	15.8152
																					Observed
