# Supplementary material for: Application of a physiologically based pharmacokinetic model to predict isoniazid disposition during pregnancy
Source: Clin Transl Sci. 2023 Sep 15;16(11):2163–76. doi: 10.1111/cts.13614 (PMC10651660; doi:10.1111/cts.13614)
Supplement: Supplementary file 3 — Data S3 [file CTS-16-2163-s002.xlsx]

## Sheet: Summary
Simcyp Population Based Simulator
2023-06-26 10:49:29
Simcyp Version 22 (10/12/2022)
Input Parameters
Output Parameters
Input Parameters
Workspace	Isoniazid Study_SA star5
Substrate	Isoniazid Slow Acetylator
Simulation Mode	PKPD Parameters + PKPD Profiles
	Substrate				Substrate
Compound Name	Isoniazid Slow Acetylator			GI Absorption Model	1st order
Mol Weight (g/mol)	137.14			GI Permeability Assay	Entered
log P	-0.7			GI Peff,man	Regional
Compound Type	Monoprotic Base
pKa 1	1.82			Distribution Model	Full PBPK Model
pKa 2	n/a			Vss	Predicted
B/P	0.825			Prediction Method	Method 2
Haematocrit	45
fu	0.95			Clearance Type	Enzyme Kinetics
Trial Design
					Substrate
Population Name	Healthy Volunteers			Prandial State	Fasted
Use Pop Representative	No			Route	Oral
Population Size	30			Dose Units	mg
Number of Trials	10			Dose	200
No. of Subjects per Trial	3			Start Day/Time	Day 1, 09:00
Start Day/Time	Day 1, 09:00			Dosing Regimen	Multiple Dose
End Day/Time	Day 31, 09:00			Dose Interval (h)	24
Study Duration (h)	720			Number of Doses	30
Sampling Time	Pre-defined Uniform
Sampling Site Selection	Off
Output Parameters
PKPD Parameters	Mean	Median	Geometric mean	Confidence Interval		Can be found in Excel sheet
CL (L/h)	10.0809	9.49723	9.91941	9.3762	10.4941	Clearance Trials SS
CLpo (L/h)	12.1845	11.2821	11.786	10.8696	12.7796	Clearance Trials SS
fa (Sub)	0.90968	0.996894	0.899911	0.85778	0.94411	Clearance Trials SS
Fg (Sub)	0.971825	0.977318	0.971502	0.963558	0.979512	Clearance Trials SS
Fh (Sub)	0.962822	0.96668	0.96267	0.957245	0.968125	Clearance Trials SS
F (Sub)	0.851359	0.905469	0.841628	0.801132	0.884172	Clearance Trials SS
Vss (Subs)(L/Kg)	0.621521	0.626518	0.621008	0.613044	0.629076	Distribution - Vols
PKPD Profiles	Mean	Median	Geometric mean	Confidence Interval		Can be found in Excel sheet
CMax (mg/L)	4.91582	4.87755	4.68534	4.2394	5.17819	Int AUC 1st_CI(Sub)(CPlasma)
TMax (h)	0.266667	0.25	0.252133	0.227854	0.278999	Int AUC 1st_CI(Sub)(CPlasma)
AUC (mg/L.h)	18.3084	18.4259	17.7209	16.3355	19.2238	Int AUC 1st_CI(Sub)(CPlasma)
CMin (mg/L)	0.0387304	0.0220027	0.0220294	0.0156139	0.0310808	Int AUC last_CI(Sub)(CPlasma)
CL (Dose/AUC)(L/h)	11.6725	10.8625	11.2861	10.4037	12.2432	Int AUC 1st_CI(Sub)(CPlasma)

## Sheet: Input Sheet
Simcyp Population Based Simulator
2023-06-26 10:49:33
Simcyp Version 22 (10/12/2022)
Substrate			Trial Design			Simulation Toolbox			Software Version Detail
Compound Name	Isoniazid Slow Acetylator		Use Pop Representative	No		Random Number Generator	Mersenne Twister (MT19937)		Simulation Duration(seconds)	5
Version number	Not applicable		Population Size	30		Seed	Fixed		Windows Version	Windows 10
Molecule Type	Small Molecule		Number of Trials	10		Seed Value	1		Excel Version	Excel 2016
Route	Oral		No of Subjects per Trial	3		Sampling upper cut-off (SD)	3		Source File Location	C:\Program Files\Simcyp Simulator V22\Screens\
Dose Units	mg		Population name	Healthy Volunteers		Sampling lower cut-off (SD)	6		Excel Embedded Workspace	No
Dose	200		Version number	Not applicable		Sampling Site Selection	Off		Simcyp Version	22.0.288.0
Start Day	1		Minimum Age (years)	20		Memory Size	4000000		Licence Details
Start Time	9h0m		Maximum Age (years)	45
Dosing Regimen	Multiple Dose		Propn. of Females	0.5		Paediatric Module	Not Loaded		User name	BMGF\isolab
Dose Interval (h)	24		Fix Individual Trial Design	No					Domain name	WORKGROUP
Number of Doses	30		Prandial State	Fasted		ODE Solver Settings			Computer name	BMGF
			Fluid intake with dose (mL)	250					Simcyp Standard licence: agreement identifier	68165A3B-6BD7-475B-B35D-E4E8A9F9D299
PhysChem and Blood Binding			Fluid intake with dose CV (%)	30		No. Differential Equations	22		Simcyp Standard licence: agreement type	Academic research
			PKPD Parameters	On		Solver sampling interval (h)	0.05		Simcyp Standard licence: organisation	University of Washington
Mol Weight (g/mol)	137.14		PKPD Profiles	On		Sampling Time	Pre-defined Uniform		Simcyp Standard licence: machine identifier	035E02D8-04D3-0508-1E06-8D0700080009
log P	-0.7		Start Day/Time	Day 1, 09:00		Number of time samples	1440		Simcyp Standard licence: source	Simcyp Hosted Licence Server
Compound Type	Monoprotic Base		End Day/Time	Day 31, 09:00					Simcyp Standard licence: usage	Client
pKa 1	1.82		Study Duration (h)	720		Negative Cut-off	1e-08		Simcyp Standard licence: issued	Wed Dec 14 19:25:22 2022
Extended Clearance Classification System	Class 4 - Renal					Positive Cut-off	1e-20		Simcyp Standard licence: valid from	Mon Jun 26 17:43:55 2023
BP input type	User		Sub : Route	Oral		Differential Solver	5th-order Runge-Kutta		Simcyp Standard licence: valid to	Mon Jun 26 17:53:55 2023
B/P	0.825					Maximum number of steps	1000000
Haematocrit	45		Measurement (Substrate)	Plasma		Relative Tolerance	1e-15
fu Input	User		Error Model Structure (Substrate)	Mixed		Relative Tolerance when ADAM is used	1e-15
fu	0.95		Analytical Error (Substrate) EPS(add)	1		Integration error tolerance	0.001
Reference Binding Component	HSA		Analytical Error (Substrate) EPS(prop)	1
Protein Reference Conc (g/L)	45					ADAM Model Specific Settings
% Bound to Lipoprotein	0		Measurement (Substrate)	Blood
% Bound to Lipoprotein (CV %)	0		Error Model Structure (Substrate)	Mixed		Solubility Cap (mg/mL)	500
			Analytical Error (Substrate) EPS(add)	1		PPB Amount Cut-off (mg)	1e-20
Absorption			Analytical Error (Substrate) EPS(prop)	1		Minimum Norm. Scalar (pH surface model)	1e-11
						Newton Convergence Tol (pH surface model)	1e-14
Absorption Model	1st order		Measurement (Substrate)	Adipose		Time Interval (pH surface model)	0.01
Input type	User		Error Model Structure (Substrate)	Mixed		ConstDR (MBO Model)	10000
fa	1		Analytical Error (Substrate) EPS(add)	1		Radius Rate Cap (PPB Model)(µm/h)	500
CV fa (%)	30		Analytical Error (Substrate) EPS(prop)	1		CR Cut-off (%)	99.9
ka (1/h)	3.55					Check Precipitation Interval (Sec)	10
CV ka (%)	30		Measurement (Substrate)	Spinal CSF
lag time (h)	0		Error Model Structure (Substrate)	Mixed		LUA Scripting(ADAM)	Off
CV lag time (%)	30		Analytical Error (Substrate) EPS(add)	1
fu(Gut) input type	User		Analytical Error (Substrate) EPS(prop)	1		Reference HLM Enzyme Abundance
fu(Gut)	1
Q(Gut) input type	Predicted		Measurement (Substrate)	PD Response		CYP1A1	1.24
Peff,man Type	n/a		Error Model Structure (Substrate)	Mixed		CYP1A2	52
			Analytical Error (Substrate) EPS(add)	1		CYP2A6	29.3
Distribution			Analytical Error (Substrate) EPS(prop)	1		CYP2B6	21.6
						CYP2C8	24
Distribution Model	Full PBPK Model		Measurement (Inhibitor 1)	Plasma		CYP2C9	77.7
Replacement Organ?	No		Error Model Structure (Inhibitor 1)	Mixed		CYP2C18	0.4
Organ Replaced	n/a		Analytical Error (Inhibitor 1) EPS(add)	1		CYP2C19	4.4
User-defined Additional Organ	No		Analytical Error (Inhibitor 1) EPS(prop)	1		CYP2D6	9.4
Type	n/a					CYP2E1	61
Vss input type	Predicted		Measurement (Inhibitor 1)	Blood		CYP2J2	1.2
Prediction Method	Method 2		Error Model Structure (Inhibitor 1)	Mixed		CYP3A4	137
Concentration-dependent volume	No		Analytical Error (Inhibitor 1) EPS(add)	1		CYP3A5	103
log Po:w	-0.7		Analytical Error (Inhibitor 1) EPS(prop)	1		CYP3A7	35.4
logP vo:w input type	Predicted					UGT1A1	43
logP vo:w Prediction Method	Hansch		Measurement (Inhibitor 1)	Adipose		UGT1A3	2.75
logP vo:w Hansch a	1.115		Error Model Structure (Inhibitor 1)	Mixed		UGT1A4	52
logP vo:w Hansch b	-1.35		Analytical Error (Inhibitor 1) EPS(add)	1		UGT1A5	0
Compound Type	Monoprotic Base		Analytical Error (Inhibitor 1) EPS(prop)	1		UGT1A6	20
pKa 1	1.82					UGT1A7	0
Adipose input type	User		Measurement (Inhibitor 1)	Spinal CSF		UGT1A8	0
Adipose	0.65		Error Model Structure (Inhibitor 1)	Mixed		UGT1A9	31
Bone input type	Predicted		Analytical Error (Inhibitor 1) EPS(add)	1		UGT1A10	0.02
Brain input type	Predicted		Analytical Error (Inhibitor 1) EPS(prop)	1		UGT2B4	54
Gut input type	Predicted					UGT2B7	71
Heart input type	Predicted		Measurement (Inhibitor 1)	PD Response		UGT2B10	6.5
Kidney input type	Predicted		Error Model Structure (Inhibitor 1)	Mixed		UGT2B11	0
Liver input type	Predicted		Analytical Error (Inhibitor 1) EPS(add)	1		UGT2B15	39
Lung input type	Predicted		Analytical Error (Inhibitor 1) EPS(prop)	1		UGT2B17	5.9
Muscle input type	Predicted					UGT2B28	0
Skin input type	User		Measurement (Inhibitor 2)	Plasma		User UGT1	0
Skin	1		Error Model Structure (Inhibitor 2)	Mixed		FMO1	0
Spleen input type	Predicted		Analytical Error (Inhibitor 2) EPS(add)	1		FMO3	30
Pancreas input type	Predicted		Analytical Error (Inhibitor 2) EPS(prop)	1		FMO5	25
Kp Scalar	1					FMOUser	0
Smoothing Function	Off		Measurement (Inhibitor 2)	Blood
Lipid Binding Scalar	1		Error Model Structure (Inhibitor 2)	Mixed
Use Pvo:w for Neutral Lipid Partition in All Tissues	No		Analytical Error (Inhibitor 2) EPS(add)	1
			Analytical Error (Inhibitor 2) EPS(prop)	1
Elimination
			Measurement (Inhibitor 2)	Adipose
Clearance Type	Enzyme Kinetics		Error Model Structure (Inhibitor 2)	Mixed
FI Correction	Not used		Analytical Error (Inhibitor 2) EPS(add)	1
PLR Correction	Not Used		Analytical Error (Inhibitor 2) EPS(prop)	1
Pathway	4-OH
Use User Cytosolic Enzyme Option	Yes		Measurement (Inhibitor 2)	Spinal CSF
User Cyt	1		Error Model Structure (Inhibitor 2)	Mixed
Enzyme	NAT2		Analytical Error (Inhibitor 2) EPS(add)	1
Vmax (pmol/min/mg protein)	58		Analytical Error (Inhibitor 2) EPS(prop)	1
Km (μM)	139.8
fu mic	1		Measurement (Inhibitor 2)	PD Response
Cytosolic Tissue Scalar - Liver	1		Error Model Structure (Inhibitor 2)	Mixed
Cytosolic Tissue Scalar - Intestine	1		Analytical Error (Inhibitor 2) EPS(add)	1
Cytosolic Tissue Scalar - Kidney	1		Analytical Error (Inhibitor 2) EPS(prop)	1
Feed formed renal metabolite into kidney	No		Measurement (Inhibitor 3)	Plasma
			Error Model Structure (Inhibitor 3)	Mixed
Use Allelic variants for Enzyme 1	No		Analytical Error (Inhibitor 3) EPS(add)	1
Enzyme	CYP2C9		Analytical Error (Inhibitor 3) EPS(prop)	1
Use Allelic variants for Enzyme 2	No		Measurement (Inhibitor 3)	Blood
Enzyme	CYP2B6		Error Model Structure (Inhibitor 3)	Mixed
			Analytical Error (Inhibitor 3) EPS(add)	1
Gut Lumen metabolism	in-active		Analytical Error (Inhibitor 3) EPS(prop)	1
Ontogeny Profile - Liver	No Profile Used		Measurement (Inhibitor 3)	Adipose
Ontogeny Profile - Intestine	No Profile Used		Error Model Structure (Inhibitor 3)	Mixed
Ontogeny Profile - Kidney	No Profile Used		Analytical Error (Inhibitor 3) EPS(add)	1
Biliary CLint (Hep) (µL/min/106)	0		Analytical Error (Inhibitor 3) EPS(prop)	1
CV Biliary CLint (Hep) (%)	30
Ontogeny Profile	No Profile Used		Measurement (Inhibitor 3)	Spinal CSF
Active enterohepatic recirculation for IV dose	No		Error Model Structure (Inhibitor 3)	Mixed
Active Hepatic Scalar (Net)	1		Analytical Error (Inhibitor 3) EPS(add)	1
CL R (L/h)	2.76		Analytical Error (Inhibitor 3) EPS(prop)	1
Additional Systemic Clearance (L/h)	4
Additional Systemic Clearance CV (%)	30		Measurement (Inhibitor 3)	PD Response
Ontogeny Profile	No Profile Used		Error Model Structure (Inhibitor 3)	Mixed
			Analytical Error (Inhibitor 3) EPS(add)	1
			Analytical Error (Inhibitor 3) EPS(prop)	1
			Measurement (Sub Pri Metabolite1)	Plasma
			Error Model Structure (Sub Pri Metabolite1)	Mixed
			Analytical Error (Sub Pri Metabolite1) EPS(add)	1
Transport			Analytical Error (Sub Pri Metabolite1) EPS(prop)	1
			Measurement (Sub Pri Metabolite1)	Blood
Organ/Tissue	Tumour		Error Model Structure (Sub Pri Metabolite1)	Mixed
Tumour Permeability limited Model	Off		Analytical Error (Sub Pri Metabolite1) EPS(add)	1
			Analytical Error (Sub Pri Metabolite1) EPS(prop)	1
			Measurement (Sub Pri Metabolite1)	Adipose
			Error Model Structure (Sub Pri Metabolite1)	Mixed
			Analytical Error (Sub Pri Metabolite1) EPS(add)	1
			Analytical Error (Sub Pri Metabolite1) EPS(prop)	1
			Measurement (Sub Pri Metabolite1)	Spinal CSF
			Error Model Structure (Sub Pri Metabolite1)	Mixed
			Analytical Error (Sub Pri Metabolite1) EPS(add)	1
			Analytical Error (Sub Pri Metabolite1) EPS(prop)	1
			Measurement (Sub Pri Metabolite1)	PD Response
			Error Model Structure (Sub Pri Metabolite1)	Mixed
			Analytical Error (Sub Pri Metabolite1) EPS(add)	1
			Analytical Error (Sub Pri Metabolite1) EPS(prop)	1
			Measurement (Inh 1 Metabolite)	Plasma
			Error Model Structure (Inh 1 Metabolite)	Mixed
			Analytical Error (Inh 1 Metabolite) EPS(add)	1
			Analytical Error (Inh 1 Metabolite) EPS(prop)	1
			Measurement (Inh 1 Metabolite)	Blood
			Error Model Structure (Inh 1 Metabolite)	Mixed
			Analytical Error (Inh 1 Metabolite) EPS(add)	1
			Analytical Error (Inh 1 Metabolite) EPS(prop)	1
			Measurement (Inh 1 Metabolite)	Adipose
			Error Model Structure (Inh 1 Metabolite)	Mixed
			Analytical Error (Inh 1 Metabolite) EPS(add)	1
			Analytical Error (Inh 1 Metabolite) EPS(prop)	1
			Measurement (Inh 1 Metabolite)	Spinal CSF
			Error Model Structure (Inh 1 Metabolite)	Mixed
			Analytical Error (Inh 1 Metabolite) EPS(add)	1
			Analytical Error (Inh 1 Metabolite) EPS(prop)	1
			Measurement (Inh 1 Metabolite)	PD Response
			Error Model Structure (Inh 1 Metabolite)	Mixed
			Analytical Error (Inh 1 Metabolite) EPS(add)	1
			Analytical Error (Inh 1 Metabolite) EPS(prop)	1
			Measurement (Sub Sec Metabolite)	Plasma
			Error Model Structure (Sub Sec Metabolite)	Mixed
			Analytical Error (Sub Sec Metabolite) EPS(add)	1
			Analytical Error (Sub Sec Metabolite) EPS(prop)	1
			Measurement (Sub Sec Metabolite)	Blood
			Error Model Structure (Sub Sec Metabolite)	Mixed
			Analytical Error (Sub Sec Metabolite) EPS(add)	1
			Analytical Error (Sub Sec Metabolite) EPS(prop)	1
			Measurement (Sub Sec Metabolite)	Adipose
			Error Model Structure (Sub Sec Metabolite)	Mixed
			Analytical Error (Sub Sec Metabolite) EPS(add)	1
			Analytical Error (Sub Sec Metabolite) EPS(prop)	1
			Measurement (Sub Sec Metabolite)	Spinal CSF
			Error Model Structure (Sub Sec Metabolite)	Mixed
			Analytical Error (Sub Sec Metabolite) EPS(add)	1
			Analytical Error (Sub Sec Metabolite) EPS(prop)	1
			Measurement (Sub Sec Metabolite)	PD Response
			Error Model Structure (Sub Sec Metabolite)	Mixed
			Analytical Error (Sub Sec Metabolite) EPS(add)	1
			Analytical Error (Sub Sec Metabolite) EPS(prop)	1
			Measurement (Sub Pri Metabolite2)	Plasma
			Error Model Structure (Sub Pri Metabolite2)	Mixed
			Analytical Error (Sub Pri Metabolite2) EPS(add)	1
			Analytical Error (Sub Pri Metabolite2) EPS(prop)	1
			Measurement (Sub Pri Metabolite2)	Blood
			Error Model Structure (Sub Pri Metabolite2)	Mixed
			Analytical Error (Sub Pri Metabolite2) EPS(add)	1
			Analytical Error (Sub Pri Metabolite2) EPS(prop)	1
			Measurement (Sub Pri Metabolite2)	Adipose
			Error Model Structure (Sub Pri Metabolite2)	Mixed
			Analytical Error (Sub Pri Metabolite2) EPS(add)	1
			Analytical Error (Sub Pri Metabolite2) EPS(prop)	1
			Measurement (Sub Pri Metabolite2)	Spinal CSF
			Error Model Structure (Sub Pri Metabolite2)	Mixed
			Analytical Error (Sub Pri Metabolite2) EPS(add)	1
			Analytical Error (Sub Pri Metabolite2) EPS(prop)	1
			Measurement (Sub Pri Metabolite2)	PD Response
			Error Model Structure (Sub Pri Metabolite2)	Mixed
			Analytical Error (Sub Pri Metabolite2) EPS(add)	1
			Analytical Error (Sub Pri Metabolite2) EPS(prop)	1
			Observed Data	C:\Users\isolab\UW\isolab - Ogo\Isoniazid\INH Clinical Studies\New PE Files\Bing SA.xml
			AUC Calculations (Substrate)
			Calculated AUCt first dose	No
			Calculated AUC_INF	Yes
			Method for AUC_INF calculation	Linear Regression
			Calculated AUCt last dose	No
			Integrated AUCt first dose	Yes
			Integrated AUCt last dose	Yes
			Integrated AUCt user interval	Yes
			Method	Linear Trapezoidal
			Weighting Option	Equally Weighted (1)

## Sheet: Ode State Info
Index	Model	State variable name (no PK interaction)
0	0	Substrate liver concentration
1	0	Substrate systemic concentration
2	0	Substrate adipose concentration
3	0	Substrate arterial blood concentration
4	0	Substrate bone concentration
5	0	Substrate brain concentration
6	0	Substrate heart concentration
7	0	Substrate gi tract (tissue) concentration
8	0	Substrate kidney concentration
9	0	Substrate lung concentration
10	0	Substrate muscle concentration
11	0	Substrate spleen concentration
12	0	Substrate skin concentration
13	0	Substrate additional organ concentration
14	0	Substrate pancreas concentration
15	0	Substrate lymph concentration
16	0	Substrate amount in dosed absorption compartment
17	0	Substrate renal amount excreted
18	0	User Cyt1 amount in gut
19	0	User Cyt1 amount in colon
20	0	User Cyt1 amount in liver
21	0	User Cyt1 amount in kidney

## Sheet: Healthy Volunteers
Population		Population : Liver		Population : Kidney		Population : Skin		Population : GI Tract		Population : Lung		Population : Tissue Composition		Population : Blood		Population : Tissue Blood Flow Rates		Population : Full PBPK Model Tissue Pore Sizes		Population : Brain		Population : Additional Organ		Population : FcRn IgG		Population : Lymph		Population : Subcutaneous & Intramuscular		Population : Target		Population : Tumour		Population : Female Reproductive System		Population : Local Injection Site		Population : Rectum
Ref Bodyweight (kg)	80.7056	Liver model	Well Stirred	Male Baseline 1	76.5	MechDermA - Forearm		Length & Diameter of SI & Colon	Original	Ventillation-perfusion ratio: Mean	1	Adipose : EW (%)	14.1	Haematocrit Mean : Male	43	Cardiac Output	Scripted	Adipose Jv,s	Predicted	Brain Volume	User-Defined	Additional Organ : EW (%)	14.1	IgG Concentration (µM)	80.7	% of total lymph flow (Adipose)	12.8	SC Site Volume Abdomen (L/kg)	0.00099	Target1 Name	TNF-alpha	Tumour : Volume (mL)	20	Vagina surface area (cm2)	87.5	Physiological injection site	Subcutaneous	Rectal blood flow - Male (%CO)	0.0185
Maximum Age (years)	65	Liver weight : Slope vs BSA	0.722	Male Baseline 1 CV (%)	16.1	SCorneum Thickness (µm) : Male	15.7	Enterocyte Volume (L)	0.517	Ventillation-perfusion ratio: CV (%)	35	Adipose : NL (%)	79	Haematocrit CV (%) : Male	6.5	Cardiac Output CV (%) Male	0	Adipose ns:nl	500	Male Brain Volume CV%	8.7	Additional Organ : IW (%)	3.9	IgG Concentration CV (%)	12.6	% of total lymph flow (Bone)	0	SC Site Volume Abdomen CV (%)	10	Target1 Rmax (µM)	4.47e-06	Tumour : CV (%)	30	Vagina surface area CV (%)	9	Blood flow(% CO)	0.016	Rectal blood flow - Female (%CO)	0.0185
Minimum Age (years)	18	Operational Concentrations	Liver Compartment (Outlet)	Male Age Cut-Off	61	SCorneum Thickness CV (%) : Male	33	Reference BSA	1.9	Volume Airway (L): Mean	0.1	Adipose : NP (%)	0.2	Haematocrit Mean : Female	38	Cardiac Output CV (%) Female	0	Adipose Rpore,s(nm)	8	Female Brain Volume CV%	11.9	Additional Organ : NL (%)	79	IgG KD1 (pH 6.0)(µM)	0.728	% of total lymph flow (Brain)	1.05	SC Site Fraction of Extracellular Water Abdomen	0.623	Target1 Rmax CV (%)	30	Tumour : Density (g/mL)	1	Cervix surface area (cm2)	16.9	Local cell radius(mm)	0.1	Thickness of rectal fluid layer mean (cm)	0.015
Propn of Females	0.32	Liver weight	Script	Male Age Cut-off Baseline	81.2	SCorneum Thickness (µm) : Female	15.7	Dep of Duod. on BSA:C1 Len	0.205	Volume Airway (L): CV (%)	30	Bone : EW (%)	9.8	Haematocrit CV (%) : Female	7.1	Cardiac Output Scalar	1	Adipose Rpore,l(nm)	20	CSF production rate	0.021	Additional Organ : NP (%)	0.2	IgG KD1 CV (%)	10	% of total lymph flow (Stomach and Oesophagus)	12	SC Site Kp, ALB Abdomen	0.277	Target1 Kdeg (1/h)	0.877	Tumour : Weight (g)	20	Cervix surface area CV (%)	21	Local cell radius CV(%)	30	Thickness of rectal fluid layer CV (%)	34
BSA C1 Param	0.007184	Liver Volume Male CV (%)	0	Male Age Cut-Off CV1 (%)	27.4	SCorneum Thickness CV (%) : Female	34	Dep of Duod. on BSA:Exp Len	0.55	Volume Alveoli (L): Mean	5.6	Bone : NL (%)	7.4	AGP Mean : Male	0.793	Adipose : Male (% of Qc)	5	Adipose deltaP (mmHg)	40	CSF production rate CV (%)	10	Additional Organ : AP (mg/g)	0.4	IgG KD2 (pH 6.0)(µM)	2.912	% of total lymph flow (Heart)	1	SC Site Blood Flow Abdomen (% of Qc)	0.035	Target1 Kdeg CV (%)	30	Tumour : CV (%)	0	Vagina : cervix surface correlation coefficient	0	local tissue volume(mL)	5	Rectal fluid pH mean	7
BSA Wt Exp	0.425	Liver Volume Female CV (%)	0	Male Age Cut-Off CV2 (%)	21.2	SCorneum Fat (%) : Male	12.9	Dep of Duod. on BSA:C1 Dia	0.033	Volume Alveoli (L): CV (%)	10	Bone : NP (%)	0.11	AGP CV (%) : Male	23	Adipose : Female (% of Qc)	8.5	Adipose Plasma osmotic pressure (mmHg)	25.8	Bulk flow from ISF to CSF (% CSF production)	25	Additional Organ : KpALB	0.037	IgG KD2 CV (%)	30	% of total lymph flow (Kidney)	8.5	SC Site Volume Arm (L/kg)	0.00077	Target1 Kshed (1/hr)	1e-06	Tumour : Blood Flow (mL/min/mL tumour)	0.76	Epithelium thickness (mm)	1	local tissue volume CV(%)	30	Rectal fluid pH CV (%)	30
BSA Ht Exp	0.725	Liver Volume Prediction Method	Default	Female Baseline 1	57	SCorneum Fat CV (%) : Male	30	Dep of Duod. on BSA:Exp Dia	0.383	Volume Pulmonary Capilliary Blood (L): Mean	0.089	Brain : EW (%)	9.2	AGP Mean : Female	0.715	Bone : Male (% of Qc)	5	Adipose Plasma osmotic pressure CV(%)	10.6	Bulk flow from ISF to CSF (% CSF production) CV (%)	8	Additional Organ : KpLPP	0.068	IgG CLcat (L/h)	0.0175	% of total lymph flow (Liver)	33	SC Site Volume Arm CV (%)	10	Target1 Kshed CV (%)	30	Tumour : CV (%)	30	Epithelium thickness CV (%)	40	Lipid cell packing fraction	0.64	Thickness of rectal epithelium layer mean (cm)	0.21
HT & WT option	Values	Liver Density	1080	Female Baseline CV (%)	20.4	SCorneum Fat (%) : Female	12.9	Jej-Ileum Ratio:Jej Len	0.4	Volume Pulmonary Capilliary Blood (L): CV (%)	20	Brain : NL (%)	5.1	AGP CV (%) : Female	24	Bone : Female (% of Qc)	5	Bone Jv,s	Predicted	CSF spinal absorption rate (%)	38	Additional Organ : membrane potential : (mV)	-41	IgG CLcat CV (%)	10	% of total lymph flow (Lung)	3	SC Site Fraction of Extracellular Water Arm	0.623	Target1 Lambda (1/h)	1e-06	Tumour : Lymph Flow (mL/min/mL of tumour)	0	Stroma thickness (mm)	1.2	Lipid cell packing fraction CV(%)	15	Thickness of rectal epithelium layer CV (%)	24
Male Body Weight C0	2.643	MPPGL : Baseline	1.407	Female Age Cut-Off 1	48	SCorneum Fat CV (%) : Female	30	Jej-Ileum Ratio:Jej/Duo Dia C1	0.8125	Volume Epithelial Lining Fluid (L): Mean	0.025	Brain : NP (%)	5.65	HSA C0 : Male	50.34	Brain : Male (% of Qc)	12	Bone ns:nl	200	CSF spinal absorption rate CV (%)	30	Additional Organ : subcell membrane potential (mV)	10	Ontogeny Profile	No Profile Used	% of total lymph flow (Muscle)	16	SC Site Kp, ALB Arm	0.277	Target1 MW (Da)	17000	Tumour Tissue Type	Generic	Stroma thickness CV (%)	44	Viscosity of interstitial fluid(mPa.s)	3.5	Regional blood flow scalar to rectum mean	1
Male Body Weight C1	0.0099	MPPGL : C1	0.01579	Female Age Cut-Off Baseline 2	66.2	VEpidermis Thickness (µm) : Male	50.7	Jej-Ileum Ratio:Il/Duo Dia C1	0.725	Volume Epithelial Lining Fluid(L): CV (%)	20	Gut : EW (%)	26.7	HSA C1 : Male	-0.0575	Brain : Female (% of Qc)	12	Bone Rpore,s(nm)	10	Bulk flow from spinal CSF to cranial CSF (% CSF spinal absorption rate)	90	Additional Organ : subcell pH	5	FcRn Concentration (µM)	86	% of total lymph flow (Pancreas)	0.3	SC Site Blood Flow Arm (% of Qc)	0.016	Target2 Name	IgE	Tumour : EW (%)	32.47	Cervix thickness (mm)	30.2	Viscosity of interstitial fluid CV(%)	30	Regional blood flow scalar to rectum CV (%)	0
Male Body Weight CV (%)	15	MPPGL : C2	-0.0003824	Female Age Cut-off 1 CV 1 (%)	26.5	VEpidermis Thickness CV (%) : Male	24	Dep of LG on BSA :C1	5.231	Surface Area Airway (m2): Mean	1.5	Gut : NL (%)	4.87	HSA C2 : Male	-0.0738	Pancreas : Male (% of Qc)	1	Bone Rpore,l(nm)	42	Bulk flow from spinal CSF to cranial CSF (% CSF spinal absorption rate) CV (%)	100	Additional Organ : IW pH	7	FcRn Coefficient	0.95	% of total lymph flow (Skin)	7.3	SC Site Volume Back (L/kg)	0.00115	Target2 Rmax (µM)	0.00273	Tumour : IW (%)	53.76	Cervix thickness CV (%)	21	Surface tension of interstitial fluid(mN / m)	72	Surface area of rectum mean (cm2)	100
Male Height C0	175.32	MPPGL : C3	2.37e-06	Female Age Cut-off 1 CV 2 (%)	22.8	VEpidermis Thickness (µm) : Female	53.8	Dep of LG on BSA :Exp	0.414	Surface Area Airway (m2): CV (%)	50	Gut : NP (%)	1.63	HSA CV (%) : Male	10	Pancreas : Female (% of Qc)	1	Bone deltaP (mmHg)	40	CSF (% Brain volume) : Male	10.5	Additional Organ Local pH : EW	7.4	σvs (SigmaVs)	Predicted	% of total lymph flow (Spleen)	1	SC Site Volume Back CV (%)	10	Target2 Rmax CV (%)	119	Tumour : NL (%)	0.89	Luminal fluid volume (mL)	0.5	Surface tension of interstitial fluid CV(%)	30	Surface area of rectum CV (%)	30
Male Height C1	0.1113	MPPGL : CV (%)	26.9	Female Age Cut-Off 2	78	VEpidermis Thickness CV (%) : Female	19	Dep of LG on BSA :CV LG Len	20	Surface Area Alveoli (m2): Mean	140	Heart : EW (%)	31.3	HSA C0 : Female	49.38	Stomach : Male (% of Qc)	1	Bone Plasma osmotic pressure (mmHg)	25.8	CSF (% Brain volume) : Female	9.2	Additional Organ Local pH : IW	7	σvL (SigmaVL)	Predicted	% of total lymph flow (Additional Organ)	0	SC Site Fraction of Extracellular Water Back	0.623	Target2 Kdeg (1/h)	0.0126	Tumour : NP (%)	0.96	Luminal fluid volume CV (%)	30	pH of interstitial fluid	7.4
Male Height C2	-0.0025	CPPGL : Baseline	28.8945	Female Age Cut-Off Baseline 3	79.5	VEpidermis Fat (%) : Male	3	S9PPI : input type	Predicted	Surface Area Alveoli (m2): CV (%)	30	Heart : NL (%)	1.15	HSA C1 : Female	-0.037	Stomach : Female (% of Qc)	1	Bone Plasma osmotic pressure CV(%)	10.6	Spinal (% CSF) : Male	20	Additional Organ : subcell fraction (%)	0	PSs (L/h)	Predicted	% of total lymph flow (Lymph Nodes)	0.1	SC Site Kp, ALB Back	0.277	Target2 Kdeg CV (%)	30	Tumour : AP (mg/g)	2.4	Luminal fluid pH	4.8	pH of interstitial fluid CV(%)	15
Male Height CV (%)	3.9	CPPGL : Correlation Coefficient	1.31032	Female Age Cut-Off 2 CV 1 (%)	38.3	VEpidermis Fat CV (%) : Male	30	S9PPI : Mean	5320	MPPGLu (mg/g lung): Mean	10.51	Heart : NP (%)	1.66	HSA C2 : Female	-0.1286	SI : Male (% of Qc)	10	Brain Jv,s	Predicted	Spinal (% CSF) : Female	20	Additional Organ : Male (% of Qc)	0.65	PSL (L/h)	Predicted	Lymph flow rate (L/h/kg)	0.00385518	SC Site Blood Flow Back (% of Qc)	0.105	Target2 Kshed (1/hr)	1e-06	Tumour : KpALB	0.138	Luminal fluid pH CV (%)	18
Female Body Weight C0	2.7383	CPPGL : CV (%)	21.467	Female Age Cut-Off 2 CV 2 (%)	31.6	VEpidermis Fat (%) : Female	3	MPPI : Mean	2978	MPPGLu (mg/g lung): CV(%)	40	Kidney : EW (%)	28.3	HSA CV (%) : Female	10	SI : Female (% of Qc)	11	Brain ns:nl	3000000000	Intracranial blood volume (% Brain Volume) : Male	5	Additional Organ : Female (% of Qc)	0.65	Kup (1/h)	0.0298	Lymph volume (L/kg)	0.00386	SC Site Volume Thigh (L/kg)	0.00099	Target2 Kshed CV (%)	30	Tumour : Other Protein (µM)	0	Regional blood flow scalar to vagina	1
Female Body Weight C1	0.0091	HPGL : Baseline	3.103	Prediction Method	Method 1	VEpidermis Fat CV (%) : Female	30	MPPI : CV (%)	30	Abundance : CYP1A1 EM Mean	7.36	Kidney : NL (%)	2.07	Other Mean : Male	0	Villi : Male (% of Qc)	6	Brain Rpore,s(nm)	1	Intracranial blood volume (% Brain Volume) : Female	5	Additional Organ % of Body Weight	1	Additional Clearance (L/h)	0.0017	Lymph volume CV (%)	30	SC Site Volume Thigh CV (%)	10	Target2 Lambda (1/h)	1e-06	Tumour : CV (%)	30	Regional blood flow scalar to vagina CV (%)	0
Female Body Weight CV (%)	18.8	HPGL : Age Coefficient	-0.655	GFR Cap Minimum Defined Population Limit (ml/min/1.73m^2)	90			CPPI : Mean	2342	Abundance : CYP1A1 EM CV (%)	35	Kidney : NP (%)	1.62	Other CV (%)(%) : Male	0	Villi : Female (% of Qc)	6	Brain Rpore,l(nm)	13	ICF (% Brain volume)	80	Additional Organ % of Body Weight CV (%)	30	Additional Clearance CV (%)	10	Lymph nodes : EW (%)	15	SC Site Fraction of Extracellular Water Thigh	0.623	Target2 MW (Da)	190000	Tumour : EW pH	7.13	Regional blood flow scalar to cervix	1
Female Height C0	161.66	HPGL : CV (%)	41.9	GFR Cap Maximum Defined Population Limit (ml/min/1.73m^2)	400	MechDermA - Upper Arm		CPPI : CV (%)	31	Abundance : CYP1A1 PM Mean	0	Liver : EW (%)	16.5	Other Mean : Female	0	LI : Male (% of Qc)	4	Brain deltaP (mmHg)	40	Brain Capillary Protein (mg brain capillary protein/g brain)	2.33	Additional Organ Density (g/L)	923	Lymphatic Clearance (L/h)	0	Lymph nodes : KpALB	0.4428	SC Site Kp, ALB Thigh	0.277	Target3 Name	CD11a	Tumour : IW pH	7.26	Regional blood flow scalar to cervix CV (%)	0
Female Height C1	0.1319	P450/10e6 Cells : Baseline	3.034	Ref Value for Males 20~30	130	SCorneum Thickness (µm) : Male	11.9	MPPC : Mean	622	Abundance : CYP1A1 PM CV (%)	0	Liver : NL (%)	3.48	Other CV (%)(%) : Female	0	LI : Female (% of Qc)	5	Brain Plasma osmotic pressure (mmHg)	25.8	Brain Capillary Protein CV (%)	47	Additional Organ Capillary Bed (%)	5	Lymphatic Clearance CV (%)	10	Vv (% of Tissue volume) : Lymph nodes	1	SC Site Blood Flow Thigh (% of Qc)	0.073	Target3 Rmax (µM)	0.01	Tumour : Vascular volume fraction	12
Female Height C2	-0.0027	P450/10e6 Cells : HPGL Coefficient	-0.506	Ref Value for Females 20~30	120	SCorneum Thickness CV (%) : Male	29	MPPC : CV (%)	30	Abundance : CYP1A1 UM Mean	0	Liver : NP (%)	2.52	User-defined Binding Type	User-defined	Heart : Male (% of Qc)	4	Brain Plasma osmotic pressure CV(%)	10.6	Brain Neural Parenchymal Protein (mg/g ICF Neural Tissue)	76.29	For neutral (phospho)lipid Partitioning	Using Olive oil-water Partitioning	Krc1 (1/h)	3.13	Ve (% of Tissue volume) : Lymph nodes	0.0125			Target3 Rmax CV (%)	10	Tumour : Endosomal volume fraction	1.25
Female Height CV (%)	3.9	Advanced Bile Model	No	Age Limit	140	SCorneum Thickness (µm) : Female	13.9	TMePPI : Mean	2737	Abundance : CYP1A1 UM CV (%)	0	Lung : EW (%)	34.8	Ontogeny Profile	No Profile Used	Heart : Female (% of Qc)	5	Gut Jv,s	Predicted	Brain Neural Parenchymal Protein CV (%)	43	Additional Organ : Endothelial Volume (%)	0.35625	Krc2 (1/h)	6.42					Target3 Kdeg (1/h)	0.0185	Tumour Growth Inhibition Model Type	Simeoni Cell Distribution
Male Distribution	User Defined	% Hepatic Bile Entering Gallbladder Mean	70.3	Baseline	15.4	SCorneum Thickness CV (%) : Female	28	TMePPI : CV (%)	0	Abundance : CYP1A1 IM1 Mean	0	Lung : NL (%)	0.3	Other molecular weight (Da)	0	Kidney : Male (% of Qc)	19	Gut ns:nl	1500	Brain Neuronal Protein (mg/g ICF Neural Tissue)	56.57	Additional Organ : Kup (1/h)	0.02979	FR	0.715					Target3 Kdeg CV (%)	10	Tumour : Exponential Growth Rate (1/day)	1
Frequency of population - 18-21 years	4.5	% Hepatic Bile Entering Gallbladder CV (%)	32.1	BW Coefficient	2.04	SCorneum Fat (%) : Male	12.9	TMePPC : Mean	112	Abundance : CYP1A1 IM1 CV (%)	0	Lung : NP (%)	0.9	Use Plasma ES Option	Yes	Kidney : Female (% of Qc)	17	Gut Rpore,s(nm)	4.7	Brain Neuronal Protein CV (%)	43	Additional Organ : Krc1 (1/h)	3.605	Full PBPK Krc1 (1/h)	16.7					Target3 Kshed (1/hr)	1e-06	Tumour : CV (%)	0
Frequency of population - 21-26 years	39.1	IMMC Cycle Time Mean (h)	1.55	BH Coefficient	51.8	SCorneum Fat CV (%) : Male	47	TMePPC : CV (%)	0	Abundance : CYP1A1 IM2 Mean	0	Muscle : EW (%)	9.1	Abundance : Plasma ES EM Mean	1	Liver (Art) : Male (% of Qc)	6.5	Gut Rpore,l(nm)	25	Brain Glial Protein (mg/g ICF Neural Tissue)	19.72	Additional Organ : Krc2 (1/h)	7.21	Full PBPK Krc2 (1/h)	33.4					Target3 Kshed CV (%)	30	Tumour : Linear Growth Rate (g/day)	1
Frequency of population - 26-31 years	24.72	IMMC Cycle Time CV (%)	55	Weight CV (%)	23.4	SCorneum Fat (%) : Female	12.9	Use NEWE model for MBI and/or induction of gut CYPs	No	Abundance : CYP1A1 IM2 CV (%)	0	Muscle : NL (%)	2.38	Abundance : Plasma ES EM CV (%)	30	Liver (Art) : Female (% of Qc)	6.5	Gut deltaP (mmHg)	40	Brain Glial Protein CV (%)	43	Additional Organ : FR	0.715	Full PBPK Krc,1:1 (1/h)	24					Target3 Lambda (1/h)	1e-06	Tumour : CV (%)	0
Frequency of population - 31-36 years	11.4	Fasted Gallbladder Emptied at % IMMC Cycle	30	Kidney Density	1050	SCorneum Fat CV (%) : Female	47	CYP2C9 EM Mean	12.5	Lobe Distribution Percentage (%) MPPLu RL	16.67	Muscle : NP (%)	0.72	Abundance : Plasma ES PM Mean	0	Liver (Port) : Male (% of Qc)	19	Gut Plasma osmotic pressure (mmHg)	25.8	Absolute Abundance : ABCB1 (MDR1) (pmol/mg capillary protein)	3.25			Full PBPK Krc,2:1 (1/h)	28					Target3 MW (Da)	180000	Tumour : Shape Factor	20
Frequency of population - 36-41 years	8.63	Fasted Gallbladder Release Constant Mean (1/h)	0.18	PTCPGK Mean	60	VEpidermis Thickness (µm) : Male	37.1	CYP2C9 EM CV (%)	72	Lobe Distribution Percentage (%) MPPLu RM	16.67	Pancreas : EW (%)	12	Abundance : Plasma ES PM CV (%)	0	Liver (Port) : Female (% of Qc)	21.5	Gut Plasma osmotic pressure CV(%)	10.6	Abundance : ABCB1 (MDR1) ET Mean	1			IgG KD1 (7.4>pH>6.0)(µM)	72.8					Target4 Name	PD-L1	Tumour : Transit Rate Cell Damage (1/day)	1
Frequency of population - 41-46 years	5.25	Fasted Gallbladder Release Constant CV (%)	30	PTCPGK CV (%)	30	VEpidermis Thickness CV (%) : Male	51	CYP2C9 PM Mean	5.8	Lobe Distribution Percentage (%) MPPLu RT	16.67	Pancreas : NL (%)	4.1	Abundance : Plasma ES UM Mean	0	Lung : Male (% of Qc)	100	Heart Jv,s	Predicted	Abundance : ABCB1 (MDR1) ET (CV%)	56			IgG KD1 (7.4>pH>6.0) CV(%)	10					Target4 Rmax (µM)	0.00166029	Tumour : CV (%)	0
Frequency of population - 46-51 years	3	Fed Gallbladder Release Constant Mean (1/h)	0.48	MPPGK Mean	12.8	VEpidermis Thickness (µm) : Female	45.7	CYP2C9 PM Mean CV (%)	72	Lobe Distribution Percentage (%) MPPLu LL	16.67	Pancreas : NP (%)	0.93	Abundance : Plasma ES UM CV (%)	0	Lung : Female (% of Qc)	100	Heart ns:nl	500	Abundance : ABCB1 (MDR1) PT Mean	0			IgG KD2 (7.4>pH>6.0)(µM)	291.2					Target4 Rmax CV (%)	30	Tumour : Number Transit Compartments	3
Frequency of population - 51-56 years	1.7	Fed Gallbladder Release Constant CV (%)	19	MPPGK CV (%)	55	VEpidermis Thickness CV (%) : Female	62	CYP2C9 UM Mean	0	Lobe Distribution Percentage (%) MPPLu LT	16.67	Skin : EW (%)	62.3	Abundance : Plasma ES IM Mean	0	Muscle : Male (% of Qc)	17	Heart Rpore,s(nm)	7	Abundance : ABCB1 (MDR1) PT (CV%)	0			IgG KD2 (7.4>pH>6.0) CV(%)	10					Target4 Kdeg (1/h)	0.04235	ABCB1 (P-gp/MDR1) ET Mean	1
Frequency of population - 56-61 years	1.05	Fasted Gallbladder Residual Volume Mean (%)	79.4	CPPGK Mean	0	VEpidermis Fat (%) : Male	3	CYP2C9 UM Mean CV (%)	0	Lobe Distribution Percentage (%) MPPLu LA	8.33	Skin : NL (%)	2.84	Abundance : Plasma ES IM CV (%)	0	Muscle : Female (% of Qc)	12	Heart Rpore,l(nm)	27	Abundance : ABCB1 (MDR1) IT Mean	0			Tau1 (h)	0.0167					Target4 Kdeg CV (%)	30	ABCB1 (P-gp/MDR1) CV (%)	0
Frequency of population - 61-65 years	0.65	Fasted Gallbladder Residual Volume CV (%)	13.1	CPPGK CV (%)	30	VEpidermis Fat CV (%) : Male	30	CYP2C9 IM1 Mean	11	Lobe Distribution Percentage (%) MPPLu UA	8.33	Skin : NP (%)	1.11			Skin : Male (% of Qc)	5	Heart deltaP (mmHg)	40	Abundance : ABCB1 (MDR1) IT (CV%)	0			Tau hat1 (h)	0.0167					Target4 Kshed (1/hr)	1e-06	ABCB1 (P-gp/MDR1) PT Mean	1
Female Distribution	User Defined	Fed Gallbladder Residual Volume Mean (%)	59.9	S9 Method	Predicted	VEpidermis Fat (%) : Female	3	CYP2C9 IM1 Mean CV (%)	72	Lobe Distribution Percentage (%) Ventillation Rate RL	25.9	Spleen : EW (%)	20.8			Skin : Female (% of Qc)	5	Heart Plasma osmotic pressure (mmHg)	25.8	Abundance : ABCB1 (MDR1) UT Mean	0			Tau2 (h)	0.00167					Target4 Kshed CV (%)	30	ABCB1 (P-gp/MDR1) CV (%)	0
Frequency of population - 18-21 years	2.98	Fed Gallbladder Residual Volume CV (%)	39.6	S9PPGK Mean	12.8	VEpidermis Fat CV (%) : Female	30	CYP2C9 IM2 Mean	0	Lobe Distribution Percentage (%) Ventillation Rate RM	12.4	Spleen : NL (%)	2.01			Spleen : Male (% of Qc)	2	Heart Plasma osmotic pressure CV(%)	10.6	Abundance : ABCB1 (MDR1) UT (CV%)	0			FcRn Kdeg (1/h)	4.05e-05					Target4 Lambda (1/h)	1e-06	ABCB1 (P-gp/MDR1) IT Mean	1
Frequency of population - 21-26 years	44.67	Enzyme interCorr Switch	Off	UGT1A1 Population Scalar	0			CYP2C9 IM2 Mean CV (%)	0	Lobe Distribution Percentage (%) Ventillation Rate RT	14.8	Spleen : NP (%)	1.98			Spleen : Female (% of Qc)	3	Kidney Jv,s	Predicted	Absolute Abundance : ABCC4 (MRP4) (pmol/mg capillary protein)	0.24			Early endosome volume fraction	0.6					Target4 MW (Da)	33275	ABCB1 (P-gp/MDR1) CV (%)	0
Frequency of population - 26-31 years	23.57	Enzyme Corr Switch	On	UGT1A1 EM Mean	1	MechDermA - Lower Leg		CYP2C9 Mean Turnover Rate	0.03	Lobe Distribution Percentage (%) Ventillation Rate LL	32.1	Plasma : EW (%)	94.5			Lymph Nodes : Male (% of Qc)	3.89	Kidney ns:nl	2000	Abundance : ABCC4 (MRP4) ET Mean	1			Adipose σvs	Predicted					Target5 Name	Target 5	ABCB1 (P-gp/MDR1) UT Mean	1
Frequency of population - 31-36 years	11.12	Enz Corr C0	62.775	UGT1A1 EM Mean CV (%)	0	SCorneum Thickness (µm) : Male	16.8	CYP2C9 Mean Turnover Rate CV (%)	20	Lobe Distribution Percentage (%) Ventillation Rate LT	14.8	Plasma : NL (%)	0.35			Lymph Nodes : Female (% of Qc)	3.89	Kidney Rpore,s(nm)	6	Abundance : ABCC4 (MRP4) ET (CV%)	44			Bone σvs	1					Target5 Rmax (µM)	0	ABCB1 (P-gp/MDR1) CV (%)	0
Frequency of population - 36-41 years	6.61	Enz Corr C1	0.3934	UGT1A1 PM Mean	0	SCorneum Thickness CV (%) : Male	52	Colon CYP2C9 EM Mean	0	Lobe Distribution Percentage (%) Ventillation Rate LA	100	Plasma : NP (%)	0.23			Cervix : Female (% of Qc)	0.15	Kidney Rpore,l(nm)	27	Abundance : ABCC4 (MRP4) PT Mean	0			Brain σvs	Predicted					Target5 Rmax CV (%)	30	ABCG2 (BCRP) ET Mean	1
Frequency of population - 41-46 years	5.07	Enz 2 Corr CV	24	UGT1A1 PM Mean CV (%)	0	SCorneum Thickness (µm) : Female	13.9	Colon CYP2C9 EM CV (%)	0	Lobe Distribution Percentage (%) Ventillation Rate UA	100	RBC : EW (%)	0			Vagina : Female (% of Qc)	0.24	Kidney deltaP (mmHg)	40	Abundance : ABCC4 (MRP4) PT (CV%)	0			Gut σvs	Predicted					Target5 Kdeg (1/h)	0	ABCG2 (BCRP) CV (%)	0
Frequency of population - 46-51 years	2.42	Abundance : CYP1A1 EM Mean	1.24	UGT1A1 UM Mean	0	SCorneum Thickness CV (%) : Female	43	Colon CYP2C9 PM Mean	N/A	Lobe Distribution Percentage (%) Blood Flow Rate RL	31.1	RBC : NL (%)	0.17			Rectum : Male (% of Qc)	0.0185	Kidney Plasma osmotic pressure (mmHg)	25.8	Abundance : ABCC4 (MRP4) IT Mean	0			Heart σvs	Predicted					Target5 Kdeg CV (%)	30	ABCG2 (BCRP) PT Mean	1
Frequency of population - 51-56 years	1.8	Abundance : CYP1A1 EM CV (%)	118	UGT1A1 UM Mean CV (%)	0	SCorneum Fat (%) : Male	4.7	Colon CYP2C9 PM Mean CV (%)	N/A	Lobe Distribution Percentage (%) Blood Flow Rate RM	11.8	RBC : NP (%)	0.29			Rectum : Female (% of Qc)	0.0185	Kidney Plasma osmotic pressure CV(%)	10.6	Abundance : ABCC4 (MRP4) IT (CV%)	0			Kidney σvs	Predicted					Target5 Kshed (1/hr)	1e-06	ABCG2 (BCRP) CV (%)	0
Frequency of population - 56-61 years	1.05	Abundance : CYP1A1 PM Mean	0	UGT1A1 IM Mean	0	SCorneum Fat CV (%) : Male	62	Colon CYP2C9 UM Mean	N/A	Lobe Distribution Percentage (%) Blood Flow Rate RT	8.6	Adipose : IW (%)	3.9			Synovial Joint : Male (% of Qc)	0.0336	Liver Jv,s	Predicted	Abundance : ABCC4 (MRP4) UT Mean	0			Liver σvs	Predicted					Target5 Kshed CV (%)	30	ABCG2 (BCRP) IT Mean	1
Frequency of population - 61-65 years	0.71	Abundance : CYP1A1 PM CV (%)	0	UGT1A1 IM Mean CV (%)	0	SCorneum Fat (%) : Female	4.7	Colon CYP2C9 UM Mean CV (%)	N/A	Lobe Distribution Percentage (%) Blood Flow Rate LL	34.9	Adipose : AP (mg/g)	0.4			Synovial Joint : Female (% of Qc)	0.0336	Liver ns:nl	200	Abundance : ABCC4 (MRP4) UT (CV%)	0			Lung σvs	Predicted					Target5 Lambda (1/h)	1e-06	ABCG2 (BCRP) CV (%)	0
Abundance : CYP1A1 PM Freq	0	Abundance : CYP1A1 UM Mean	0	UGT1A1 Absolute Abundance	0	SCorneum Fat CV (%) : Female	62	Colon CYP2C9 IM1 Mean	N/A	Lobe Distribution Percentage (%) Blood Flow Rate LT	8.6	Adipose : KpALB	0.037					Liver Rpore,s(nm)	10	Absolute Abundance : ABCG2 (BCRP) (pmol/mg capillary protein)	5.59			Muscle σvs	Predicted					Target5 MW (Da)	150000	ABCG2 (BCRP) UT Mean	1
Abundance : CYP1A1 UM Freq	0	Abundance : CYP1A1 UM CV (%)	0	UGT1A1 Mean Turnover Rate	0.0578	VEpidermis Thickness (µm) : Male	63.4	Colon CYP2C9 IM1 Mean CV (%)	N/A	Lobe Distribution Percentage (%) Blood Flow Rate LA	5	Adipose : KpLPP	0.068					Liver Rpore,l(nm)	42	Abundance : ABCG2 (BCRP) ET Mean	1			Skin σvs	Predicted					Target6 Name	Target 6	ABCG2 (BCRP) CV (%)	0
Abundance : CYP1A1 IM1 Freq	0	Abundance : CYP1A1 IM1 Mean	0	UGT1A1 Mean Turnover Rate CV (%)	30	VEpidermis Thickness CV (%) : Male	32	Colon CYP2C9 IM2 Mean	N/A	Lobe Distribution Percentage (%) Blood Flow Rate UA	2.5	Bone : IW (%)	34.1					Liver deltaP (mmHg)	40	Abundance : ABCG2 (BCRP) ET (CV%)	65			Spleen σvs	Predicted					Target6 Rmax (µM)	0	Efflux (Tumour) ET Mean	1
Abundance : CYP1A1 IM2 Freq	0	Abundance : CYP1A1 IM1 CV (%)	0	UGT1A3 Population Scalar	0	VEpidermis Thickness (µm) : Female	74.9	Colon CYP2C9 IM2 Mean CV (%)	N/A	Lobe Distribution Percentage (%) Alveoli Volume RL	26.3	Bone : AP (mg/g)	0.67					Liver Plasma osmotic pressure (mmHg)	25.8	Abundance : ABCG2 (BCRP) PT Mean	0			Pancreas σvs	Predicted					Target6 Rmax CV (%)	30	Efflux (Tumour) CV (%)	0
Abundance : CYP1A2 PM Freq	0	Abundance : CYP1A1 IM2 Mean	0	UGT1A3 EM Mean	1	VEpidermis Thickness CV (%) : Female	19	Colon CYP2C9 Mean Turnover Rate	N/A	Lobe Distribution Percentage (%) Alveoli Volume RM	10.5	Bone : KpALB	0.1					Liver Plasma osmotic pressure CV(%)	10.6	Abundance : ABCG2 (BCRP) PT (CV%)	0			Additional Organ σvs	1					Target6 Kdeg (1/h)	0	Efflux (Tumour) PT Mean	1
Abundance : CYP1A2 UM Freq	0	Abundance : CYP1A1 IM2 CV (%)	0	UGT1A3 EM Mean CV (%)	0	VEpidermis Fat (%) : Male	3	Colon CYP2C9 Mean Turnover Rate CV (%)	N/A	Lobe Distribution Percentage (%) Alveoli Volume RT	15.8	Bone : KpLPP	0.05					Lung Jv,s	Predicted	Abundance : ABCG2 (BCRP) IT Mean	0			Lymph Nodes σvs	Predicted					Target6 Kdeg CV (%)	30	Efflux (Tumour) CV (%)	0
Abundance : CYP1A2 IM1 Freq	0	Turnover rate : CYP1A1 Mean	0.0183	UGT1A3 PM Mean	0	VEpidermis Fat CV (%) : Male	30	CYP2C19 EM Mean	2	Lobe Distribution Percentage (%) Alveoli Volume LL	26.3	Brain : IW (%)	67.8					Lung ns:nl	160	Abundance : ABCG2 (BCRP) IT (CV%)	0			Adipose σvL	Predicted					Target6 Kshed (1/hr)	1e-06	Efflux (Tumour) IT Mean	1
Abundance : CYP1A2 IM2 Freq	0	Turnover rate : CYP1A1 CV (%)	56	UGT1A3 PM Mean CV (%)	0	VEpidermis Fat (%) : Female	3	CYP2C19 EM CV (%)	52	Lobe Distribution Percentage (%) Alveoli Volume LT	21.1	Brain : AP (mg/g)	0.4					Lung Rpore,s(nm)	6.5	Abundance : ABCG2 (BCRP) UT Mean	0			Bone σvL	1					Target6 Kshed CV (%)	30	Efflux (Tumour) CV (%)	0
Abundance : CYP2A6 PM Freq	0.003	Abundance : CYP1A2 EM Mean	52	UGT1A3 UM Mean	0	VEpidermis Fat CV (%) : Female	30	CYP2C19 PM Mean	0	Lobe Distribution Percentage (%) Alveoli Volume LA	50	Brain : KpALB	0.048					Lung Rpore,l(nm)	25	Abundance : ABCG2 (BCRP) UT (CV%)	0			Brain σvL	Predicted					Target6 Lambda (1/h)	1e-06	Efflux (Tumour) UT Mean	1
Abundance : CYP2A6 UM Freq	0	Abundance : CYP1A2 EM CV (%)	67	UGT1A3 UM Mean CV (%)	0			CYP2C19 PM Mean CV (%)	0	Lobe Distribution Percentage (%) Alveoli Volume UA	50	Brain : KpLPP	0.041					Lung deltaP (mmHg)	40	Absolute Abundance : ISF (BBB) Efflux (Brain) (pmol/mg capillary protein)	0			Gut σvL	Predicted					Target6 MW (Da)	150000	Efflux (Tumour) CV (%)	0
Abundance : CYP2A6 IM1 Freq	0.222	Abundance : CYP1A2 PM Mean	0	UGT1A3 IM Mean	0	MechDermA - Thigh		CYP2C19 UM Mean	4.65	Lobe Distribution Percentage (%) Absorption Area RL	26.3	Gut : IW (%)	45.1					Lung Plasma osmotic pressure (mmHg)	25.8	Abundance : ISF (BBB) Efflux (Brain) ET Mean	1			Heart σvL	Predicted					Target7 Name	Target 7	Uptake (Tumour) ET Mean	1
Abundance : CYP2A6 IM2 Freq	0.008	Abundance : CYP1A2 PM CV (%)	0	UGT1A3 IM Mean CV (%)	0	SCorneum Thickness (µm) : Male	11	CYP2C19 UM Mean CV (%)	79	Lobe Distribution Percentage (%) Absorption Area RM	10.5	Gut : AP (mg/g)	2.84					Lung Plasma osmotic pressure CV(%)	10.6	Abundance : ISF (BBB) Efflux (Brain) ET (CV%)	60			Kidney σvL	Predicted					Target7 Rmax (µM)	0	Uptake (Tumour) CV (%)	0
Abundance : CYP2B6 PM Freq	0.103	Abundance : CYP1A2 UM Mean	0	UGT1A3 Absolute Abundance	0	SCorneum Thickness CV (%) : Male	32	CYP2C19 IM1 Mean	1.29	Lobe Distribution Percentage (%) Absorption Area RT	15.8	Gut : KpALB	0.158					Muscle Jv,s	Predicted	Abundance : ISF (BBB) Efflux (Brain) PT Mean	0			Liver σvL	Predicted					Target7 Rmax CV (%)	30	Uptake (Tumour) PT Mean	1
Abundance : CYP2B6 UM Freq	0.027	Abundance : CYP1A2 UM CV (%)	0	UGT1A3 Mean Turnover Rate	1e-06	SCorneum Thickness (µm) : Female	11	CYP2C19 IM1 Mean CV (%)	52	Lobe Distribution Percentage (%) Absorption Area LL	26.3	Gut : KpLPP	0.141					Muscle ns:nl	3610	Abundance : ISF (BBB) Efflux (Brain) PT (CV%)	0			Lung σvL	Predicted					Target7 Kdeg (1/h)	0	Uptake (Tumour) CV (%)	0
Abundance : CYP2B6 IM1 Freq	0.466	Abundance : CYP1A2 IM1 Mean	0	UGT1A3 Mean Turnover Rate CV (%)	30	SCorneum Thickness CV (%) : Female	20	CYP2C19 IM2 Mean	3.18	Lobe Distribution Percentage (%) Absorption Area LT	21.1	Heart : IW (%)	44.5					Muscle Rpore,s(nm)	5	Abundance : ISF (BBB) Efflux (Brain) IT Mean	0			Muscle σvL	Predicted					Target7 Kdeg CV (%)	30	Uptake (Tumour) IT Mean	1
Abundance : CYP2B6 IM2 Freq	0	Abundance : CYP1A2 IM1 CV (%)	0	UGT1A4 Population Scalar	1	SCorneum Fat (%) : Male	23.7	CYP2C19 IM2 Mean CV (%)	89	Lobe Distribution Percentage (%) Absorption Area LA	50	Heart : AP (mg/g)	3.07					Muscle Rpore,l(nm)	22	Abundance : ISF (BBB) Efflux (Brain) IT (CV%)	0			Skin σvL	Predicted					Target7 Kshed (1/hr)	1e-06	Uptake (Tumour) CV (%)	0
Abundance : CYP2C8 PM Freq	0	Abundance : CYP1A2 IM2 Mean	0	UGT1A4 EM Mean	1	SCorneum Fat CV (%) : Male	24	CYP2C19 Mean Turnover Rate	0.03	Lobe Distribution Percentage (%) Absorption Area UA	50	Heart : KpALB	0.157					Muscle deltaP (mmHg)	40	Abundance : ISF (BBB) Efflux (Brain) UT Mean	0			Spleen σvL	Predicted					Target7 Kshed CV (%)	30	Uptake (Tumour) UT Mean	1
Abundance : CYP2C8 UM Freq	0	Abundance : CYP1A2 IM2 CV (%)	0	UGT1A4 EM Mean CV (%)	50	SCorneum Fat (%) : Female	23.7	CYP2C19 Mean Turnover Rate CV (%)	20	Lobe Distribution Percentage (%) Pulmonary Capilliary Blood Volume RL	16.66	Heart : KpLPP	0.16					Muscle Plasma osmotic pressure (mmHg)	25.8	Abundance : ISF (BBB) Efflux (Brain) UT (CV%)	0			Pancreas σvL	Predicted					Target7 Lambda (1/h)	1e-06	Uptake (Tumour) CV (%)	0
Abundance : CYP2C8 IM1 Freq	0	Turnover rate : CYP1A2 Mean	0.0183	UGT1A4 PM Mean	0	SCorneum Fat CV (%) : Female	24	Colon CYP2C19 EM Mean	0	Lobe Distribution Percentage (%) Pulmonary Capilliary Blood Volume RM	16.67	Kidney : IW (%)	50					Muscle Plasma osmotic pressure CV(%)	10.6	Absolute Abundance : SLC2A1 (GLUT1) (pmol/mg capillary protein)	60.07			Additional Organ σvL	1					Target7 MW (Da)	150000	Tumour : Target Abundance (µM)	0
Abundance : CYP2C8 IM2 Freq	0	Turnover rate : CYP1A2 CV (%)	56	UGT1A4 PM Mean CV (%)	0	VEpidermis Thickness (µm) : Male	53.3	Colon CYP2C19 EM CV (%)	0	Lobe Distribution Percentage (%) Pulmonary Capilliary Blood Volume RT	16.67	Kidney : AP (mg/g)	2.48					Pancreas Jv,s	Predicted	Abundance : SLC2A1 (GLUT1) ET Mean	1			Lymph Nodes σvL	Predicted					Target8 Name	Target 8	Tumour : CV (%)	0
Abundance : CYP2C9 PM Freq	0.019	Abundance : CYP2A6 EM Mean	29.3	UGT1A4 UM Mean	0	VEpidermis Thickness CV (%) : Male	40	Colon CYP2C19 PM Mean	N/A	Lobe Distribution Percentage (%) Pulmonary Capilliary Blood Volume LL	16.67	Kidney : KpALB	0.13					Pancreas ns:nl	2000	Abundance : SLC2A1 (GLUT1) ET (CV%)	70			Adipose σl	0					Target8 Rmax (µM)	0	Tumour : Target MW (Da)	150000
Abundance : CYP2C9 UM Freq	0	Abundance : CYP2A6 EM CV (%)	83	UGT1A4 UM Mean CV (%)	0	VEpidermis Thickness (µm) : Female	43.3	Colon CYP2C19 PM Mean CV (%)	N/A	Lobe Distribution Percentage (%) Pulmonary Capilliary Blood Volume LT	16.67	Kidney : KpLPP	0.137					Pancreas Rpore,s(nm)	6	Abundance : SLC2A1 (GLUT1) PT Mean	0			Bone σl	0					Target8 Rmax CV (%)	30	Tumour : Tissue Radius (µm)	75
Abundance : CYP2C9 IM1 Freq	0.321	Abundance : CYP2A6 PM Mean	2.7	UGT1A4 IM Mean	0	VEpidermis Thickness CV (%) : Female	40	Colon CYP2C19 UM Mean	N/A	Lobe Distribution Percentage (%) Pulmonary Capilliary Blood Volume LA	8.33	Liver : IW (%)	58.6					Pancreas Rpore,l(nm)	27	Abundance : SLC2A1 (GLUT1) PT (CV%)	0			Brain σl	0					Target8 Kdeg (1/h)	0	Tumour : CV (%)	30
Abundance : CYP2C9 IM2 Freq	0	Abundance : CYP2A6 PM CV (%)	83	UGT1A4 IM Mean CV (%)	0	VEpidermis Fat (%) : Male	3	Colon CYP2C19 UM Mean CV (%)	N/A	Lobe Distribution Percentage (%) Pulmonary Capilliary Blood Volume UA	8.33	Liver : AP (mg/g)	5.09					Pancreas deltaP (mmHg)	40	Abundance : SLC2A1 (GLUT1) IT Mean	0			Gut σl	0					Target8 Kdeg CV (%)	30	Tumour : Capillary Radius (µm)	8
Abundance : CYP2C18 PM Freq	0	Abundance : CYP2A6 UM Mean	0	UGT1A4 Absolute Abundance	8.7	VEpidermis Fat CV (%) : Male	30	Colon CYP2C19 IM1 Mean	N/A	Lobe Distribution Percentage (%) Pulmonary Mass Volume RL	16.66	Liver : KpALB	0.086					Pancreas Plasma osmotic pressure (mmHg)	25.8	Abundance : SLC2A1 (GLUT1) IT (CV%)	0			Heart σl	0					Target8 Kshed (1/hr)	1e-06	Tumour : CV (%)	10
Abundance : CYP2C18 UM Freq	0	Abundance : CYP2A6 UM CV (%)	0	UGT1A4 Mean Turnover Rate	1e-06	VEpidermis Fat (%) : Female	3	Colon CYP2C19 IM1 Mean CV (%)	N/A	Lobe Distribution Percentage (%) Pulmonary Mass Volume RM	16.67	Liver : KpLPP	0.161					Pancreas Plasma osmotic pressure CV(%)	10.6	Abundance : SLC2A1 (GLUT1) UT Mean	0			Kidney σl	0					Target8 Kshed CV (%)	30	Tumour : Correction Factor	0.63
Abundance : CYP2C18 IM1 Freq	0	Abundance : CYP2A6 IM1 Mean	20.2	UGT1A4 Mean Turnover Rate CV (%)	30	VEpidermis Fat CV (%) : Female	30	Colon CYP2C19 IM2 Mean	N/A	Lobe Distribution Percentage (%) Pulmonary Mass Volume RT	16.67	Lung : IW (%)	46.3					Skin Jv,s	Predicted	Abundance : SLC2A1 (GLUT1) UT (CV%)	0			Liver σl	0					Target8 Lambda (1/h)	1e-06	Tumour : CV (%)	0
Abundance : CYP2C18 IM2 Freq	0	Abundance : CYP2A6 IM1 CV (%)	83	UGT1A5 Population Scalar	1			Colon CYP2C19 IM2 Mean CV (%)	N/A	Lobe Distribution Percentage (%) Pulmonary Mass Volume LL	16.67	Lung : AP (mg/g)	0.5					Skin ns:nl	2500	Absolute Abundance : SLC29A1 (ENT1) (pmol/mg capillary protein)	0.62			Lung σl	0					Target8 MW (Da)	150000	Tumour : Hydrostatic Pressure Gradient ΔP (mmHg)	40
Abundance : CYP2C19 PM Freq	0.023	Abundance : CYP2A6 IM2 Mean	11.9	UGT1A5 EM Mean	1	MechDermA - Face		Colon CYP2C19 Mean Turnover Rate	N/A	Lobe Distribution Percentage (%) Pulmonary Mass Volume LT	16.67	Lung : KpALB	0.212					Skin Rpore,s(nm)	9	Abundance : SLC29A1 (ENT1) ET Mean	1			Muscle σl	0					Target9 Name	Target 9	Tumour : Plasma osmotic pressure (mmHg)	25.8
Abundance : CYP2C19 UM Freq	0.047	Abundance : CYP2A6 IM2 CV (%)	83	UGT1A5 EM Mean CV (%)	50	SCorneum Thickness (µm) : Male	14.3	Colon CYP2C19 Mean Turnover Rate CV (%)	N/A	Lobe Distribution Percentage (%) Pulmonary Mass Volume LA	8.33	Lung : KpLPP	0.168					Skin Rpore,l(nm)	25	Abundance : SLC29A1 (ENT1) ET (CV%)	71			Skin σl	0					Target9 Rmax (µM)	0	Tumour : Plasma osmotic pressure CV (%)	10.6
Abundance : CYP2C19 IM1 Freq	0.246	Turnover rate : CYP2A6 Mean	0.0267	UGT1A5 PM Mean	0	SCorneum Thickness CV (%) : Male	23	CYP2D6 EM Mean	1.1	Lobe Distribution Percentage (%) Pulmonary Mass Volume UA	8.33	Muscle : IW (%)	66.9					Skin deltaP (mmHg)	40	Abundance : SLC29A1 (ENT1) PT Mean	0			Spleen σl	0					Target9 Rmax CV (%)	30	Tumour : Capillary Small Pore Radius (nm)	4.5
Abundance : CYP2C19 IM2 Freq	0.26	Turnover rate : CYP2A6 CV (%)	56	UGT1A5 PM Mean CV (%)	0	SCorneum Thickness (µm) : Female	15.6	CYP2D6 EM CV (%)	47	Lobe Distribution Percentage (%) Epithelial Lining Fluid Volume RL	16.66	Muscle : AP (mg/g)	2.49					Skin Plasma osmotic pressure (mmHg)	25.8	Abundance : SLC29A1 (ENT1) PT (CV%)	0			Pancreas σl	0					Target9 Kdeg (1/h)	0	Tumour : Capillary Large Pore Radius (nm)	500
Abundance : CYP2D6 PM Freq	0.082	Abundance : CYP2B6 EM Mean	21.6	UGT1A5 UM Mean	0	SCorneum Thickness CV (%) : Female	21	CYP2D6 PM Mean	0	Lobe Distribution Percentage (%) Epithelial Lining Fluid Volume RM	16.67	Muscle : KpALB	0.034					Skin Plasma osmotic pressure CV(%)	10.6	Abundance : SLC29A1 (ENT1) IT Mean	0			Additional σl	0					Target9 Kdeg CV (%)	30	Tumour : Capillary Small Pore Membrane Thickness (1/cm)	17.6
Abundance : CYP2D6 UM Freq	0.025	Abundance : CYP2B6 EM CV (%)	68	UGT1A5 UM Mean CV (%)	0	SCorneum Fat (%) : Male	7.2	CYP2D6 PM Mean CV (%)	0	Lobe Distribution Percentage (%) Epithelial Lining Fluid Volume RT	16.67	Muscle : KpLPP	0.059					Spleen Jv,s	Predicted	Abundance : SLC29A1 (ENT1) IT (CV%)	0			Lymph Nodes σl	0					Target9 Kshed (1/hr)	1e-06	Tumour : Capillary Large Pore Membrane Thickness (1/cm)	0.65
Abundance : CYP2D6 IM1 Freq	0.325	Abundance : CYP2B6 PM Mean	4.6	UGT1A5 IM Mean	0	SCorneum Fat CV (%) : Male	12	CYP2D6 UM Mean	2.13	Lobe Distribution Percentage (%) Epithelial Lining Fluid Volume LL	16.67	Skin : IW (%)	9.47					Spleen ns:nl	200	Abundance : SLC29A1 (ENT1) UT Mean	0			Adipose FR	0					Target9 Kshed CV (%)	30	Tumour : Capillary Small Pore Hydrolic Conductance	0.01
Abundance : CYP2D6 IM2 Freq	0	Abundance : CYP2B6 PM CV (%)	85	UGT1A5 IM Mean CV (%)	0	SCorneum Fat (%) : Female	7.2	CYP2D6 UM Mean CV (%)	47	Lobe Distribution Percentage (%) Epithelial Lining Fluid Volume LT	16.67	Skin : AP (mg/g)	1.32					Spleen Rpore,s(nm)	10	Abundance : SLC29A1 (ENT1) UT (CV%)	0			Bone FR	1					Target9 Lambda (1/h)	1e-06	Tumour : Interstitial Small Pore Radius (nm)	13.8
Abundance : CYP2E1 PM Freq	0	Abundance : CYP2B6 UM Mean	24.7	UGT1A5 Absolute Abundance	0	SCorneum Fat CV (%) : Female	12	CYP2D6 IM1 Mean	0.35	Lobe Distribution Percentage (%) Epithelial Lining Fluid Volume LA	8.33	Skin : KpALB	0.277					Spleen Rpore,l(nm)	42	Absolute Abundance : SLC16A1 (MCT1) (pmol/mg capillary protein)	4.75			Brain FR	1					Target9 MW (Da)	150000	Tumour : Interstitial Large Pore Radius (nm)	1000
Abundance : CYP2E1 UM Freq	0	Abundance : CYP2B6 UM CV (%)	128	UGT1A5 Mean Turnover Rate	1e-06	VEpidermis Thickness (µm) : Male	38.9	CYP2D6 IM1 Mean CV (%)	47	Lobe Distribution Percentage (%) Epithelial Lining Fluid Volume UA	8.33	Skin : KpLPP	0.096					Spleen deltaP (mmHg)	40	Abundance : SLC16A1 (MCT1) ET Mean	1			Gut FR	1					Target10 Name	Target 10	Tumour : Interstitial Small Pore Fraction	0.9
Abundance : CYP2E1 IM1 Freq	0	Abundance : CYP2B6 IM1 Mean	16.1	UGT1A5 Mean Turnover Rate CV (%)	30	VEpidermis Thickness CV (%) : Male	50	CYP2D6 IM2 Mean	0	Use local pH by segment	No	Spleen : IW (%)	57.9					Spleen Plasma osmotic pressure (mmHg)	25.8	Abundance : SLC16A1 (MCT1) ET (CV%)	69			Heart FR	1					Target10 Rmax (µM)	0	Tumour : FcRn Abundance Scalar	1
Abundance : CYP2E1 IM2 Freq	0	Abundance : CYP2B6 IM1 CV (%)	105	UGT1A6 Population Scalar	1	VEpidermis Thickness (µm) : Female	37.4	CYP2D6 IM2 Mean CV (%)	0	Basal Influx 1 (Lung) Mean	1	Spleen : AP (mg/g)	2.81					Spleen Plasma osmotic pressure CV(%)	10.6	Abundance : SLC16A1 (MCT1) PT Mean	0			Kidney FR	1					Target10 Rmax CV (%)	30
Abundance : CYP2J2 PM Freq	0	Abundance : CYP2B6 IM2 Mean	0	UGT1A6 EM Mean	1	VEpidermis Thickness CV (%) : Female	21	CYP2D6 Mean Turnover Rate	0.03	Basal Influx 1 (Lung) CV (%)	0	Spleen : KpALB	0.097					AdditionalOrgan Jv,s	Predicted	Abundance : SLC16A1 (MCT1) PT (CV%)	0			Liver FR	1					Target10 Kdeg (1/h)	0
Abundance : CYP2J2 UM Freq	0	Abundance : CYP2B6 IM2 CV (%)	0	UGT1A6 EM Mean CV (%)	50	VEpidermis Fat (%) : Male	3	CYP2D6 Mean Turnover Rate CV (%)	20	Basal Influx 2 (Lung) Mean	1	Spleen : KpLPP	0.207					AdditionalOrgan ns:nl	1	Abundance : SLC16A1 (MCT1) IT Mean	0			Lung FR	1					Target10 Kdeg CV (%)	30
Abundance : CYP2J2 IM1 Freq	0	Turnover rate : CYP2B6 Mean	0.0217	UGT1A6 PM Mean	0	VEpidermis Fat CV (%) : Male	30	Colon CYP2D6 EM Mean	0	Basal Influx 2 (Lung) CV (%)	0	Plasma : IW (%)	0					AdditionalOrgan Rpore,s(nm)	0.1	Abundance : SLC16A1 (MCT1) IT (CV%)	0			Muscle FR	0					Target10 Kshed (1/hr)	1e-06
Abundance : CYP2J2 IM2 Freq	0	Turnover rate : CYP2B6 CV (%)	56	UGT1A6 PM Mean CV (%)	0	VEpidermis Fat (%) : Female	3	Colon CYP2D6 EM CV (%)	0	Basal Efflux 1 (Lung) Mean	1	Plasma : AP (mg/g)	0.04					AdditionalOrgan Rpore,l(nm)	0.1	Abundance : SLC16A1 (MCT1) UT Mean	0			Skin FR	0					Target10 Kshed CV (%)	30
Abundance : CYP3A4 PM Freq	0	Abundance : CYP2C8 EM Mean	24	UGT1A6 UM Mean	0	VEpidermis Fat CV (%) : Female	30	Colon CYP2D6 PM Mean	N/A	Basal Efflux 1 (Lung) CV (%)	0	RBC : IW (%)	66.6					AdditionalOrgan deltaP (mmHg)	40	Abundance : SLC16A1 (MCT1) UT (CV%)	0			Spleen FR	1					Target10 Lambda (1/h)	1e-06
Abundance : CYP3A4 UM Freq	0	Abundance : CYP2C8 EM CV (%)	81	UGT1A6 UM Mean CV (%)	0			Colon CYP2D6 PM Mean CV (%)	N/A	Basal Efflux 2 (Lung) Mean	1	RBC : AP (mg/g)	0.44					AdditionalOrgan Plasma osmotic pressure (mmHg)	25.8	Absolute Abundance : SLCO1A2 (OATP1A2) (pmol/mg capillary protein)	0.54			Pancreas FR	1					Target10 MW (Da)	150000
Abundance : CYP3A4 IM1 Freq	0	Abundance : CYP2C8 PM Mean	0	UGT1A6 IM Mean	0	MPMLA - Forehead		Colon CYP2D6 UM Mean	N/A	Basal Efflux 2 (Lung) CV (%)	0	Pancreas : IW (%)	66.4					AdditionalOrgan Plasma osmotic pressure CV(%)	10.6	Abundance : SLCO1A2 (OATP1A2) ET Mean	1			Additional FR	1					Target11 Name	Target 11
Abundance : CYP3A4 IM2 Freq	0	Abundance : CYP2C8 PM CV (%)	0	UGT1A6 IM Mean CV (%)	0	Skin surface pH : Male	4.5	Colon CYP2D6 UM Mean CV (%)	N/A	Apical Influx 1 (Lung) Mean	1	Pancreas : AP (mg/g)	1.67					Lymph Jv,s	Predicted	Abundance : SLCO1A2 (OATP1A2) ET (CV%)	19			Lymph Nodes FR	0					Target11 Rmax (µM)	0
Abundance : CYP3A5 PM Freq	0.83	Abundance : CYP2C8 UM Mean	0	UGT1A6 Absolute Abundance	3.6	Skin surface pH CV (%) : Male	7.4	Colon CYP2D6 IM1 Mean	N/A	Apical Influx 1 (Lung) CV (%)	0	Pancreas : KpALB	0.06					Lymph ns:nl	2000	Abundance : SLCO1A2 (OATP1A2) PT Mean	0			Adipose FcRn	7.6					Target11 Rmax CV (%)	30
Abundance : CYP3A5 UM Freq	0	Abundance : CYP2C8 UM CV (%)	0	UGT1A6 Mean Turnover Rate	1e-06	Skin temperature °C : Male	32	Colon CYP2D6 IM1 Mean CV (%)	N/A	Apical Influx 2 (Lung) Mean	1	Pancreas : KpLPP	0.06					Lymph Rpore,s(nm)	5	Abundance : SLCO1A2 (OATP1A2) PT (CV%)	0			Bone FcRn	230.7					Target11 Kdeg (1/h)	0
Abundance : CYP3A5 IM1 Freq	0	Abundance : CYP2C8 IM1 Mean	0	UGT1A6 Mean Turnover Rate CV (%)	30	Skin temperature CV (%) : Male	0	Colon CYP2D6 IM2 Mean	N/A	Apical Influx 2 (Lung) CV (%)	0	Placenta : IW (%)	0					Lymph Rpore,l(nm)	25	Abundance : SLCO1A2 (OATP1A2) IT Mean	0			Brain FcRn	8.1					Target11 Kdeg CV (%)	30
Abundance : CYP3A5 IM2 Freq	0	Abundance : CYP2C8 IM1 CV (%)	0	UGT1A7 Population Scalar	1	Shape of corneocyte : Male	Cuboid (brick)	Colon CYP2D6 IM2 Mean CV (%)	N/A	Apical Efflux 1 (Lung) Mean	1	Placenta : AP (mg/g)	0					Lymph deltaP (mmHg)	40	Abundance : SLCO1A2 (OATP1A2) IT (CV%)	0			Gut FcRn	35.07					Target11 Kshed (1/hr)	1e-06
Abundance : CYP3A7 PM Freq	0.88	Abundance : CYP2C8 IM2 Mean	0	UGT1A7 EM Mean	1	Shape of corneocyte : Female	Cuboid (brick)	Colon CYP2D6 Mean Turnover Rate	N/A	Apical Efflux 1 (Lung) CV (%)	0	Placenta : KpALB	0					Lymph Plasma osmotic pressure (mmHg)	25.8	Abundance : SLCO1A2 (OATP1A2) UT Mean	0			Heart FcRn	3.3					Target11 Kshed CV (%)	30
Abundance : CYP3A7 UM Freq	0	Abundance : CYP2C8 IM2 CV (%)	0	UGT1A7 EM Mean CV (%)	50	Number of SC layers : Male	12	Colon CYP2D6 Mean Turnover Rate CV (%)	N/A	Apical Efflux 2 (Lung) Mean	1	Placenta : KpLPP	0					Lymph Plasma osmotic pressure CV(%)	10.6	Abundance : SLCO1A2 (OATP1A2) UT (CV%)	0			Kidney FcRn	48.3					Target11 Lambda (1/h)	1e-06
Abundance : CYP3A7 IM1 Freq	0	Turnover rate : CYP2C8 Mean	0.0301	UGT1A7 PM Mean	0	Number of SC layers CV (%) : Male	8.4	CYP2J2 EM Mean	7.4	Apical Efflux 2 (Lung) CV (%)	0	Breast : IW (%)	0							Absolute Abundance : SLCO1B3 (OATP1B3) (pmol/mg capillary protein)	0.46			Liver FcRn	89.5					Target11 MW (Da)	150000
Abundance : CYP3A7 IM2 Freq	0	Turnover rate : CYP2C8 CV (%)	56	UGT1A7 PM Mean CV (%)	0	Water density gm/cm3 : Male	1	CYP2J2 EM CV (%)	69			Breast : AP (mg/g)	0					Minimal PBPK Model Tissue Pore Sizes		Abundance : SLCO1B3 (OATP1B3) ET Mean	1			Lung FcRn	85.2					Target12 Name	Target 12
Abundance : CYP2C9 Allele 1 Genotype 1 Freq	0.66	Abundance : CYP2C9 EM Mean	77.7	UGT1A7 UM Mean	0	Water density CV (%) : Male	0	CYP2J2 PM Mean	0	Initial bacteria number	20	Breast : KpALB	0					Tissue Jv,s	Predicted	Abundance : SLCO1B3 (OATP1B3) ET (CV%)	33			Muscle FcRn	6.5					Target12 Rmax (µM)	0
Abundance : CYP2C9 Allele 1 Genotype 2 Freq	0.193	Abundance : CYP2C9 EM CV (%)	64	UGT1A7 UM Mean CV (%)	0	SC lipids density gm/cm3 : Male	0.9	CYP2J2 PM Mean CV (%)	0			Breast : KpLPP	0					Tissue ns:nl	1155	Abundance : SLCO1B3 (OATP1B3) PT Mean	0			Skin FcRn	24.6					Target12 Rmax CV (%)	30
Abundance : CYP2C9 Allele 1 Genotype 3 Freq	0.115	Abundance : CYP2C9 PM Mean	35.9	UGT1A7 IM Mean	0	SC lipids density CV (%) : Male	0	CYP2J2 UM Mean	0	Granuloma growth period (days)	200	Milk : IW (%)	0					Tissue Rpore,s(nm)	6.9	Abundance : SLCO1B3 (OATP1B3) PT (CV%)	0			Spleen FcRn	230.7					Target12 Kdeg (1/h)	0
Abundance : CYP2C9 Allele 1 Genotype 4 Freq	0.013	Abundance : CYP2C9 PM CV (%)	88	UGT1A7 IM Mean CV (%)	0	SC proteins density gm/cm3 : Male	1.37	CYP2J2 UM Mean CV (%)	0			Milk : AP (mg/g)	0					Tissue Rpore,l(nm)	24.5	Abundance : SLCO1B3 (OATP1B3) IT Mean	0			Pancreas FcRn	35.07					Target12 Kdeg CV (%)	30
Abundance : CYP2C9 Allele 1 Genotype 5 Freq	0.016	Abundance : CYP2C9 UM Mean	0	UGT1A7 Absolute Abundance	13	SC proteins density CV (%) : Male	0	CYP2J2 IM1 Mean	0	Granuloma location Frequency: RLM	1	Milk : KpALB	0					Tissue deltaP (mmHg)	40	Abundance : SLCO1B3 (OATP1B3) IT (CV%)	0			Additional FcRn	6.5					Target12 Kshed (1/hr)	1e-06
Abundance : CYP2C9 Allele 1 Genotype 6 Freq	0.003	Abundance : CYP2C9 UM CV (%)	0	UGT1A7 Mean Turnover Rate	1e-06	Intercellular lipid thickness of SC µm : Male	0.091	CYP2J2 IM1 Mean CV (%)	0	Granuloma location Frequency: RMM	0	Milk : KpLPP	0					Tissue Plasma osmotic pressure (mmHg)	25.8	Abundance : SLCO1B3 (OATP1B3) UT Mean	0			Lymph Nodes FcRn	111.2					Target12 Kshed CV (%)	30
Abundance : CYP2B6 Allele 2 Genotype 1 Freq	0.523	Abundance : CYP2C9 IM1 Mean	68.1	UGT1A7 Mean Turnover Rate CV (%)	30	Intercellular lipid thickness of SC CV (%) : Male	0	CYP2J2 IM2 Mean	0	Granuloma location Frequency: RMM	0	Subcutis_Arm : IW (%)	0					Tissue Plasma osmotic pressure CV(%)	10.6	Abundance : SLCO1B3 (OATP1B3) UT (CV%)	0			Adipose PSs	Predicted					Target12 Lambda (1/h)	1e-06
Abundance : CYP2B6 Allele 2 Genotype 2 Freq	0.048	Abundance : CYP2C9 IM1 CV (%)	81	UGT1A8 Population Scalar	1	Tortuosity : Male	User Defined	CYP2J2 IM2 Mean CV (%)	0	Granuloma location Frequency: LLM	0	Subcutis_Arm : AP (mg/g)	0							Absolute Abundance : SLCO1C1 (OATP1C1) (pmol/mg capillary protein)	0.27			Bone PSs	0.1					Target12 MW (Da)	150000
Abundance : CYP2B6 Allele 2 Genotype 3 Freq	0.027	Abundance : CYP2C9 IM2 Mean	0	UGT1A8 EM Mean	1	Tortuosity of lipid diffusion pathway of SC : Male	12.7	CYP2J2 Mean Turnover Rate	0.03	Granuloma location Frequency: LTM	0	Subcutis_Arm : KpALB	0					Subcutaneous Administration Site		Abundance : SLCO1C1 (OATP1C1) ET Mean	1			Brain PSs	Predicted					Target13 Name	Target 13
Abundance : CYP2B6 Allele 2 Genotype 4 Freq	0.104	Abundance : CYP2C9 IM2 CV (%)	0	UGT1A8 EM Mean CV (%)	50	Tortuosity of lipid diffusion pathway of SC CV (%) : Male	18	CYP2J2 Mean Turnover Rate CV (%)	20			Subcutis_Arm : KpLPP	0					Abdomen Jv,s	Predicted	Abundance : SLCO1C1 (OATP1C1) ET (CV%)	11			Gut PSs	Predicted					Target13 Rmax (µM)	0
Abundance : CYP2B6 Allele 2 Genotype 5 Freq	0.25	Turnover rate : CYP2C9 Mean	0.0067	UGT1A8 PM Mean	0	Hair follicle diameter µm : Male	65.4	Colon CYP2J2 EM Mean	0	Macrophage diameter (μm): Mean	21.2	Epicardial : IW (%)	0					Abdomen ns:nl	2500	Abundance : SLCO1C1 (OATP1C1) PT Mean	0			Heart PSs	Predicted					Target13 Rmax CV (%)	30
Abundance : CYP2B6 Allele 2 Genotype 6 Freq	0.048	Turnover rate : CYP2C9 CV (%)	56	UGT1A8 PM Mean CV (%)	0	Hair follicle diameter CV (%) : Male	83	Colon CYP2J2 EM CV (%)	0	Macrophage fraction (%): Mean	50	Epicardial : AP (mg/g)	0					Abdomen Rpore,s(nm)	6.5	Abundance : SLCO1C1 (OATP1C1) PT (CV%)	0			Kidney PSs	Predicted					Target13 Kdeg (1/h)	0
Abundance : UGT1A1 PM Freq	0.11	Abundance : CYP2C18 EM Mean	0.4	UGT1A8 UM Mean	0	Hair follicle density N/cm2 : Male	292	Colon CYP2J2 PM Mean	N/A	ISF fraction (%): Mean	10	Epicardial : KpALB	0					Abdomen Rpore,l(nm)	25	Abundance : SLCO1C1 (OATP1C1) IT Mean	0			Liver PSs	Predicted					Target13 Kdeg CV (%)	30
Abundance : UGT1A1 UM Freq	0.01	Abundance : CYP2C18 EM CV (%)	39	UGT1A8 UM Mean CV (%)	0	Hair follicle density CV (%) : Male	16	Colon CYP2J2 PM Mean CV (%)	N/A	ISF fraction: CV (%)	30	Epicardial : KpLPP	0					Abdomen deltaP (mmHg)	40	Abundance : SLCO1C1 (OATP1C1) IT (CV%)	0			Lung PSs	Predicted					Target13 Kshed (1/hr)	1e-06
Abundance : UGT1A1 IM Freq	0.44	Abundance : CYP2C18 PM Mean	0	UGT1A8 IM Mean	0	Hair follicle depth µm : Male	204.8	Colon CYP2J2 UM Mean	N/A	Outer-caseum fraction (%): Mean	20	Midmyocardial : IW (%)	0					Abdomen Plasma osmotic pressure (mmHg)	25.8	Abundance : SLCO1C1 (OATP1C1) UT Mean	0			Muscle PSs	Predicted					Target13 Kshed CV (%)	30
Abundance : UGT1A3 PM Freq	0	Abundance : CYP2C18 PM CV (%)	0	UGT1A8 IM Mean CV (%)	0	Hair follicle depth CV (%) : Male	0	Colon CYP2J2 UM Mean CV (%)	N/A	Outer-caseum fraction: CV (%)	30	Midmyocardial : AP (mg/g)	0					Abdomen Plasma osmotic pressure CV(%)	10.6	Abundance : SLCO1C1 (OATP1C1) UT (CV%)	0			Skin PSs	Predicted					Target13 Lambda (1/h)	1e-06
Abundance : UGT1A3 UM Freq	0.588	Abundance : CYP2C18 UM Mean	0	UGT1A8 Absolute Abundance	4.9	Hair shaft diameter µm : Male	15.9	Colon CYP2J2 IM1 Mean	N/A	Inner-caseum fraction (%): Mean	20	Midmyocardial : KpALB	0					Arm Jv,s	Predicted	Absolute Abundance : SLCO2B1 (OATP2B1) (pmol/mg capillary protein)	0.41			Spleen PSs	Predicted					Target13 MW (Da)	150000
Abundance : UGT1A3 IM Freq	0.035	Abundance : CYP2C18 UM CV (%)	0	UGT1A8 Mean Turnover Rate	1e-06	Hair shaft diameter CV (%) : Male	57	Colon CYP2J2 IM1 Mean CV (%)	N/A	Inner-caseum fraction: CV (%)	30	Midmyocardial : KpLPP	0					Arm ns:nl	2500	Abundance : SLCO2B1 (OATP2B1) ET Mean	1			Pancreas PSs	Predicted					Target14 Name	Target 14
Abundance : UGT1A4 PM Freq	0	Abundance : CYP2C18 IM1 Mean	0	UGT1A8 Mean Turnover Rate CV (%)	30	Sebum viscosity centipose : Male	40	Colon CYP2J2 IM2 Mean	N/A			Endocardial : IW (%)	0					Arm Rpore,s(nm)	6.5	Abundance : SLCO2B1 (OATP2B1) ET (CV%)	58			Additional Organ PSs	0.01					Target14 Rmax (µM)	0
Abundance : UGT1A4 UM Freq	0	Abundance : CYP2C18 IM1 CV (%)	0	UGT1A9 Population Scalar	1	Sebum viscosity CV (%) : Male	0	Colon CYP2J2 IM2 Mean CV (%)	N/A	Local pH: macrophage	5	Endocardial : AP (mg/g)	0					Arm Rpore,l(nm)	25	Abundance : SLCO2B1 (OATP2B1) PT Mean	0			Lymph Nodes PSs	Predicted					Target14 Rmax CV (%)	30
Abundance : UGT1A4 IM Freq	0	Abundance : CYP2C18 IM2 Mean	0	UGT1A9 EM Mean	1	Corneocyte pH [top] : Male	6.8	Colon CYP2J2 Mean Turnover Rate	N/A	Local pH: ISF	6.7	Endocardial : KpALB	0					Arm deltaP (mmHg)	40	Abundance : SLCO2B1 (OATP2B1) PT (CV%)	0			Adipose PSL	Predicted					Target14 Kdeg (1/h)	0
Abundance : UGT1A5 PM Freq	0	Abundance : CYP2C18 IM2 CV (%)	0	UGT1A9 EM Mean CV (%)	50	Corneocyte pH [top] CV (%) : Male	6.8	Colon CYP2J2 Mean Turnover Rate CV (%)	N/A	Local pH: caseum	7.4	Endocardial : KpLPP	0					Arm Plasma osmotic pressure (mmHg)	25.8	Abundance : SLCO2B1 (OATP2B1) IT Mean	0			Bone PSL	0.1					Target14 Kdeg CV (%)	30
Abundance : UGT1A5 UM Freq	0	Turnover rate : CYP2C18 Mean	0.0267	UGT1A9 PM Mean	1	Corneocyte thickness [top] µm : Male	0.71	CYP3A4 EM Mean	65.4			Lymph Nodes : IW (%)	0					Arm Plasma osmotic pressure CV(%)	10.6	Abundance : SLCO2B1 (OATP2B1) IT (CV%)	0			Brain PSL	Predicted					Target14 Kshed (1/hr)	1e-06
Abundance : UGT1A5 IM Freq	0	Turnover rate : CYP2C18 CV (%)	56	UGT1A9 PM Mean CV (%)	50	Corneocyte thickness [top] CV (%) : Male	36	CYP3A4 EM CV (%)	52	Uptake (macrophage): Mean	1	Lymph Nodes : AP (mg/g)	0					Back Jv,s	Predicted	Abundance : SLCO2B1 (OATP2B1) UT Mean	0			Gut PSL	Predicted					Target14 Kshed CV (%)	30
Abundance : UGT1A6 PM Freq	0	Abundance : CYP2C19 EM Mean	4.4	UGT1A9 UM Mean	0	Corneocyte width [top] µm : Male	27.7	CYP3A4 PM Mean	0	Uptake (macrophage): CV (%)	1	Lymph Nodes : KpALB	0					Back ns:nl	2500	Abundance : SLCO2B1 (OATP2B1) UT (CV%)	0			Heart PSL	Predicted					Target14 Lambda (1/h)	1e-06
Abundance : UGT1A6 UM Freq	0	Abundance : CYP2C19 EM CV (%)	52	UGT1A9 UM Mean CV (%)	0	Corneocyte width [top] CV (%) : Male	9.2	CYP3A4 PM Mean CV (%)	0	Efflux (macrophage): Mean	1	Lymph Nodes : KpLPP	0					Back Rpore,s(nm)	6.5	Absolute Abundance : SLC22A1 (OCT1) (pmol/mg capillary protein)	0.56			Kidney PSL	Predicted					Target14 MW (Da)	150000
Abundance : UGT1A6 IM Freq	0	Abundance : CYP2C19 PM Mean	0	UGT1A9 IM Mean	1	Corneocyte length [top] µm : Male	34.2	CYP3A4 UM Mean	0	Efflux (macrophage): CV (%)	0	Synovial Joint : IW (%)	0					Back Rpore,l(nm)	25	Abundance : SLC22A1 (OCT1) ET Mean	1			Liver PSL	Predicted					Target15 Name	Target 15
Abundance : UGT1A7 PM Freq	0	Abundance : CYP2C19 PM CV (%)	0	UGT1A9 IM Mean CV (%)	50	Corneocyte length [top] CV (%) : Male	4.1	CYP3A4 UM Mean CV (%)	0	BN pre-treatment number: Mean	80	Synovial Joint : AP (mg/g)	0					Back deltaP (mmHg)	40	Abundance : SLC22A1 (OCT1) ET (CV%)	16			Lung PSL	Predicted					Target15 Rmax (µM)	0
Abundance : UGT1A7 UM Freq	0	Abundance : CYP2C19 UM Mean	10.23	UGT1A9 Absolute Abundance	79	Hydration level (% water volume) [top] : Male	35.5	CYP3A4 IM1 Mean	0	BN pre-treatment number: CV (%)	30	Synovial Joint : KpALB	0					Back Plasma osmotic pressure (mmHg)	25.8	Abundance : SLC22A1 (OCT1) PT Mean	0			Muscle PSL	Predicted					Target15 Rmax CV (%)	30
Abundance : UGT1A7 IM Freq	0	Abundance : CYP2C19 UM CV (%)	79	UGT1A9 Mean Turnover Rate	1e-06	Hydration level (% water volume) [top] CV (%) : Male	17	CYP3A4 IM1 Mean CV (%)	0			Synovial Joint : KpLPP	0					Back Plasma osmotic pressure CV(%)	10.6	Abundance : SLC22A1 (OCT1) PT (CV%)	0			Skin PSL	Predicted					Target15 Kdeg (1/h)	0
Abundance : UGT1A8 PM Freq	0	Abundance : CYP2C19 IM1 Mean	2.85	UGT1A9 Mean Turnover Rate CV (%)	30	SC lipid viscosity [top] centipose : Male	75	CYP3A4 IM2 Mean	0			Subcutis_Abdomen : IW (%)	0					Thigh Jv,s	Predicted	Abundance : SLC22A1 (OCT1) IT Mean	0			Spleen PSL	Predicted					Target15 Kdeg CV (%)	30
Abundance : UGT1A8 UM Freq	0	Abundance : CYP2C19 IM1 CV (%)	52	UGT1A10 Population Scalar	1	SC lipid viscosity [top] CV (%) : Male	0	CYP3A4 IM2 Mean CV (%)	0			Subcutis_Abdomen : AP (mg/g)	0					Thigh ns:nl	2500	Abundance : SLC22A1 (OCT1) IT (CV%)	0			Pancreas PSL	Predicted					Target15 Kshed (1/hr)	1e-06
Abundance : UGT1A8 IM Freq	0	Abundance : CYP2C19 IM2 Mean	7.01	UGT1A10 EM Mean	1	Corneocyte pH [upper mid] : Male	6.8	CYP3A4 Mean Turnover Rate	0.03			Subcutis_Abdomen : KpALB	0					Thigh Rpore,s(nm)	6.5	Abundance : SLC22A1 (OCT1) UT Mean	0			Additional Organ PSL	0.1					Target15 Kshed CV (%)	30
Abundance : UGT1A9 PM Freq	0.043	Abundance : CYP2C19 IM2 CV (%)	89	UGT1A10 EM Mean CV (%)	50	Corneocyte pH [upper mid] CV (%) : Male	6.8	CYP3A4 Mean Turnover Rate CV (%)	20			Subcutis_Abdomen : KpLPP	0					Thigh Rpore,l(nm)	25	Abundance : SLC22A1 (OCT1) UT (CV%)	0			Lymph Nodes PSL	Predicted					Target15 Lambda (1/h)	1e-06
Abundance : UGT1A9 UM Freq	0	Turnover rate : CYP2C19 Mean	0.0267	UGT1A10 PM Mean	0	Corneocyte thickness [upper mid] µm : Male	0.81	Colon CYP3A4 EM Mean	1.99			Subcutis_Back : IW (%)	0					Thigh deltaP (mmHg)	40	Absolute Abundance : SLC22A3 (OCT3) (pmol/mg capillary protein)	0.62			Adipose fcat	0.025					Target15 MW (Da)	150000
Abundance : UGT1A9 IM Freq	0.004	Turnover rate : CYP2C19 CV (%)	56	UGT1A10 PM Mean CV (%)	0	Corneocyte thickness [upper mid] CV (%) : Male	36	Colon CYP3A4 EM CV (%)	30			Subcutis_Back : AP (mg/g)	0					Thigh Plasma osmotic pressure (mmHg)	25.8	Abundance : SLC22A3 (OCT3) ET Mean	1			Bone fcat	0.075					Target16 Name	Target 16
Abundance : UGT1A10 PM Freq	0	Abundance : CYP2D6 EM Mean	9.4	UGT1A10 UM Mean	0	Corneocyte width [upper mid] µm : Male	27.7	Colon CYP3A4 PM Mean	N/A			Subcutis_Back : KpALB	0					Thigh Plasma osmotic pressure CV(%)	10.6	Abundance : SLC22A3 (OCT3) ET (CV%)	13			Brain fcat	0.0009					Target16 Rmax (µM)	0
Abundance : UGT1A10 UM Freq	0	Abundance : CYP2D6 EM CV (%)	65	UGT1A10 UM Mean CV (%)	0	Corneocyte width [upper mid] CV (%) : Male	9.2	Colon CYP3A4 PM Mean CV (%)	N/A			Subcutis_Back : KpLPP	0							Abundance : SLC22A3 (OCT3) PT Mean	0			Gut fcat	0.055					Target16 Rmax CV (%)	30
Abundance : UGT1A10 IM Freq	0	Abundance : CYP2D6 PM Mean	0	UGT1A10 IM Mean	0	Corneocyte length [upper mid] µm : Male	34.2	Colon CYP3A4 UM Mean	N/A			Subcutis_Thigh : IW (%)	0					Intramuscular Administration Site		Abundance : SLC22A3 (OCT3) PT (CV%)	0			Heart fcat	0.0454					Target16 Kdeg (1/h)	0
Abundance : UGT2B4 PM Freq	0	Abundance : CYP2D6 PM CV (%)	0	UGT1A10 IM Mean CV (%)	0	Corneocyte length [upper mid] CV (%) : Male	4.1	Colon CYP3A4 UM Mean CV (%)	N/A			Subcutis_Thigh : AP (mg/g)	0					Deltoid Jv,s	Predicted	Abundance : SLC22A3 (OCT3) IT Mean	0			Kidney fcat	0.041					Target16 Kdeg CV (%)	30
Abundance : UGT2B4 UM Freq	0	Abundance : CYP2D6 UM Mean	18.18	UGT1A10 Absolute Abundance	17	Hydration level (% water volume) [upper mid] : Male	46.1	Colon CYP3A4 IM1 Mean	N/A			Subcutis_Thigh : KpALB	0					Deltoid ns:nl	3610	Abundance : SLC22A3 (OCT3) IT (CV%)	0			Liver fcat	0.33					Target16 Kshed (1/hr)	1e-06
Abundance : UGT2B4 IM Freq	0	Abundance : CYP2D6 UM CV (%)	65	UGT1A10 Mean Turnover Rate	1e-06	Hydration level (% water volume) [upper mid] CV (%) : Male	11	Colon CYP3A4 IM1 Mean CV (%)	N/A			Subcutis_Thigh : KpLPP	0					Deltoid Rpore,s(nm)	5	Abundance : SLC22A3 (OCT3) UT Mean	0			Lung fcat	0.0057					Target16 Kshed CV (%)	30
Abundance : UGT2B7 PM Freq	0	Abundance : CYP2D6 IM1 Mean	2.95	UGT1A10 Mean Turnover Rate CV (%)	30	SC lipid viscosity [upper mid] centipose : Male	75	Colon CYP3A4 IM2 Mean	N/A			Intramuscular Deltoid : IW (%)	0					Deltoid Rpore,l(nm)	22	Abundance : SLC22A3 (OCT3) UT (CV%)	0			Muscle fcat	0.1					Target16 Lambda (1/h)	1e-06
Abundance : UGT2B7 UM Freq	0	Abundance : CYP2D6 IM1 CV (%)	65	UGT2B4 Population Scalar	1	SC lipid viscosity [upper mid] CV (%) : Male	0	Colon CYP3A4 IM2 Mean CV (%)	N/A			Intramuscular Deltoid : AP (mg/g)	0					Deltoid deltaP (mmHg)	40	Absolute Abundance : SLC22A6 (OAT1) (pmol/mg capillary protein)	0.48			Skin fcat	0.27					Target16 MW (Da)	150000
Abundance : UGT2B7 IM Freq	0	Abundance : CYP2D6 IM2 Mean	0	UGT2B4 EM Mean	1	Corneocyte pH [lower mid] : Male	6.8	Colon CYP3A4 Mean Turnover Rate	N/A			Intramuscular Deltoid : KpALB	0					Deltoid Plasma osmotic pressure (mmHg)	25.8	Abundance : SLC22A6 (OAT1) ET Mean	1			Spleen fcat	0.018					Target17 Name	Target 17
Abundance : UGT2B10 PM Freq	0	Abundance : CYP2D6 IM2 CV (%)	0	UGT2B4 EM Mean CV (%)	50	Corneocyte pH [lower mid] CV (%) : Male	6.8	Colon CYP3A4 Mean Turnover Rate CV (%)	N/A			Intramuscular Deltoid : KpLPP	0					Deltoid Plasma osmotic pressure CV(%)	10.6	Abundance : SLC22A6 (OAT1) ET (CV%)	23			Pancreas fcat	0.015					Target17 Rmax (µM)	0
Abundance : UGT2B10 UM Freq	0	Turnover rate : CYP2D6 Mean	0.0099	UGT2B4 PM Mean	0	Corneocyte thickness [lower mid] µm : Male	0.91	CYP3A5 EM Mean	23.3			Intramuscular Gluteal : IW (%)	0					Gluteal Jv,s	Predicted	Abundance : SLC22A6 (OAT1) PT Mean	0			Additional fcat	0.01					Target17 Rmax CV (%)	30
Abundance : UGT2B10 IM Freq	0	Turnover rate : CYP2D6 CV (%)	56	UGT2B4 PM Mean CV (%)	0	Corneocyte thickness [lower mid] CV (%) : Male	36	CYP3A5 EM CV (%)	32			Intramuscular Gluteal : AP (mg/g)	0					Gluteal ns:nl	3610	Abundance : SLC22A6 (OAT1) PT (CV%)	0			Lymph Nodes fcat	0.005					Target17 Kdeg (1/h)	0
Abundance : UGT2B11 PM Freq	0	Abundance : CYP2E1 EM Mean	61	UGT2B4 UM Mean	0	Corneocyte width [lower mid] µm : Male	27.7	CYP3A5 PM Mean	0			Intramuscular Gluteal : KpALB	0					Gluteal Rpore,s(nm)	5	Abundance : SLC22A6 (OAT1) IT Mean	0			Adipose Kup	0.00298					Target17 Kdeg CV (%)	30
Abundance : UGT2B11 UM Freq	0	Abundance : CYP2E1 EM CV (%)	61	UGT2B4 UM Mean CV (%)	0	Corneocyte width [lower mid] CV (%) : Male	9.2	CYP3A5 PM Mean CV (%)	0			Intramuscular Gluteal : KpLPP	0					Gluteal Rpore,l(nm)	22	Abundance : SLC22A6 (OAT1) IT (CV%)	0			Bone Kup	0.0298					Target17 Kshed (1/hr)	1e-06
Abundance : UGT2B11 IM Freq	0	Abundance : CYP2E1 PM Mean	0	UGT2B4 IM Mean	0	Corneocyte length [lower mid] µm : Male	34.2	CYP3A5 UM Mean	0			Intramuscular Vastus : IW (%)	0					Gluteal deltaP (mmHg)	40	Abundance : SLC22A6 (OAT1) UT Mean	0			Brain Kup	0.00596					Target17 Kshed CV (%)	30
Abundance : UGT2B15 PM Freq	0.28	Abundance : CYP2E1 PM CV (%)	0	UGT2B4 IM Mean CV (%)	0	Corneocyte length [lower mid] CV (%) : Male	4.1	CYP3A5 UM Mean CV (%)	0			Intramuscular Vastus : AP (mg/g)	0					Gluteal Plasma osmotic pressure (mmHg)	25.8	Abundance : SLC22A6 (OAT1) UT (CV%)	0			Gut Kup	0.0298					Target17 Lambda (1/h)	1e-06
Abundance : UGT2B15 UM Freq	0	Abundance : CYP2E1 UM Mean	0	UGT2B4 Absolute Abundance	0.3	Hydration level (% water volume) [lower mid] : Male	56.75	CYP3A5 IM1 Mean	0			Intramuscular Vastus : KpALB	0					Gluteal Plasma osmotic pressure CV(%)	10.6	Absolute Abundance : SLC22A7 (OAT2) (pmol/mg capillary protein)	7.9			Heart Kup	0.0298					Target17 MW (Da)	150000
Abundance : UGT2B15 IM Freq	0.51	Abundance : CYP2E1 UM CV (%)	0	UGT2B4 Mean Turnover Rate	1e-06	Hydration level (% water volume) [lower mid] CV (%) : Male	7	CYP3A5 IM1 Mean CV (%)	0			Intramuscular Vastus : KpLPP	0					Vastus Jv,s	Predicted	Abundance : SLC22A7 (OAT2) ET Mean	1			Kidney Kup	0.0298					Target18 Name	Target 18
Abundance : UGT2B17 PM Freq	0.09	Abundance : CYP2E1 IM1 Mean	0	UGT2B4 Mean Turnover Rate CV (%)	30	SC lipid viscosity [lower mid] centipose : Male	75	CYP3A5 IM2 Mean	0			Adipose Volume Scalar	1					Vastus ns:nl	3610	Abundance : SLC22A7 (OAT2) ET (CV%)	48			Liver Kup	0.0298					Target18 Rmax (µM)	0
Abundance : UGT2B17 UM Freq	0	Abundance : CYP2E1 IM1 CV (%)	0	UGT2B7 Population Scalar	1	SC lipid viscosity [lower mid] CV (%) : Male	0	CYP3A5 IM2 Mean CV (%)	0			Bone Volume Scalar	1					Vastus Rpore,s(nm)	5	Abundance : SLC22A7 (OAT2) PT Mean	0			Lung Kup	0.0298					Target18 Rmax CV (%)	30
Abundance : UGT2B17 IM Freq	0.36	Abundance : CYP2E1 IM2 Mean	0	UGT2B7 EM Mean	1	Corneocyte pH [bottom] : Male	6.8	CYP3A5 Mean Turnover Rate	0.03			Brain Volume Scalar	1					Vastus Rpore,l(nm)	22	Abundance : SLC22A7 (OAT2) PT (CV%)	0			Muscle Kup	0.0298					Target18 Kdeg (1/h)	0
Abundance : UGT2B28 PM Freq	0	Abundance : CYP2E1 IM2 CV (%)	0	UGT2B7 EM Mean CV (%)	50	Corneocyte pH [bottom] CV (%) : Male	6.8	CYP3A5 Mean Turnover Rate CV (%)	20			Gut Volume Scalar	1					Vastus deltaP (mmHg)	40	Abundance : SLC22A7 (OAT2) IT Mean	0			Skin Kup	0.0298					Target18 Kdeg CV (%)	30
Abundance : UGT2B28 UM Freq	0	Turnover rate : CYP2E1 Mean	0.0176	UGT2B7 PM Mean	0	Corneocyte thickness [bottom] µm : Male	1.03	Colon CYP3A5 EM Mean	0.74			Heart Volume Scalar	1					Vastus Plasma osmotic pressure (mmHg)	25.8	Abundance : SLC22A7 (OAT2) IT (CV%)	0			Spleen Kup	0.0298					Target18 Kshed (1/hr)	1e-06
Abundance : UGT2B28 IM Freq	0	Turnover rate : CYP2E1 CV (%)	63	UGT2B7 PM Mean CV (%)	0	Corneocyte thickness [bottom] CV (%) : Male	36	Colon CYP3A5 EM CV (%)	30			Kidney Volume Scalar	1					Vastus Plasma osmotic pressure CV(%)	10.6	Abundance : SLC22A7 (OAT2) UT Mean	0			Pancreas Kup	0.0298					Target18 Kshed CV (%)	30
Abundance : User UGT1 PM Freq	0	Abundance : CYP2J2 EM Mean	1.2	UGT2B7 UM Mean	0	Corneocyte width [bottom] µm : Male	27.7	Colon CYP3A5 PM Mean	N/A			Liver Volume Scalar	1							Abundance : SLC22A7 (OAT2) UT (CV%)	0			Additional Kup	0.0298					Target18 Lambda (1/h)	1e-06
Abundance : User UGT1 UM Freq	0	Abundance : CYP2J2 EM CV (%)	129	UGT2B7 UM Mean CV (%)	0	Corneocyte width [bottom] CV (%) : Male	9.2	Colon CYP3A5 PM Mean CV (%)	N/A			Lung Volume Scalar	1							Absolute Abundance : SLC22A8 (OAT3) (pmol/mg capillary protein)	0.27			Lymph Nodes Kup	0.0298					Target18 MW (Da)	150000
Abundance : User UGT1 IM Freq	0	Abundance : CYP2J2 PM Mean	0	UGT2B7 IM Mean	0	Corneocyte length [bottom] µm : Male	34.2	Colon CYP3A5 UM Mean	N/A			Muscle Volume Scalar	1							Abundance : SLC22A8 (OAT3) ET Mean	1									Target19 Name	Target 19
Abundance : User Cyt1 PM Freq	0	Abundance : CYP2J2 PM CV (%)	0	UGT2B7 IM Mean CV (%)	0	Corneocyte length [bottom] CV (%) : Male	4.1	Colon CYP3A5 UM Mean CV (%)	N/A			Skin Volume Scalar	1							Abundance : SLC22A8 (OAT3) ET (CV%)	11			Subcutaneous Administration Site						Target19 Rmax (µM)	0
Abundance : User Cyt1 UM Freq	0	Abundance : CYP2J2 UM Mean	0	UGT2B7 Absolute Abundance	48	Hydration level (% water volume) [bottom] : Male	67.4	Colon CYP3A5 IM1 Mean	N/A			Spleen Volume Scalar	1							Abundance : SLC22A8 (OAT3) PT Mean	0			Abdomen σvs	Predicted					Target19 Rmax CV (%)	30
Abundance : User Cyt1 IM Freq	0	Abundance : CYP2J2 UM CV (%)	0	UGT2B7 Mean Turnover Rate	1e-06	Hydration level (% water volume) [bottom] CV (%) : Male	4	Colon CYP3A5 IM1 Mean CV (%)	N/A			Plasma Volume Scalar	1							Abundance : SLC22A8 (OAT3) PT (CV%)	0			Abdomen σvL	Predicted					Target19 Kdeg (1/h)	0
Abundance : User Cyt2 PM Freq	0	Abundance : CYP2J2 IM1 Mean	0	UGT2B7 Mean Turnover Rate CV (%)	30	SC lipid viscosity [bottom] centipose : Male	75	Colon CYP3A5 IM2 Mean	N/A			Placenta Volume Scalar	0							Abundance : SLC22A8 (OAT3) IT Mean	0			Abdomen σl	0					Target19 Kdeg CV (%)	30
Abundance : User Cyt2 UM Freq	0	Abundance : CYP2J2 IM1 CV (%)	0	UGT2B10 Population Scalar	1	SC lipid viscosity [bottom] CV (%) : Male	0	Colon CYP3A5 IM2 Mean CV (%)	N/A			Breast Volume Scalar	0							Abundance : SLC22A8 (OAT3) IT (CV%)	0			Abdomen FR	0					Target19 Kshed (1/hr)	1e-06
Abundance : User Cyt2 IM Freq	0	Abundance : CYP2J2 IM2 Mean	0	UGT2B10 EM Mean	1	Viable Epidermis thickness µm : Male	50.05	Colon CYP3A5 Mean Turnover Rate	N/A			Milk Volume Scalar	0							Abundance : SLC22A8 (OAT3) UT Mean	0			Abdomen FcRn	24.2					Target19 Kshed CV (%)	30
Abundance : User Cyt3 PM Freq	0	Abundance : CYP2J2 IM2 CV (%)	0	UGT2B10 EM Mean CV (%)	50	Viable Epidermis thickness CV (%) : Male	7	Colon CYP3A5 Mean Turnover Rate CV (%)	N/A			Subcutis_Arm Volume Scalar	0							Abundance : SLC22A8 (OAT3) UT (CV%)	0			Abdomen PSs	Predicted					Target19 Lambda (1/h)	1e-06
Abundance : User Cyt3 UM Freq	0	Turnover rate : CYP2J2 Mean	0.0194	UGT2B10 PM Mean	0	Dermis thickness µm : Male	1250	UGT1A1 Population Scalar	1			Epicardial Volume Scalar	0							Absolute Abundance : SLC22A9 (OAT7) (pmol/mg capillary protein)	0.51			Abdomen PSL	Predicted					Target19 MW (Da)	150000
Abundance : User Cyt3 IM Freq	0	Turnover rate : CYP2J2 CV (%)	56	UGT2B10 PM Mean CV (%)	0	Dermis thickness CV (%) : Male	45	UGT1A1 EM Mean	1			Midmyocardial Volume Scalar	0							Abundance : SLC22A9 (OAT7) ET Mean	1			Abdomen fcat	0.00063					Target20 Name	Target 20
Abundance : User Cyt4 PM Freq	0	Abundance : CYP3A4 EM Mean	137	UGT2B10 UM Mean	0	Subcutis thickness mm : Male	1.91	UGT1A1 EM Mean CV (%)	46			Endocardial Volume Scalar	0							Abundance : SLC22A9 (OAT7) ET (CV%)	20			Abdomen Kup	0.00298					Target20 Rmax (µM)	0
Abundance : User Cyt4 UM Freq	0	Abundance : CYP3A4 EM CV (%)	41	UGT2B10 UM Mean CV (%)	0	Subcutis thickness CV (%) : Male	55.7	UGT1A1 PM Mean	0.42			Lymph Nodes Volume Scalar	0							Abundance : SLC22A9 (OAT7) PT Mean	0			Arm σvs	Predicted					Target20 Rmax CV (%)	30
Abundance : User Cyt4 IM Freq	0	Abundance : CYP3A4 PM Mean	0	UGT2B10 IM Mean	0	Muscle thickness mm : Male	1.46	UGT1A1 PM Mean CV (%)	46			Synovial Joint Volume Scalar	0							Abundance : SLC22A9 (OAT7) PT (CV%)	0			Arm σvL	Predicted					Target20 Kdeg (1/h)	0
Abundance : CES1 PM Freq	0.001	Abundance : CYP3A4 PM CV (%)	0	UGT2B10 IM Mean CV (%)	0	Muscle thickness CV (%) : Male	2.74	UGT1A1 UM Mean	1.46			Subcutis_Abdomen Volume Scalar	0							Abundance : SLC22A9 (OAT7) IT Mean	0			Arm σl	0					Target20 Kdeg CV (%)	30
Abundance : CES1 UM Freq	0	Abundance : CYP3A4 UM Mean	0	UGT2B10 Absolute Abundance	0	Dermis regional blood flow scalar : Male	2.13	UGT1A1 UM Mean CV (%)	46			Subcutis_Back Volume Scalar	0							Abundance : SLC22A9 (OAT7) IT (CV%)	0			Arm FR	0					Target20 Kshed (1/hr)	1e-06
Abundance : CES1 IM Freq	0	Abundance : CYP3A4 UM CV (%)	0	UGT2B10 Mean Turnover Rate	1e-06	Dermis regional blood flow scalar CV (%) : Male	0	UGT1A1 IM Mean	0.72			Subcutis_Thigh Volume Scalar	0							Abundance : SLC22A9 (OAT7) UT Mean	0			Arm FcRn	24.2					Target20 Kshed CV (%)	30
Abundance : CES2 PM Freq	0	Abundance : CYP3A4 IM1 Mean	0	UGT2B10 Mean Turnover Rate CV (%)	30	Subcutis regional blood flow scalar : Male	1	UGT1A1 IM Mean CV (%)	46			Intramuscular Deltoid Volume Scalar	0							Abundance : SLC22A9 (OAT7) UT (CV%)	0			Arm PSs	Predicted					Target20 Lambda (1/h)	1e-06
Abundance : CES2 UM Freq	0	Abundance : CYP3A4 IM1 CV (%)	0	UGT2B11 Population Scalar	1	Subcutis regional blood flow scalar CV (%) : Male	0	UGT1A1 Absolute Abundance	24			Intramuscular Gluteal Volume Scalar	0							Absolute Abundance : ISF (BBB) Uptake (Brain) (pmol/mg capillary protein)	0			Arm PSL	Predicted					Target20 MW (Da)	150000
Abundance : CES2 IM Freq	0	Abundance : CYP3A4 IM2 Mean	0	UGT2B11 EM Mean	1	Muscle regional blood flow scalar : Male	1	UGT1A3 Population Scalar	1			Intramuscular Vastus Volume Scalar	0							Abundance : ISF (BBB) Uptake (Brain) ET Mean	1			Arm fcat	0.00049					Shed Soluble Target Rmax_plasma (µM)	1e-06
Abundance : User ES PM Freq	0	Abundance : CYP3A4 IM2 CV (%)	0	UGT2B11 EM Mean CV (%)	50	Muscle regional blood flow scalar CV (%) : Male	0	UGT1A3 EM Mean	1			Membrane potential : Adipose (mV)	-41							Abundance : ISF (BBB) Uptake (Brain) ET (CV%)	60			Arm Kup	0.00298					Shed Soluble Target Rmax_plasma CV (%)	30
Abundance : User ES UM Freq	0	Turnover rate : CYP3A4 Mean	0.0193	UGT2B11 PM Mean	0			UGT1A3 EM Mean CV (%)	49			Membrane potential : Bone (mV)	-41							Abundance : ISF (BBB) Uptake (Brain) PT Mean	0			Back σvs	Predicted					Shed Soluble Target Ksyn_plasma (µM/h)	0
Abundance : User ES IM Freq	0	Turnover rate : CYP3A4 CV (%)	68	UGT2B11 PM Mean CV (%)	0	MPMLA - Forearm Inner (volar)		UGT1A3 PM Mean	0			Membrane potential : Brain (mV)	-41							Abundance : ISF (BBB) Uptake (Brain) PT (CV%)	0			Back σvL	Predicted					Shed Soluble Target Ksyn_plasma CV (%)	30
Abundance : PM Freq	0	Abundance : CYP3A5 EM Mean	103	UGT2B11 UM Mean	0	Skin surface pH : Male	4.5	UGT1A3 PM Mean CV (%)	0			Membrane potential : Gut (mV)	-41							Abundance : ISF (BBB) Uptake (Brain) IT Mean	0			Back σl	0					Shed Soluble Target Ksyn_tissue (µM/h)	0
Abundance : UM Freq	0	Abundance : CYP3A5 EM CV (%)	65	UGT2B11 UM Mean CV (%)	0	Skin surface pH CV (%) : Male	8.2	UGT1A3 UM Mean	5.3			Membrane potential : Heart (mV)	-41							Abundance : ISF (BBB) Uptake (Brain) IT (CV%)	0			Back FR	0					Shed Soluble Target Ksyn_tissue CV (%)	30
Abundance : IM Freq	0	Abundance : CYP3A5 PM Mean	0	UGT2B11 IM Mean	0	Skin temperature °C : Male	32	UGT1A3 UM Mean CV (%)	49			Membrane potential : Kidney (mV)	-70							Abundance : ISF (BBB) Uptake (Brain) UT Mean	0			Back FcRn	24.2					Shed Soluble Target Kdeg_tissue (1/h)	0
Abundance : PM Freq	0	Abundance : CYP3A5 PM CV (%)	0	UGT2B11 IM Mean CV (%)	0	Skin temperature CV (%) : Male	0	UGT1A3 IM Mean	0.5			Membrane potential : Liver (mV)	-41							Abundance : ISF (BBB) Uptake (Brain) UT (CV%)	0			Back PSs	Predicted					Shed Soluble Target Kdeg_tissue CV (%)	30
Abundance : UM Freq	0	Abundance : CYP3A5 UM Mean	0	UGT2B11 Absolute Abundance	0	Shape of corneocyte : Male	Cuboid (brick)	UGT1A3 IM Mean CV (%)	49			Membrane potential : Lung (mV)	-41							Absolute Abundance : cCSF (BCSFB) Efflux (Brain) (pmol/mg capillary protein)	0			Back PSL	Predicted					Shed Soluble Target molecular weight (Da)	150000
Abundance : IM Freq	0	Abundance : CYP3A5 UM CV (%)	0	UGT2B11 Mean Turnover Rate	1e-06	Shape of corneocyte : Female	Cuboid (brick)	UGT1A3 Absolute Abundance	0.53			Membrane potential : Muscle (mV)	-41							Abundance : cCSF (BCSFB) Efflux (Brain) ET Mean	1			Back fcat	0.00074
Abundance : Plasma ES PM Freq	0	Abundance : CYP3A5 IM1 Mean	0	UGT2B11 Mean Turnover Rate CV (%)	30	Number of SC layers : Male	22	UGT1A4 Population Scalar	1			Membrane potential : Skin (mV)	-41							Abundance : cCSF (BCSFB) Efflux (Brain) ET (CV%)	30			Back Kup	0.00298
Abundance : Plasma ES UM Freq	0	Abundance : CYP3A5 IM1 CV (%)	0	UGT2B15 Population Scalar	1	Number of SC layers CV (%) : Male	14	UGT1A4 EM Mean	1			Membrane potential : Spleen (mV)	-41							Abundance : cCSF (BCSFB) Efflux (Brain) PT Mean	0			Thigh σvs	Predicted
Abundance : Plasma ES IM Freq	0	Abundance : CYP3A5 IM2 Mean	0	UGT2B15 EM Mean	1	Water density gm/cm3 : Male	1	UGT1A4 EM Mean CV (%)	60			Membrane potential : RBC (mV)	-10							Abundance : cCSF (BCSFB) Efflux (Brain) PT (CV%)	0			Thigh σvL	Predicted
Abundance : FMO1 PM Freq	0	Abundance : CYP3A5 IM2 CV (%)	0	UGT2B15 EM Mean CV (%)	50	Water density CV (%) : Male	0	UGT1A4 PM Mean	0			Membrane potential : Pancreas (mV)	-41							Abundance : cCSF (BCSFB) Efflux (Brain) IT Mean	0			Thigh σl	0
Abundance : FMO1 UM Freq	0	Turnover rate : CYP3A5 Mean	0.0193	UGT2B15 PM Mean	0.07	SC lipids density gm/cm3 : Male	0.9	UGT1A4 PM Mean CV (%)	0			Membrane potential : Placenta (mV)	0							Abundance : cCSF (BCSFB) Efflux (Brain) IT (CV%)	0			Thigh FR	0
Abundance : FMO1 IM Freq	0	Turnover rate : CYP3A5 CV (%)	68	UGT2B15 PM Mean CV (%)	50	SC lipids density CV (%) : Male	0	UGT1A4 UM Mean	0			Membrane potential : Breast (mV)	0							Abundance : cCSF (BCSFB) Efflux (Brain) UT Mean	0			Thigh FcRn	24.2
Abundance : FMO3 PM Freq	0	Abundance : CYP3A7 EM Mean	35.4	UGT2B15 UM Mean	0	SC proteins density gm/cm3 : Male	1.37	UGT1A4 UM Mean CV (%)	0			Membrane potential : Milk (mV)	0							Abundance : cCSF (BCSFB) Efflux (Brain) UT (CV%)	0			Thigh PSs	Predicted
Abundance : FMO3 UM Freq	0	Abundance : CYP3A7 EM CV (%)	61	UGT2B15 UM Mean CV (%)	0	SC proteins density CV (%) : Male	0	UGT1A4 IM Mean	0			Membrane potential : Subcutis_Arm (mV)	0							Absolute Abundance : cCSF (BCSFB) Uptake (Brain) (pmol/mg capillary protein)	0			Thigh PSL	Predicted
Abundance : FMO3 IM Freq	0	Abundance : CYP3A7 PM Mean	0	UGT2B15 IM Mean	0.47	Intercellular lipid thickness of SC µm : Male	0.091	UGT1A4 IM Mean CV (%)	0			Membrane potential : Epicardial (mV)	0							Abundance : cCSF (BCSFB) Uptake (Brain) ET Mean	1			Thigh fcat	0.00063
Abundance : FMO5 PM Freq	0	Abundance : CYP3A7 PM CV (%)	0	UGT2B15 IM Mean CV (%)	50	Intercellular lipid thickness of SC CV (%) : Male	0	UGT1A4 Absolute Abundance	1.9			Membrane potential : Midmyocardial (mV)	0							Abundance : cCSF (BCSFB) Uptake (Brain) ET (CV%)	30			Thigh Kup	0.00298
Abundance : FMO5 UM Freq	0	Abundance : CYP3A7 UM Mean	0	UGT2B15 Absolute Abundance	0.2	Tortuosity : Male	User Defined	UGT1A5 Population Scalar	1			Membrane potential : Endocardial (mV)	0							Abundance : cCSF (BCSFB) Uptake (Brain) PT Mean	0
Abundance : FMO5 IM Freq	0	Abundance : CYP3A7 UM CV (%)	0	UGT2B15 Mean Turnover Rate	1e-06	Tortuosity of lipid diffusion pathway of SC : Male	12.7	UGT1A5 EM Mean	1			Membrane potential : Lymph Nodes (mV)	0							Abundance : cCSF (BCSFB) Uptake (Brain) PT (CV%)	0			Intramuscular Administration Site
Abundance : FMOUser PM Freq	0	Abundance : CYP3A7 IM1 Mean	0	UGT2B15 Mean Turnover Rate CV (%)	30	Tortuosity of lipid diffusion pathway of SC CV (%) : Male	18	UGT1A5 EM Mean CV (%)	60			Membrane potential : Synovial Joint (mV)	0							Abundance : cCSF (BCSFB) Uptake (Brain) IT Mean	0			Deltoid σvs	Predicted
Abundance : FMOUser UM Freq	0	Abundance : CYP3A7 IM1 CV (%)	0	UGT2B17 Population Scalar	1	Hair follicle diameter µm : Male	77.7	UGT1A5 PM Mean	0			Membrane potential : Subcutis_Abdomen (mV)	0							Abundance : cCSF (BCSFB) Uptake (Brain) IT (CV%)	0			Deltoid σvL	Predicted
Abundance : FMOUser IM Freq	0	Abundance : CYP3A7 IM2 Mean	0	UGT2B17 EM Mean	1	Hair follicle diameter CV (%) : Male	32	UGT1A5 PM Mean CV (%)	0			Membrane potential : Subcutis_Back (mV)	0							Abundance : cCSF (BCSFB) Uptake (Brain) UT Mean	0			Deltoid σl	0
Abundance : ABCB1 (P-gp/MDR1) PT Freq	0	Abundance : CYP3A7 IM2 CV (%)	0	UGT2B17 EM Mean CV (%)	50	Hair follicle density N/cm2 : Male	18	UGT1A5 UM Mean	0			Membrane potential : Subcutis_Thigh (mV)	0							Abundance : cCSF (BCSFB) Uptake (Brain) UT (CV%)	0			Deltoid FR	0
Abundance : ABCB1 (P-gp/MDR1) IT Freq	0	Turnover rate : CYP3A7 Mean	0.0193	UGT2B17 PM Mean	0.08	Hair follicle density CV (%) : Male	39	UGT1A5 UM Mean CV (%)	0			Membrane potential : Intramuscular Deltoid (mV)	0							Absolute Abundance : ICF Efflux (Brain) (pmol/mg of neural (system) protein)	0			Deltoid FcRn	6.5
Abundance : ABCB1 (P-gp/MDR1) UT Freq	0	Turnover rate : CYP3A7 CV (%)	68	UGT2B17 PM Mean CV (%)	50	Hair follicle depth µm : Male	109.5	UGT1A5 IM Mean	0			Membrane potential : Intramuscular Gluteal (mV)	0							Abundance : ICF Efflux (Brain) ET Mean	1			Deltoid PSs	Predicted
Abundance : ABCB11 (BSEP) PT Freq	0	3A4 M / F difference	Same	UGT2B17 UM Mean	0	Hair follicle depth CV (%) : Male	0	UGT1A5 IM Mean CV (%)	0			Membrane potential : Intramuscular Vastus (mV)	0							Abundance : ICF Efflux (Brain) ET (CV%)	30			Deltoid PSL	Predicted
Abundance : ABCB11 (BSEP) IT Freq	0	Abundance : 3A4 Mean : Male	137	UGT2B17 UM Mean CV (%)	0	Hair shaft diameter µm : Male	18	UGT1A5 Absolute Abundance	0.3			Ve (% of Tissue volume) : Lung	0.232							Abundance : ICF Efflux (Brain) PT Mean	0			Deltoid fcat	0.00018
Abundance : ABCB11 (BSEP) UT Freq	0	Abundance : 3A4 CV (%) : Male	41	UGT2B17 IM Mean	0.16	Hair shaft diameter CV (%) : Male	34	UGT1A6 Population Scalar	1			Ve (% of Tissue volume) : Heart	0.053							Abundance : ICF Efflux (Brain) PT (CV%)	0			Deltoid Kup	0.00298
Abundance : ABCC1 (MRP1) PT Freq	0	Abundance : 3A4 Mean : Female	137	UGT2B17 IM Mean CV (%)	50	Sebum viscosity centipose : Male	40	UGT1A6 EM Mean	1			Ve (% of Tissue volume) : Brain	0.063							Abundance : ICF Efflux (Brain) IT Mean	0			Gluteal σvs	Predicted
Abundance : ABCC1 (MRP1) IT Freq	0	Abundance : 3A4 CV (%) : Female	41	UGT2B17 Absolute Abundance	0	Sebum viscosity CV (%) : Male	0	UGT1A6 EM Mean CV (%)	60			Ve (% of Tissue volume) : Muscle	0.034							Abundance : ICF Efflux (Brain) IT (CV%)	0			Gluteal σvL	Predicted
Abundance : ABCC1 (MRP1) UT Freq	0	Abundance : CYP2C9 Allele 1 Genotype 1 Mean	77.7	UGT2B17 Mean Turnover Rate	1e-06	Corneocyte pH [top] : Male	6.8	UGT1A6 PM Mean	0			Ve (% of Tissue volume) : Skin	0.063							Abundance : ICF Efflux (Brain) UT Mean	0			Gluteal σl	0
Abundance : ABCC2 (MRP2) PT Freq	0	Abundance : CYP2C9 Allele 1 Genotype 1 CV (%)	64	UGT2B17 Mean Turnover Rate CV (%)	30	Corneocyte pH [top] CV (%) : Male	6.8	UGT1A6 PM Mean CV (%)	0			Ve (% of Tissue volume) : Adipose	0.039							Abundance : ICF Efflux (Brain) UT (CV%)	0			Gluteal FR	0
Abundance : ABCC2 (MRP2) IT Freq	0	Turnover rate : CYP2C9 Allele 1 Genotype 1 Mean	0.0067	UGT2B28 Population Scalar	1	Corneocyte thickness [top] µm : Male	0.59	UGT1A6 UM Mean	0			Ve (% of Tissue volume) : Bone	0.063							Absolute Abundance : ICF Uptake (Brain) (pmol/mg of neural (system) protein)	0			Gluteal FcRn	6.5
Abundance : ABCC2 (MRP2) UT Freq	0	Turnover rate : CYP2C9 Allele 1 Genotype 1 CV (%)	56	UGT2B28 EM Mean	1	Corneocyte thickness [top] CV (%) : Male	22	UGT1A6 UM Mean CV (%)	0			Ve (% of Tissue volume) : Kidney	0.088							Abundance : ICF Uptake (Brain) ET Mean	1			Gluteal PSs	Predicted
Abundance : ABCC3 (MRP3) PT Freq	0	Abundance : CYP2C9 Allele 1 Genotype 2 Mean	75.7	UGT2B28 EM Mean CV (%)	50	Corneocyte width [top] µm : Male	29.6	UGT1A6 IM Mean	0			Ve (% of Tissue volume) : Gut	0.063							Abundance : ICF Uptake (Brain) ET (CV%)	30			Gluteal PSL	Predicted
Abundance : ABCC3 (MRP3) IT Freq	0	Abundance : CYP2C9 Allele 1 Genotype 2 CV (%)	70	UGT2B28 PM Mean	0	Corneocyte width [top] CV (%) : Male	5.9	UGT1A6 IM Mean CV (%)	0			Ve (% of Tissue volume) : Spleen	0.063							Abundance : ICF Uptake (Brain) PT Mean	0			Gluteal fcat	0.00018
Abundance : ABCC3 (MRP3) UT Freq	0	Turnover rate : CYP2C9 Allele 1 Genotype 2 Mean	0.0067	UGT2B28 PM Mean CV (%)	0	Corneocyte length [top] µm : Male	36.4	UGT1A6 Absolute Abundance	1.3			Ve (% of Tissue volume) : Pancreas	0.063							Abundance : ICF Uptake (Brain) PT (CV%)	0			Gluteal Kup	0.00298
Abundance : ABCC4 (MRP4) PT Freq	0	Turnover rate : CYP2C9 Allele 1 Genotype 2 CV (%)	56	UGT2B28 UM Mean	0	Corneocyte length [top] CV (%) : Male	5.7	UGT1A7 Population Scalar	1			Ve (% of Tissue volume) : Liver	0.063							Abundance : ICF Uptake (Brain) IT Mean	0			Vastus σvs	Predicted
Abundance : ABCC4 (MRP4) IT Freq	0	Abundance : CYP2C9 Allele 1 Genotype 3 Mean	63.6	UGT2B28 UM Mean CV (%)	0	Hydration level (% water volume) [top] : Male	33.9	UGT1A7 EM Mean	1			Vv (% of Tissue volume) : Lung	18.54							Abundance : ICF Uptake (Brain) IT (CV%)	0			Vastus σvL	Predicted
Abundance : ABCC4 (MRP4) UT Freq	0	Abundance : CYP2C9 Allele 1 Genotype 3 CV (%)	93	UGT2B28 IM Mean	0	Hydration level (% water volume) [top] CV (%) : Male	9	UGT1A7 EM Mean CV (%)	60			Vv (% of Tissue volume) : Heart	4.2							Abundance : ICF Uptake (Brain) UT Mean	0			Vastus σl	0
Abundance : ABCC6 (MRP6) PT Freq	0	Turnover rate : CYP2C9 Allele 1 Genotype 3 Mean	0.0067	UGT2B28 IM Mean CV (%)	0	SC lipid viscosity [top] centipose : Male	75	UGT1A7 PM Mean	0			Vv (% of Tissue volume) : Brain	5							Abundance : ICF Uptake (Brain) UT (CV%)	0			Vastus FR	0
Abundance : ABCC6 (MRP6) IT Freq	0	Turnover rate : CYP2C9 Allele 1 Genotype 3 CV (%)	56	UGT2B28 Absolute Abundance	0	SC lipid viscosity [top] CV (%) : Male	0	UGT1A7 PM Mean CV (%)	0			Vv (% of Tissue volume) : Muscle	2.7							Transferrin receptor Rmax (µM)	3.3			Vastus FcRn	6.5
Abundance : ABCC6 (MRP6) UT Freq	0	Abundance : CYP2C9 Allele 1 Genotype 4 Mean	53.7	UGT2B28 Mean Turnover Rate	1e-06	Corneocyte pH [upper mid] : Male	6.8	UGT1A7 UM Mean	0			Vv (% of Tissue volume) : Skin	5							Transferrin receptor Rmax CV (%)	30			Vastus PSs	Predicted
Abundance : ABCG2 (BCRP) PT Freq	0.02	Abundance : CYP2C9 Allele 1 Genotype 4 CV (%)	71	UGT2B28 Mean Turnover Rate CV (%)	30	Corneocyte pH [upper mid] CV (%) : Male	6.8	UGT1A7 UM Mean CV (%)	0			Vv (% of Tissue volume) : Adipose	3.1							Transferrin receptor Kdeg (1/h)	0.0625			Vastus PSL	Predicted
Abundance : ABCG2 (BCRP) IT Freq	0.17	Turnover rate : CYP2C9 Allele 1 Genotype 4 Mean	0.0067	Use User UGT Option	Yes	Corneocyte thickness [upper mid] µm : Male	0.67	UGT1A7 IM Mean	0			Vv (% of Tissue volume) : Bone	5							Transferrin receptor Kdeg CV (%)	30			Vastus fcat	0.00018
Abundance : ABCG2 (BCRP) UT Freq	0	Turnover rate : CYP2C9 Allele 1 Genotype 4 CV (%)	56	UGT User	1	Corneocyte thickness [upper mid] CV (%) : Male	22	UGT1A7 IM Mean CV (%)	0			Vv (% of Tissue volume) : Kidney	7							Transferrin receptor molecular weight (Da)	95000			Vastus Kup	0.00298
Abundance : SLC2A1 (GLUT1) PT Freq	0	Abundance : CYP2C9 Allele 1 Genotype 5 Mean	39.5	User UGT1 Population Scalar	1	Corneocyte width [upper mid] µm : Male	29.6	UGT1A7 Absolute Abundance	7.1			Vv (% of Tissue volume) : Gut	5
Abundance : SLC2A1 (GLUT1) IT Freq	0	Abundance : CYP2C9 Allele 1 Genotype 5 CV (%)	80	User UGT1 EM Mean	1	Corneocyte width [upper mid] CV (%) : Male	5.9	UGT1A8 Population Scalar	1			Vv (% of Tissue volume) : Spleen	5
Abundance : SLC2A1 (GLUT1) UT Freq	0	Turnover rate : CYP2C9 Allele 1 Genotype 5 Mean	0.0067	User UGT1 EM Mean CV (%)	50	Corneocyte length [upper mid] µm : Male	36.4	UGT1A8 EM Mean	1			Vv (% of Tissue volume) : Pancreas	5
Abundance : SLC2A2 (GLUT2) PT Freq	0	Turnover rate : CYP2C9 Allele 1 Genotype 5 CV (%)	56	User UGT1 PM Mean	0	Corneocyte length [upper mid] CV (%) : Male	5.7	UGT1A8 EM Mean CV (%)	60			Vv (% of Tissue volume) : Liver	5
Abundance : SLC2A2 (GLUT2) IT Freq	0	Abundance : CYP2C9 Allele 1 Genotype 6 Mean	25.2	User UGT1 PM Mean CV (%)	0	Hydration level (% water volume) [upper mid] : Male	44.6987	UGT1A8 PM Mean	0			Subcell Membrane potential : Adipose (mV)	10
Abundance : SLC2A2 (GLUT2) UT Freq	0	Abundance : CYP2C9 Allele 1 Genotype 6 CV (%)	79	User UGT1 UM Mean	0	Hydration level (% water volume) [upper mid] CV (%) : Male	6	UGT1A8 PM Mean CV (%)	0			Subcell Membrane potential : Bone (mV)	10
Abundance : SLC10A1 (NTCP) PT Freq	0	Turnover rate : CYP2C9 Allele 1 Genotype 6 Mean	0.0067	User UGT1 UM Mean CV (%)	0	SC lipid viscosity [upper mid] centipose : Male	75	UGT1A8 UM Mean	0			Subcell Membrane potential : Brain (mV)	10
Abundance : SLC10A1 (NTCP) IT Freq	0	Turnover rate : CYP2C9 Allele 1 Genotype 6 CV (%)	56	User UGT1 IM Mean	0	SC lipid viscosity [upper mid] CV (%) : Male	0	UGT1A8 UM Mean CV (%)	0			Subcell Membrane potential : Gut (mV)	10
Abundance : SLC10A1 (NTCP) UT Freq	0	Abundance : CYP2B6 Allele 2 Genotype 1 Mean	21.6	User UGT1 IM Mean CV (%)	0	Corneocyte pH [lower mid] : Male	6.8	UGT1A8 IM Mean	0			Subcell Membrane potential : Heart (mV)	10
Abundance : SLC10A2 (ASBT/IBAT) PT Freq	0	Abundance : CYP2B6 Allele 2 Genotype 1 CV (%)	68	User UGT1 Absolute Abundance	0	Corneocyte pH [lower mid] CV (%) : Male	6.8	UGT1A8 IM Mean CV (%)	0			Subcell Membrane potential : Kidney (mV)	10
Abundance : SLC10A2 (ASBT/IBAT) IT Freq	0	Turnover rate : CYP2B6 Allele 2 Genotype 1 Mean	0.0217	User UGT1 Mean Turnover Rate	1e-06	Corneocyte thickness [lower mid] µm : Male	0.76	UGT1A8 Absolute Abundance	5.6			Subcell Membrane potential : Liver (mV)	10
Abundance : SLC10A2 (ASBT/IBAT) UT Freq	0	Turnover rate : CYP2B6 Allele 2 Genotype 1 CV (%)	56	User UGT1 Mean Turnover Rate CV (%)	30	Corneocyte thickness [lower mid] CV (%) : Male	22	UGT1A9 Population Scalar	1			Subcell Membrane potential : Lung (mV)	10
Abundance : SLC15A1 (PEPT1) PT Freq	0	Abundance : CYP2B6 Allele 2 Genotype 2 Mean	14.1	Use User Cytosolic Enzyme Option	Yes	Corneocyte width [lower mid] µm : Male	29.6	UGT1A9 EM Mean	1			Subcell Membrane potential : Muscle (mV)	10
Abundance : SLC15A1 (PEPT1) IT Freq	0	Abundance : CYP2B6 Allele 2 Genotype 2 CV (%)	82	User Cyt	1	Corneocyte width [lower mid] CV (%) : Male	5.9	UGT1A9 EM Mean CV (%)	60			Subcell Membrane potential : Skin (mV)	10
Abundance : SLC15A1 (PEPT1) UT Freq	0	Turnover rate : CYP2B6 Allele 2 Genotype 2 Mean	0.0217	NAT2 Population Scalar	1	Corneocyte length [lower mid] µm : Male	36.4	UGT1A9 PM Mean	0.07			Subcell Membrane potential : Spleen (mV)	10
Abundance : SLC16A1 (MCT1) PT Freq	0	Turnover rate : CYP2B6 Allele 2 Genotype 2 CV (%)	56	NAT2 EM Mean	1	Corneocyte length [lower mid] CV (%) : Male	5.7	UGT1A9 PM Mean CV (%)	60			Subcell Membrane potential : RBC (mV)	10
Abundance : SLC16A1 (MCT1) IT Freq	0	Abundance : CYP2B6 Allele 2 Genotype 3 Mean	24.7	NAT2 EM Mean CV (%)	30	Hydration level (% water volume) [lower mid] : Male	55.5388	UGT1A9 UM Mean	0			Subcell Membrane potential : Pancreas (mV)	10
Abundance : SLC16A1 (MCT1) UT Freq	0	Abundance : CYP2B6 Allele 2 Genotype 3 CV (%)	128	NAT2 PM Mean	0	Hydration level (% water volume) [lower mid] CV (%) : Male	5	UGT1A9 UM Mean CV (%)	0			Subcell Membrane potential : Placenta (mV)	0
Abundance : SLC19A2 (THTR1) PT Freq	0	Turnover rate : CYP2B6 Allele 2 Genotype 3 Mean	0.0217	NAT2 PM Mean CV (%)	0	SC lipid viscosity [lower mid] centipose : Male	75	UGT1A9 IM Mean	0.19			Subcell Membrane potential : Breast (mV)	0
Abundance : SLC19A2 (THTR1) IT Freq	0	Turnover rate : CYP2B6 Allele 2 Genotype 3 CV (%)	56	NAT2 UM Mean	0	SC lipid viscosity [lower mid] CV (%) : Male	0	UGT1A9 IM Mean CV (%)	60			Subcell Membrane potential : Milk (mV)	0
Abundance : SLC19A2 (THTR1) UT Freq	0	Abundance : CYP2B6 Allele 2 Genotype 4 Mean	17.2	NAT2 UM Mean CV (%)	0	Corneocyte pH [bottom] : Male	6.8	UGT1A9 Absolute Abundance	5.9			Subcell Membrane potential : Subcutis_Arm (mV)	0
Abundance : SLC19A3 (THTR2) PT Freq	0	Abundance : CYP2B6 Allele 2 Genotype 4 CV (%)	111	NAT2 IM Mean	0	Corneocyte pH [bottom] CV (%) : Male	6.8	UGT1A10 Population Scalar	1			Subcell Membrane potential : Epicardial (mV)	0
Abundance : SLC19A3 (THTR2) IT Freq	0	Turnover rate : CYP2B6 Allele 2 Genotype 4 Mean	0.0217	NAT2 IM Mean CV (%)	0	Corneocyte thickness [bottom] µm : Male	0.86	UGT1A10 EM Mean	1			Subcell Membrane potential : Midmyocardial (mV)	0
Abundance : SLC19A3 (THTR2) UT Freq	0	Turnover rate : CYP2B6 Allele 2 Genotype 4 CV (%)	56	Use User Cytosolic Enzyme Option	Yes	Corneocyte thickness [bottom] CV (%) : Male	22	UGT1A10 EM Mean CV (%)	60			Subcell Membrane potential : Endocardial (mV)	0
Abundance : SLCO1A2 (OATP1A2) PT Freq	0	Abundance : CYP2B6 Allele 2 Genotype 5 Mean	16.8	User Cyt	2	Corneocyte width [bottom] µm : Male	29.6	UGT1A10 PM Mean	0			Subcell Membrane potential : Lymph Nodes (mV)	0
Abundance : SLCO1A2 (OATP1A2) IT Freq	0	Abundance : CYP2B6 Allele 2 Genotype 5 CV (%)	106	User Cyt2 Population Scalar	1	Corneocyte width [bottom] CV (%) : Male	5.9	UGT1A10 PM Mean CV (%)	0			Subcell Membrane potential : Synovial Joint (mV)	0
Abundance : SLCO1A2 (OATP1A2) UT Freq	0	Turnover rate : CYP2B6 Allele 2 Genotype 5 Mean	0.0217	User Cyt2 EM Mean	1	Corneocyte length [bottom] µm : Male	36.4	UGT1A10 UM Mean	0			Subcell Membrane potential : Subcutis_Abdomen (mV)	0
Abundance : SLCO1B1 (OATP1B1) PT Freq	0.03	Turnover rate : CYP2B6 Allele 2 Genotype 5 CV (%)	56	User Cyt2 EM Mean CV (%)	30	Corneocyte length [bottom] CV (%) : Male	5.7	UGT1A10 UM Mean CV (%)	0			Subcell Membrane potential : Subcutis_Back (mV)	0
Abundance : SLCO1B1 (OATP1B1) IT Freq	0.27	Abundance : CYP2B6 Allele 2 Genotype 6 Mean	5.4	User Cyt2 PM Mean	0	Hydration level (% water volume) [bottom] : Male	66.4	UGT1A10 IM Mean	0			Subcell Membrane potential : Subcutis_Thigh (mV)	0
Abundance : SLCO1B1 (OATP1B1) UT Freq	0.07	Abundance : CYP2B6 Allele 2 Genotype 6 CV (%)	76	User Cyt2 PM Mean CV (%)	0	Hydration level (% water volume) [bottom] CV (%) : Male	4	UGT1A10 IM Mean CV (%)	0			Subcell Membrane potential : Intramuscular Deltoid (mV)	0
Abundance : SLCO1B3 (OATP1B3) PT Freq	0	Turnover rate : CYP2B6 Allele 2 Genotype 6 Mean	0.0217	User Cyt2 UM Mean	0	SC lipid viscosity [bottom] centipose : Male	75	UGT1A10 Absolute Abundance	4.3			Subcell Membrane potential : Intramuscular Gluteal (mV)	0
Abundance : SLCO1B3 (OATP1B3) IT Freq	0	Turnover rate : CYP2B6 Allele 2 Genotype 6 CV (%)	56	User Cyt2 UM Mean CV (%)	0	SC lipid viscosity [bottom] CV (%) : Male	0	UGT2B4 Population Scalar	1			Subcell Membrane potential : Intramuscular Vastus (mV)	0
Abundance : SLCO1B3 (OATP1B3) UT Freq	0	Abundance : UGT1A1 Population Scalar	1	User Cyt2 IM Mean	0	Viable Epidermis thickness µm : Male	41.9655	UGT2B4 EM Mean	1			Local pH (IW) : Adipose	7
Abundance : SLCO1C1 (OATP1C1) PT Freq	0	Abundance : UGT1A1 EM Mean	1	User Cyt2 IM Mean CV (%)	0	Viable Epidermis thickness CV (%) : Male	19	UGT2B4 EM Mean CV (%)	60			Local pH (IW) : Bone	7
Abundance : SLCO1C1 (OATP1C1) IT Freq	0	Abundance : UGT1A1 EM CV (%)	24	Use User Cytosolic Enzyme Option	Yes	Dermis thickness µm : Male	1240	UGT2B4 PM Mean	0			Local pH (IW) : Brain	7.12
Abundance : SLCO1C1 (OATP1C1) UT Freq	0	Abundance : UGT1A1 PM Mean	0.42	User Cyt	3	Dermis thickness CV (%) : Male	20	UGT2B4 PM Mean CV (%)	0			Local pH (IW) : Gut	7
Abundance : SLCO2B1 (OATP2B1) PT Freq	0	Abundance : UGT1A1 PM CV (%)	50.8	User Cyt3 Population Scalar	1	Subcutis thickness mm : Male	1.91	UGT2B4 UM Mean	0			Local pH (IW) : Heart	7
Abundance : SLCO2B1 (OATP2B1) IT Freq	0	Abundance : UGT1A1 UM Mean	1.46	User Cyt3 EM Mean	1	Subcutis thickness CV (%) : Male	55.7	UGT2B4 UM Mean CV (%)	0			Local pH (IW) : Kidney	7.2
Abundance : SLCO2B1 (OATP2B1) UT Freq	0	Abundance : UGT1A1 UM CV (%)	30	User Cyt3 EM Mean CV (%)	30	Muscle thickness mm : Male	29.88	UGT2B4 IM Mean	0			Local pH (IW) : Liver	7
Abundance : SLCO4C1 (OATP4C1) PT Freq	0	Abundance : UGT1A1 IM Mean	0.72	User Cyt3 PM Mean	0	Muscle thickness CV (%) : Male	61.44	UGT2B4 IM Mean CV (%)	0			Local pH (IW) : Lung	6.7
Abundance : SLCO4C1 (OATP4C1) IT Freq	0	Abundance : UGT1A1 IM CV (%)	39.9	User Cyt3 PM Mean CV (%)	0	Dermis regional blood flow scalar : Male	0.909226	UGT2B4 Absolute Abundance	0			Local pH (IW) : Muscle	7
Abundance : SLCO4C1 (OATP4C1) UT Freq	0	Absolute Abundance : UGT1A1	43	User Cyt3 UM Mean	0	Dermis regional blood flow scalar CV (%) : Male	0	UGT2B7 Population Scalar	1			Local pH (IW) : Skin	7
Abundance : SLC22A1 (OCT1) PT Freq	0.0549	Turnover rate : UGT1A1 Mean	0.0578	User Cyt3 UM Mean CV (%)	0	Subcutis regional blood flow scalar : Male	1	UGT2B7 EM Mean	1			Local pH (IW) : Spleen	7
Abundance : SLC22A1 (OCT1) IT Freq	0.4043	Turnover rate : UGT1A1 CV (%)	30	User Cyt3 IM Mean	0	Subcutis regional blood flow scalar CV (%) : Male	0	UGT2B7 EM Mean CV (%)	60			Local pH (IW) : RBC	7.22
Abundance : SLC22A1 (OCT1) UT Freq	0.0004	Abundance : UGT1A3 Population Scalar	1	User Cyt3 IM Mean CV (%)	0	Muscle regional blood flow scalar : Male	1	UGT2B7 PM Mean	0			Local pH (IW) : Pancreas	7
Abundance : SLC22A2 (OCT2) PT Freq	0	Abundance : UGT1A3 EM Mean	1	Use User Cytosolic Enzyme Option	Yes	Muscle regional blood flow scalar CV (%) : Male	0	UGT2B7 PM Mean CV (%)	0			Local pH (IW) : Placenta	0
Abundance : SLC22A2 (OCT2) IT Freq	0	Abundance : UGT1A3 EM CV (%)	72	User Cyt	4			UGT2B7 UM Mean	0			Local pH (IW) : Breast	0
Abundance : SLC22A2 (OCT2) UT Freq	0	Abundance : UGT1A3 PM Mean	0	User Cyt4 Population Scalar	1	MPMLA - Forearm Outer (dorsal)		UGT2B7 UM Mean CV (%)	0			Local pH (IW) : Milk	0
Abundance : SLC22A3 (OCT3) PT Freq	0	Abundance : UGT1A3 PM CV (%)	0	User Cyt4 EM Mean	1	Skin surface pH : Male	4.5	UGT2B7 IM Mean	0			Local pH (IW) : Subcutis_Arm	0
Abundance : SLC22A3 (OCT3) IT Freq	0	Abundance : UGT1A3 UM Mean	5.3	User Cyt4 EM Mean CV (%)	30	Skin surface pH CV (%) : Male	8.2	UGT2B7 IM Mean CV (%)	0			Local pH (IW) : Epicardial	0
Abundance : SLC22A3 (OCT3) UT Freq	0	Abundance : UGT1A3 UM CV (%)	72	User Cyt4 PM Mean	0	Skin temperature °C : Male	32	UGT2B7 Absolute Abundance	4.5			Local pH (IW) : Midmyocardial	0
Abundance : SLC22A4 (OCTN1) PT Freq	0	Abundance : UGT1A3 IM Mean	0.5	User Cyt4 PM Mean CV (%)	0	Skin temperature CV (%) : Male	0	UGT2B10 Population Scalar	1			Local pH (IW) : Endocardial	0
Abundance : SLC22A4 (OCTN1) IT Freq	0	Abundance : UGT1A3 IM CV (%)	72	User Cyt4 UM Mean	0	Shape of corneocyte : Male	Cuboid (brick)	UGT2B10 EM Mean	1			Local pH (IW) : Lymph Nodes	0
Abundance : SLC22A4 (OCTN1) UT Freq	0	Absolute Abundance : UGT1A3	2.75	User Cyt4 UM Mean CV (%)	0	Shape of corneocyte : Female	Cuboid (brick)	UGT2B10 EM Mean CV (%)	60			Local pH (IW) : Synovial Joint	0
Abundance : SLC22A5 (OCTN2) PT Freq	0	Turnover rate : UGT1A3 Mean	1e-06	User Cyt4 IM Mean	0	Number of SC layers : Male	22	UGT2B10 PM Mean	0			Local pH (IW) : Subcutis_Abdomen	0
Abundance : SLC22A5 (OCTN2) IT Freq	0	Turnover rate : UGT1A3 CV (%)	30	User Cyt4 IM Mean CV (%)	0	Number of SC layers CV (%) : Male	14	UGT2B10 PM Mean CV (%)	0			Local pH (IW) : Subcutis_Back	0
Abundance : SLC22A5 (OCTN2) UT Freq	0	Abundance : UGT1A4 Population Scalar	1	CES1 Population Scalar	1	Water density gm/cm3 : Male	1	UGT2B10 UM Mean	0			Local pH (IW) : Subcutis_Thigh	0
Abundance : SLC22A6 (OAT1) PT Freq	0	Abundance : UGT1A4 EM Mean	1	CES1 EM Mean	1	Water density CV (%) : Male	0	UGT2B10 UM Mean CV (%)	0			Local pH (IW) : Intramuscular Deltoid	0
Abundance : SLC22A6 (OAT1) IT Freq	0	Abundance : UGT1A4 EM CV (%)	26	CES1 EM CV (%)	30	SC lipids density gm/cm3 : Male	0.9	UGT2B10 IM Mean	0			Local pH (IW) : Intramuscular Gluteal	0
Abundance : SLC22A6 (OAT1) UT Freq	0	Abundance : UGT1A4 PM Mean	0	CES1 PM Mean	0.11	SC lipids density CV (%) : Male	0	UGT2B10 IM Mean CV (%)	0			Local pH (IW) : Intramuscular Vastus	0
Abundance : SLC22A7 (OAT2) PT Freq	0	Abundance : UGT1A4 PM CV (%)	0	CES1 PM CV (%)	30	SC proteins density gm/cm3 : Male	1.37	UGT2B10 Absolute Abundance	0.1			Subcell pH : Adipose	5
Abundance : SLC22A7 (OAT2) IT Freq	0	Abundance : UGT1A4 UM Mean	0	CES1 UM Mean	0	SC proteins density CV (%) : Male	0	UGT2B11 Population Scalar	1			Subcell pH : Bone	5
Abundance : SLC22A7 (OAT2) UT Freq	0	Abundance : UGT1A4 UM CV (%)	0	CES1 UM CV (%)	0	Intercellular lipid thickness of SC µm : Male	0.091	UGT2B11 EM Mean	1			Subcell pH : Brain	5
Abundance : SLC22A8 (OAT3) PT Freq	0	Abundance : UGT1A4 IM Mean	0	CES1 IM Mean	0	Intercellular lipid thickness of SC CV (%) : Male	0	UGT2B11 EM Mean CV (%)	60			Subcell pH : Gut	5
Abundance : SLC22A8 (OAT3) IT Freq	0	Abundance : UGT1A4 IM CV (%)	0	CES1 IM CV (%)	0	Tortuosity : Male	User Defined	UGT2B11 PM Mean	0			Subcell pH : Heart	5
Abundance : SLC22A8 (OAT3) UT Freq	0	Absolute Abundance : UGT1A4	52	CES2 Population Scalar	1	Tortuosity of lipid diffusion pathway of SC : Male	12.7	UGT2B11 PM Mean CV (%)	0			Subcell pH : Kidney	5
Abundance : SLC22A9 (OAT7) PT Freq	0	Turnover rate : UGT1A4 Mean	1e-06	CES2 EM Mean	1	Tortuosity of lipid diffusion pathway of SC CV (%) : Male	18	UGT2B11 UM Mean	0			Subcell pH : Liver	5
Abundance : SLC22A9 (OAT7) IT Freq	0	Turnover rate : UGT1A4 CV (%)	30	CES2 EM CV (%)	30	Hair follicle diameter µm : Male	77.7	UGT2B11 UM Mean CV (%)	0			Subcell pH : Lung	5
Abundance : SLC22A9 (OAT7) UT Freq	0	Abundance : UGT1A5 Population Scalar	1	CES2 PM Mean	0	Hair follicle diameter CV (%) : Male	32	UGT2B11 IM Mean	0			Subcell pH : Muscle	5
Abundance : SLC22A11 (OAT4) PT Freq	0	Abundance : UGT1A5 EM Mean	1	CES2 PM CV (%)	0	Hair follicle density N/cm2 : Male	18	UGT2B11 IM Mean CV (%)	0			Subcell pH : Skin	5
Abundance : SLC22A11 (OAT4) IT Freq	0	Abundance : UGT1A5 EM CV (%)	30	CES2 UM Mean	0	Hair follicle density CV (%) : Male	39	UGT2B11 Absolute Abundance	0			Subcell pH : Spleen	5
Abundance : SLC22A11 (OAT4) UT Freq	0	Abundance : UGT1A5 PM Mean	0	CES2 UM CV (%)	0	Hair follicle depth µm : Male	109.5	UGT2B15 Population Scalar	1			Subcell pH : RBC	5
Abundance : SLC22A12 (URAT1) PT Freq	0	Abundance : UGT1A5 PM CV (%)	0	CES2 IM Mean	0	Hair follicle depth CV (%) : Male	0	UGT2B15 EM Mean	1			Subcell pH : Pancreas	5
Abundance : SLC22A12 (URAT1) IT Freq	0	Abundance : UGT1A5 UM Mean	0	CES2 IM CV (%)	0	Hair shaft diameter µm : Male	18	UGT2B15 EM Mean CV (%)	60			Subcell pH : Placenta	0
Abundance : SLC22A12 (URAT1) UT Freq	0	Abundance : UGT1A5 UM CV (%)	0	Use User ES Option	Yes	Hair shaft diameter CV (%) : Male	34	UGT2B15 PM Mean	0.07			Subcell pH : Breast	0
Abundance : SLC29A1 (ENT1) PT Freq	0	Abundance : UGT1A5 IM Mean	0	User ES Population Scalar	1	Sebum viscosity centipose : Male	40	UGT2B15 PM Mean CV (%)	60			Subcell pH : Milk	0
Abundance : SLC29A1 (ENT1) IT Freq	0	Abundance : UGT1A5 IM CV (%)	0	User ES EM Mean	1	Sebum viscosity CV (%) : Male	0	UGT2B15 UM Mean	0			Subcell pH : Subcutis_Arm	0
Abundance : SLC29A1 (ENT1) UT Freq	0	Absolute Abundance : UGT1A5	0	User ES EM CV (%)	30	Corneocyte pH [top] : Male	6.8	UGT2B15 UM Mean CV (%)	0			Subcell pH : Epicardial	0
Abundance : SLC29A2 (ENT2) PT Freq	0	Turnover rate : UGT1A5 Mean	1e-06	User ES PM Mean	0	Corneocyte pH [top] CV (%) : Male	6.8	UGT2B15 IM Mean	0.47			Subcell pH : Midmyocardial	0
Abundance : SLC29A2 (ENT2) IT Freq	0	Turnover rate : UGT1A5 CV (%)	30	User ES PM CV (%)	0	Corneocyte thickness [top] µm : Male	0.69	UGT2B15 IM Mean CV (%)	60			Subcell pH : Endocardial	0
Abundance : SLC29A2 (ENT2) UT Freq	0	Abundance : UGT1A6 Population Scalar	1	User ES UM Mean	0	Corneocyte thickness [top] CV (%) : Male	22	UGT2B15 Absolute Abundance	0.1			Subcell pH : Lymph Nodes	0
Abundance : SLC47A1 (MATE1) PT Freq	0	Abundance : UGT1A6 EM Mean	1	User ES UM CV (%)	0	Corneocyte width [top] µm : Male	29.6	UGT2B17 Population Scalar	1			Subcell pH : Synovial Joint	0
Abundance : SLC47A1 (MATE1) IT Freq	0	Abundance : UGT1A6 EM CV (%)	30	User ES IM Mean	0	Corneocyte width [top] CV (%) : Male	5.9	UGT2B17 EM Mean	1			Subcell pH : Subcutis_Abdomen	0
Abundance : SLC47A1 (MATE1) UT Freq	0	Abundance : UGT1A6 PM Mean	0	User ES IM CV (%)	0	Corneocyte length [top] µm : Male	36.4	UGT2B17 EM Mean CV (%)	60			Subcell pH : Subcutis_Back	0
Abundance : SLC47A2 (MATE2-K) PT Freq	0	Abundance : UGT1A6 PM CV (%)	0	EM Mean	0	Corneocyte length [top] CV (%) : Male	5.7	UGT2B17 PM Mean	0.08			Subcell pH : Subcutis_Thigh	0
Abundance : SLC47A2 (MATE2-K) IT Freq	0	Abundance : UGT1A6 UM Mean	0	EM CV (%)	0	Hydration level (% water volume) [top] : Male	33.9	UGT2B17 PM Mean CV (%)	60			Subcell pH : Intramuscular Deltoid	0
Abundance : SLC47A2 (MATE2-K) UT Freq	0	Abundance : UGT1A6 UM CV (%)	0	PM Mean	0	Hydration level (% water volume) [top] CV (%) : Male	9	UGT2B17 UM Mean	0			Subcell pH : Intramuscular Gluteal	0
Abundance : SLC51A/B (OST-α/β) PT Freq	0	Abundance : UGT1A6 IM Mean	0	PM CV (%)	0	SC lipid viscosity [top] centipose : Male	75	UGT2B17 UM Mean CV (%)	0			Subcell pH : Intramuscular Vastus	0
Abundance : SLC51A/B (OST-α/β) IT Freq	0	Abundance : UGT1A6 IM CV (%)	0	UM Mean	0	SC lipid viscosity [top] CV (%) : Male	0	UGT2B17 IM Mean	0.16			Local pH : Plasma	7.4
Abundance : SLC51A/B (OST-α/β) UT Freq	0	Absolute Abundance : UGT1A6	20	UM CV (%)	0	Corneocyte pH [upper mid] : Male	6.8	UGT2B17 IM Mean CV (%)	60			Local pH : EW	7.4
Abundance : Apical Influx (Intestine) PT Freq	0	Turnover rate : UGT1A6 Mean	1e-06	IM Mean	0	Corneocyte pH [upper mid] CV (%) : Male	6.8	UGT2B17 Absolute Abundance	11			Local pH : Generic IW	7
Abundance : Apical Influx (Intestine) IT Freq	0	Turnover rate : UGT1A6 CV (%)	30	IM CV (%)	0	Corneocyte thickness [upper mid] µm : Male	0.79	UGT2B28 Population Scalar	1			Local pH : Gut ISF	7.23
Abundance : Apical Influx (Intestine) UT Freq	0	Abundance : UGT1A7 Population Scalar	1	EM Mean	0	Corneocyte thickness [upper mid] CV (%) : Male	22	UGT2B28 EM Mean	1			Local pH : Brain ICF	7.01
Abundance : Apical Efflux (Intestine) PT Freq	0	Abundance : UGT1A7 EM Mean	1	EM CV (%)	0	Corneocyte width [upper mid] µm : Male	29.6	UGT2B28 EM Mean CV (%)	60			Local pH : Brain ISF	7.31
Abundance : Apical Efflux (Intestine) IT Freq	0	Abundance : UGT1A7 EM CV (%)	30	PM Mean	0	Corneocyte width [upper mid] CV (%) : Male	5.9	UGT2B28 PM Mean	0			Local pH : CSF	7.31
Abundance : Apical Efflux (Intestine) UT Freq	0	Abundance : UGT1A7 PM Mean	0	PM CV (%)	0	Corneocyte length [upper mid] µm : Male	36.4	UGT2B28 PM Mean CV (%)	0			Local pH : Pulmonary Fluid	6.6
Abundance : Sinusoidal Uptake (Liver) PT Freq	0	Abundance : UGT1A7 PM CV (%)	0	UM Mean	0	Corneocyte length [upper mid] CV (%) : Male	5.7	UGT2B28 UM Mean	0			Subcell fraction : Adipose(%)	0
Abundance : Sinusoidal Uptake (Liver) IT Freq	0	Abundance : UGT1A7 UM Mean	0	UM CV (%)	0	Hydration level (% water volume) [upper mid] : Male	44.6987	UGT2B28 UM Mean CV (%)	0			Subcell fraction : Bone(%)	0
Abundance : Sinusoidal Uptake (Liver) UT Freq	0	Abundance : UGT1A7 UM CV (%)	0	IM Mean	0	Hydration level (% water volume) [upper mid] CV (%) : Male	6	UGT2B28 IM Mean	0			Subcell fraction : Brain(%)	0
Abundance : Sinusoidal Efflux (Liver) PT Freq	0	Abundance : UGT1A7 IM Mean	0	IM CV (%)	0	SC lipid viscosity [upper mid] centipose : Male	75	UGT2B28 IM Mean CV (%)	0			Subcell fraction : Gut(%)	0
Abundance : Sinusoidal Efflux (Liver) IT Freq	0	Abundance : UGT1A7 IM CV (%)	0	FMO1 Absolute Abundance	5	SC lipid viscosity [upper mid] CV (%) : Male	0	UGT2B28 Absolute Abundance	0			Subcell fraction : Heart(%)	0
Abundance : Sinusoidal Efflux (Liver) UT Freq	0	Absolute Abundance : UGT1A7	0	Abundance : FMO1 Population Scalar	1	Corneocyte pH [lower mid] : Male	6.8	Use User UGT Option	Yes			Subcell fraction : Kidney(%)	1
Abundance : Canalicular Efflux (Liver) PT Freq	0	Turnover rate : UGT1A7 Mean	1e-06	FMO1 EM Mean	1	Corneocyte pH [lower mid] CV (%) : Male	6.8	UGT User	1			Subcell fraction : Liver(%)	1
Abundance : Canalicular Efflux (Liver) IT Freq	0	Turnover rate : UGT1A7 CV (%)	30	FMO1 EM CV (%)	35	Corneocyte thickness [lower mid] µm : Male	0.89	User UGT1 Population Scalar	1			Subcell fraction : Lung(%)	1
Abundance : Canalicular Efflux (Liver) UT Freq	0	Abundance : UGT1A8 Population Scalar	1	FMO1 PM Mean	0	Corneocyte thickness [lower mid] CV (%) : Male	22	User UGT1 EM Mean	1			Subcell fraction : Muscle(%)	0
Abundance : Apical Uptake (Kidney) PT Freq	0	Abundance : UGT1A8 EM Mean	1	FMO1 PM CV (%)	0	Corneocyte width [lower mid] µm : Male	29.6	User UGT1 EM Mean CV (%)	60			Subcell fraction : Skin(%)	0
Abundance : Apical Uptake (Kidney) IT Freq	0	Abundance : UGT1A8 EM CV (%)	30	FMO1 UM Mean	0	Corneocyte width [lower mid] CV (%) : Male	5.9	User UGT1 PM Mean	0			Subcell fraction : Spleen(%)	0
Abundance : Apical Uptake (Kidney) UT Freq	0	Abundance : UGT1A8 PM Mean	0	FMO1 UM CV (%)	0	Corneocyte length [lower mid] µm : Male	36.4	User UGT1 PM Mean CV (%)	0			Subcell fraction : Pancreas(%)	0
Abundance : Apical Efflux (Kidney) PT Freq	0	Abundance : UGT1A8 PM CV (%)	0	FMO1 IM Mean	0	Corneocyte length [lower mid] CV (%) : Male	5.7	User UGT1 UM Mean	0			Subcell fraction : Placenta(%)	0
Abundance : Apical Efflux (Kidney) IT Freq	0	Abundance : UGT1A8 UM Mean	0	FMO1 IM CV (%)	0	Hydration level (% water volume) [lower mid] : Male	55.5388	User UGT1 UM Mean CV (%)	0			Subcell fraction : Breast(%)	0
Abundance : Apical Efflux (Kidney) UT Freq	0	Abundance : UGT1A8 UM CV (%)	0	FMO3 Absolute Abundance	0.47	Hydration level (% water volume) [lower mid] CV (%) : Male	5	User UGT1 IM Mean	0			Subcell fraction : Milk(%)	0
Abundance : Basal Uptake (Kidney) PT Freq	0	Abundance : UGT1A8 IM Mean	0	Abundance : FMO3 Population Scalar	1	SC lipid viscosity [lower mid] centipose : Male	75	User UGT1 IM Mean CV (%)	0			Subcell fraction : Subcutis_Arm(%)	0
Abundance : Basal Uptake (Kidney) IT Freq	0	Abundance : UGT1A8 IM CV (%)	0	FMO3 EM Mean	1	SC lipid viscosity [lower mid] CV (%) : Male	0	User UGT1 Absolute Abundance	0			Subcell fraction : Epicardial(%)	0
Abundance : Basal Uptake (Kidney) UT Freq	0	Absolute Abundance : UGT1A8	0	FMO3 EM CV (%)	79	Corneocyte pH [bottom] : Male	6.8	Use User Cytosolic Enzyme Option	Yes			Subcell fraction : Midmyocardial(%)	0
Abundance : Basal Efflux (Kidney) PT Freq	0	Turnover rate : UGT1A8 Mean	1e-06	FMO3 PM Mean	0	Corneocyte pH [bottom] CV (%) : Male	6.8	User Cyt	1			Subcell fraction : Endocardial(%)	0
Abundance : Basal Efflux (Kidney) IT Freq	0	Turnover rate : UGT1A8 CV (%)	30	FMO3 PM CV (%)	0	Corneocyte thickness [bottom] µm : Male	1	NAT2 Population Scalar	1			Subcell fraction : Lymph Nodes(%)	0
Abundance : Basal Efflux (Kidney) UT Freq	0	Abundance : UGT1A9 Population Scalar	1	FMO3 UM Mean	0	Corneocyte thickness [bottom] CV (%) : Male	22	NAT2 EM Mean	1			Subcell fraction : Synovial Joint(%)	0
Abundance : Basolateral Influx (Intestine) PT Freq	0	Abundance : UGT1A9 EM Mean	1	FMO3 UM CV (%)	0	Corneocyte width [bottom] µm : Male	29.6	NAT2 EM Mean CV (%)	60			Subcell fraction : Subcutis_Abdomen(%)	0
Abundance : Basolateral Influx (Intestine) IT Freq	0	Abundance : UGT1A9 EM CV (%)	30	FMO3 IM Mean	0	Corneocyte width [bottom] CV (%) : Male	5.9	NAT2 PM Mean	0			Subcell fraction : Subcutis_Back(%)	0
Abundance : Basolateral Influx (Intestine) UT Freq	0	Abundance : UGT1A9 PM Mean	1	FMO3 IM CV (%)	0	Corneocyte length [bottom] µm : Male	36.4	NAT2 PM Mean CV (%)	0			Subcell fraction : Subcutis_Thigh(%)	0
Abundance : Basolateral Efflux (Intestine) PT Freq	0	Abundance : UGT1A9 PM CV (%)	30	FMO5 Absolute Abundance	2.6	Corneocyte length [bottom] CV (%) : Male	5.7	NAT2 UM Mean	0			Subcell fraction : Intramuscular Deltoid(%)	0
Abundance : Basolateral Efflux (Intestine) IT Freq	0	Abundance : UGT1A9 UM Mean	0	Abundance : FMO5 Population Scalar	1	Hydration level (% water volume) [bottom] : Male	66.4	NAT2 UM Mean CV (%)	0			Subcell fraction : Intramuscular Gluteal(%)	0
Abundance : Basolateral Efflux (Intestine) UT Freq	0	Abundance : UGT1A9 UM CV (%)	0	FMO5 EM Mean	1	Hydration level (% water volume) [bottom] CV (%) : Male	4	NAT2 IM Mean	0			Subcell fraction : Intramuscular Vastus(%)	0
Abundance : ISF (BBB) Efflux (Brain) PT Freq	0	Abundance : UGT1A9 IM Mean	1	FMO5 EM CV (%)	57	SC lipid viscosity [bottom] centipose : Male	75	NAT2 IM Mean CV (%)	0			Fat Free Mass	Scripted
Abundance : ISF (BBB) Efflux (Brain) IT Freq	0	Abundance : UGT1A9 IM CV (%)	30	FMO5 PM Mean	0	SC lipid viscosity [bottom] CV (%) : Male	0	Use User Cytosolic Enzyme Option	Yes			Fat Free Mass Male CV(%)	15
Abundance : ISF (BBB) Efflux (Brain) UT Freq	0	Absolute Abundance : UGT1A9	31	FMO5 PM CV (%)	0	Viable Epidermis thickness µm : Male	53.5684	User Cyt	2			Fat Free Mass Female CV(%)	15
Abundance : ISF (BBB) Uptake (Brain) PT Freq	0	Turnover rate : UGT1A9 Mean	1e-06	FMO5 UM Mean	0	Viable Epidermis thickness CV (%) : Male	21	User Cyt2 Population Scalar	1			Liver model	PerMCL
Abundance : ISF (BBB) Uptake (Brain) IT Freq	0	Turnover rate : UGT1A9 CV (%)	30	FMO5 UM CV (%)	0	Dermis thickness µm : Male	1240	User Cyt2 EM Mean	1			Liver : 1 VS (%)	5
Abundance : ISF (BBB) Uptake (Brain) UT Freq	0	Abundance : UGT1A10 Population Scalar	1	FMO5 IM Mean	0	Dermis thickness CV (%) : Male	20	User Cyt2 EM Mean CV (%)	60			Liver : 1 EW (%)	16.5
Abundance : cCSF (BCSFB) Efflux (Brain) PT Freq	0	Abundance : UGT1A10 EM Mean	1	FMO5 IM CV (%)	0	Subcutis thickness mm : Male	1.91	User Cyt2 PM Mean	0			Liver : 1 NL (%)	3.48
Abundance : cCSF (BCSFB) Efflux (Brain) IT Freq	0	Abundance : UGT1A10 EM CV (%)	30	FMOUser Absolute Abundance	0	Subcutis thickness CV (%) : Male	55.7	User Cyt2 PM Mean CV (%)	0			Liver : 1 NP (%)	2.52
Abundance : cCSF (BCSFB) Efflux (Brain) UT Freq	0	Abundance : UGT1A10 PM Mean	0	Abundance : FMOUser Population Scalar	1	Muscle thickness mm : Male	29.88	User Cyt2 UM Mean	0			Liver : 1 IW (%)	58.6
Abundance : cCSF (BCSFB) Uptake (Brain) PT Freq	0	Abundance : UGT1A10 PM CV (%)	0	FMOUser EM Mean	1	Muscle thickness CV (%) : Male	61.44	User Cyt2 UM Mean CV (%)	0			Liver : 1 AP (mg/g)	5.09
Abundance : cCSF (BCSFB) Uptake (Brain) IT Freq	0	Abundance : UGT1A10 UM Mean	0	FMOUser EM CV (%)	30	Dermis regional blood flow scalar : Male	0.5875	User Cyt2 IM Mean	0			Liver : 1 KpALB	0.086
Abundance : cCSF (BCSFB) Uptake (Brain) UT Freq	0	Abundance : UGT1A10 UM CV (%)	0	FMOUser PM Mean	0	Dermis regional blood flow scalar CV (%) : Male	0	User Cyt2 IM Mean CV (%)	0			Liver : 1 KpLPP	0.161
Abundance : ICF Efflux (Brain) PT Freq	0	Abundance : UGT1A10 IM Mean	0	FMOUser PM CV (%)	0	Subcutis regional blood flow scalar : Male	1	Use User Cytosolic Enzyme Option	Yes			Liver : 1 Local pH (IW)	7
Abundance : ICF Efflux (Brain) IT Freq	0	Abundance : UGT1A10 IM CV (%)	0	FMOUser UM Mean	0	Subcutis regional blood flow scalar CV (%) : Male	0	User Cyt	3			Liver : 1 Local pH (EW)	7.4
Abundance : ICF Efflux (Brain) UT Freq	0	Absolute Abundance : UGT1A10	0.02	FMOUser UM CV (%)	0	Muscle regional blood flow scalar : Male	1	User Cyt3 Population Scalar	1			Liver : 2 VS (%)	5
Abundance : ICF Uptake (Brain) PT Freq	0	Turnover rate : UGT1A10 Mean	1e-06	FMOUser IM Mean	0	Muscle regional blood flow scalar CV (%) : Male	0	User Cyt3 EM Mean	1			Liver : 2 EW (%)	16.5
Abundance : ICF Uptake (Brain) IT Freq	0	Turnover rate : UGT1A10 CV (%)	30	FMOUser IM CV (%)	0			User Cyt3 EM Mean CV (%)	60			Liver : 2 NL (%)	3.48
Abundance : ICF Uptake (Brain) UT Freq	0	Abundance : UGT2B4 Population Scalar	1	Cortex/Medulla Ratio	0.92	MPMLA - Upper Arm		User Cyt3 PM Mean	0			Liver : 2 NP (%)	2.52
		Abundance : UGT2B4 EM Mean	1	Peritubular Capillary (% Kidney volume)	7	Skin surface pH : Male	5.5	User Cyt3 PM Mean CV (%)	0			Liver : 2 IW (%)	58.6
		Abundance : UGT2B4 EM CV (%)	28	Million Nephrons per Subject Baseline	0.22693	Skin surface pH CV (%) : Male	11.1	User Cyt3 UM Mean	0			Liver : 2 AP (mg/g)	5.09
		Abundance : UGT2B4 PM Mean	0	Kidney Weight Coefficient	0.003948	Skin temperature °C : Male	32	User Cyt3 UM Mean CV (%)	0			Liver : 2 KpALB	0.086
		Abundance : UGT2B4 PM CV (%)	0	Proximal Tubule Length (mm)	18	Skin temperature CV (%) : Male	0	User Cyt3 IM Mean	0			Liver : 2 KpLPP	0.161
		Abundance : UGT2B4 UM Mean	0	Henle's Loop Length (mm)	7	Shape of corneocyte : Male	Cuboid (brick)	User Cyt3 IM Mean CV (%)	0			Liver : 2 Local pH (IW)	7
		Abundance : UGT2B4 UM CV (%)	0	Distal Tubule Length (mm)	5.5	Shape of corneocyte : Female	Cuboid (brick)	Use User Cytosolic Enzyme Option	Yes			Liver : 2 Local pH (EW)	7.4
		Abundance : UGT2B4 IM Mean	0	Collecting Duct Length (mm)	22	Number of SC layers : Male	18	User Cyt	4			Liver : 3 VS (%)	5
		Abundance : UGT2B4 IM CV (%)	0	Proximal Tubule Diameter (mm)	0.06	Number of SC layers CV (%) : Male	21.6	User Cyt4 Population Scalar	1			Liver : 3 EW (%)	16.5
		Absolute Abundance : UGT2B4	54	Henle's Loop Diameter (mm)	0.018	Water density gm/cm3 : Male	1	User Cyt4 EM Mean	1			Liver : 3 NL (%)	3.48
		Turnover rate : UGT2B4 Mean	1e-06	Distal Tubule Diameter (mm)	0.05	Water density CV (%) : Male	0	User Cyt4 EM Mean CV (%)	60			Liver : 3 NP (%)	2.52
		Turnover rate : UGT2B4 CV (%)	30	Collecting Duct Diameter (mm)	0.2	SC lipids density gm/cm3 : Male	0.9	User Cyt4 PM Mean	0			Liver : 3 IW (%)	58.6
		Abundance : UGT2B7 Population Scalar	1	Proximal Tubule pH in Lumen	7.4	SC lipids density CV (%) : Male	0	User Cyt4 PM Mean CV (%)	0			Liver : 3 AP (mg/g)	5.09
		Abundance : UGT2B7 EM Mean	1	Henle's Loop pH in Lumen	7.4	SC proteins density gm/cm3 : Male	1.37	User Cyt4 UM Mean	0			Liver : 3 KpALB	0.086
		Abundance : UGT2B7 EM CV (%)	30.4	Distal Tubule pH in Lumen	7.4	SC proteins density CV (%) : Male	0	User Cyt4 UM Mean CV (%)	0			Liver : 3 KpLPP	0.161
		Abundance : UGT2B7 PM Mean	0	Collecting Duct pH in Lumen	7.4	Intercellular lipid thickness of SC µm : Male	0.091	User Cyt4 IM Mean	0			Liver : 3 Local pH (IW)	7
		Abundance : UGT2B7 PM CV (%)	0	Bladder urine pH (%)	5.99	Intercellular lipid thickness of SC CV (%) : Male	0	User Cyt4 IM Mean CV (%)	0			Liver : 3 Local pH (EW)	7.4
		Abundance : UGT2B7 UM Mean	0	Bladder urine pH CV (%)	8	Tortuosity : Male	User Defined	CES1 Population Scalar	1			Liver : 4 VS (%)	5
		Abundance : UGT2B7 UM CV (%)	0	GFR Male Input Type	Predicted	Tortuosity of lipid diffusion pathway of SC : Male	12.7	CES1 EM Mean	1			Liver : 4 EW (%)	16.5
		Abundance : UGT2B7 IM Mean	0	Male - Proximal Tubule Urine Flow Rate - GFR (mL/min)	130	Tortuosity of lipid diffusion pathway of SC CV (%) : Male	18	CES1 EM CV (%)	30			Liver : 4 NL (%)	3.48
		Abundance : UGT2B7 IM CV (%)	0	Male - Henle's Loop Urine Flow Rate (mL/min)	46.77	Hair follicle diameter µm : Male	88.8	CES1 PM Mean	0.11			Liver : 4 NP (%)	2.52
		Absolute Abundance : UGT2B7	71	Male - Distal Tubule Urine Flow Rate (mL/min)	25.97	Hair follicle diameter CV (%) : Male	33	CES1 PM CV (%)	30			Liver : 4 IW (%)	58.6
		Turnover rate : UGT2B7 Mean	1e-06	Male - Collecting Duct Urine Flow Rate (mL/min)	12.44	Hair follicle density N/cm2 : Male	32	CES1 UM Mean	0			Liver : 4 AP (mg/g)	5.09
		Turnover rate : UGT2B7 CV (%)	30	Male - Urine Flow Rate into Bladder (mL/min)	1	Hair follicle density CV (%) : Male	28	CES1 UM CV (%)	0			Liver : 4 KpALB	0.086
		Abundance : UGT2B10 Population Scalar	1	GFR Female Input Type	Predicted	Hair follicle depth µm : Male	256.7	CES1 IM Mean	0			Liver : 4 KpLPP	0.161
		Abundance : UGT2B10 EM Mean	1	Female - Proximal Tubule Urine Flow Rate - GFR (mL/min)	120	Hair follicle depth CV (%) : Male	0	CES1 IM CV (%)	0			Liver : 4 Local pH (IW)	7
		Abundance : UGT2B10 EM CV (%)	30	Female - Henle's Loop Urine Flow Rate (mL/min)	43.23	Hair shaft diameter µm : Male	16.8	CES2 Population Scalar	1			Liver : 4 Local pH (EW)	7.4
		Abundance : UGT2B10 PM Mean	0	Female - Distal Tubule Urine Flow Rate (mL/min)	24.03	Hair shaft diameter CV (%) : Male	37	CES2 EM Mean	1			Liver : 5 VS (%)	5
		Abundance : UGT2B10 PM CV (%)	0	Female - Collecting Duct Urine Flow Rate (mL/min)	11.56	Sebum viscosity centipose : Male	40	CES2 EM CV (%)	30			Liver : 5 EW (%)	16.5
		Abundance : UGT2B10 UM Mean	0	Female - Urine Flow Rate into Bladder (mL/min)	1	Sebum viscosity CV (%) : Male	0	CES2 PM Mean	0			Liver : 5 NL (%)	3.48
		Abundance : UGT2B10 UM CV (%)	0	Bypass 1 before Glomerulus (%)	10	Corneocyte pH [top] : Male	6.8	CES2 PM CV (%)	0			Liver : 5 NP (%)	2.52
		Abundance : UGT2B10 IM Mean	0	Bypass 1 before Glomerulus CV (%)	30	Corneocyte pH [top] CV (%) : Male	6.8	CES2 UM Mean	0			Liver : 5 IW (%)	58.6
		Abundance : UGT2B10 IM CV (%)	0	Bypass 2 to Henle's Loop & Medu-CD (%)	20	Corneocyte thickness [top] µm : Male	0.71	CES2 UM CV (%)	0			Liver : 5 AP (mg/g)	5.09
		Absolute Abundance : UGT2B10	6.5	Bypass 2 to Henle's Loop & Medu-CD CV (%)	30	Corneocyte thickness [top] CV (%) : Male	11	CES2 IM Mean	0			Liver : 5 KpALB	0.086
		Turnover rate : UGT2B10 Mean	1e-06	PT-S1 ABCB1 (MDR1/P-gp) / 106 PTC (Relative Values)	1	Corneocyte width [top] µm : Male	33.2	CES2 IM CV (%)	0			Liver : 5 KpLPP	0.161
		Turnover rate : UGT2B10 CV (%)	30	PT-S1 ABCC2 (MRP2) / 106 PTC (Relative Values)	1	Corneocyte width [top] CV (%) : Male	10.4	Use User ES Option	Yes			Liver : 5 Local pH (IW)	7
		Abundance : UGT2B11 Population Scalar	1	PT-S1 ABCC4 (MRP4) / 106 PTC (Relative Values)	1	Corneocyte length [top] µm : Male	40.4	User ES Population Scalar	1			Liver : 5 Local pH (EW)	7.4
		Abundance : UGT2B11 EM Mean	1	PT-S1 ABCG2 (BCRP) / 106 PTC (Relative Values)	1	Corneocyte length [top] CV (%) : Male	6.8	User ES EM Mean	1			Liver : 6 VS (%)	5
		Abundance : UGT2B11 EM CV (%)	30	PT-S1 SLC10A2 (ASBT/IBAT) / 106 PTC (Relative Values)	1	Hydration level (% water volume) [top] : Male	33.6	User ES EM CV (%)	30			Liver : 6 EW (%)	16.5
		Abundance : UGT2B11 PM Mean	0	PT-S1 SLC16A1 (MCT1) / 106 PTC (Relative Values)	1	Hydration level (% water volume) [top] CV (%) : Male	11	User ES PM Mean	0			Liver : 6 NL (%)	3.48
		Abundance : UGT2B11 PM CV (%)	0	PT-S1 SLC19A2 (THTR1) / 106 PTC (Relative Values)	1	SC lipid viscosity [top] centipose : Male	75	User ES PM CV (%)	0			Liver : 6 NP (%)	2.52
		Abundance : UGT2B11 UM Mean	0	PT-S1 SLC19A3 (THTR2) / 106 PTC (Relative Values)	1	SC lipid viscosity [top] CV (%) : Male	0	User ES UM Mean	0			Liver : 6 IW (%)	58.6
		Abundance : UGT2B11 UM CV (%)	0	PT-S1 SLCO4C1 (OATP4C1) / 106 PTC (Relative Values)	1	Corneocyte pH [upper mid] : Male	6.8	User ES UM CV (%)	0			Liver : 6 AP (mg/g)	5.09
		Abundance : UGT2B11 IM Mean	0	PT-S1 SLC22A2 (OCT2) / 106 PTC (Relative Values)	1	Corneocyte pH [upper mid] CV (%) : Male	6.8	User ES IM Mean	0			Liver : 6 KpALB	0.086
		Abundance : UGT2B11 IM CV (%)	0	PT-S1 SLC22A4 (OCTN1) / 106 PTC (Relative Values)	1	Corneocyte thickness [upper mid] µm : Male	0.81	User ES IM CV (%)	0			Liver : 6 KpLPP	0.161
		Absolute Abundance : UGT2B11	0	PT-S1 SLC22A5 (OCTN2) / 106 PTC (Relative Values)	1	Corneocyte thickness [upper mid] CV (%) : Male	11	EM Mean	0			Liver : 6 Local pH (IW)	7
		Turnover rate : UGT2B11 Mean	1e-06	PT-S1 SLC22A6 (OAT1) / 106 PTC (Relative Values)	1	Corneocyte width [upper mid] µm : Male	33.2	EM CV (%)	0			Liver : 6 Local pH (EW)	7.4
		Turnover rate : UGT2B11 CV (%)	30	PT-S1 SLC22A7 (OAT2) / 106 PTC (Relative Values)	1	Corneocyte width [upper mid] CV (%) : Male	10.4	PM Mean	0
		Abundance : UGT2B15 Population Scalar	1	PT-S1 SLC22A8 (OAT3) / 106 PTC (Relative Values)	1	Corneocyte length [upper mid] µm : Male	40.4	PM CV (%)	0
		Abundance : UGT2B15 EM Mean	1	PT-S1 SLC22A11 (OAT4) / 106 PTC (Relative Values)	1	Corneocyte length [upper mid] CV (%) : Male	6.8	UM Mean	0
		Abundance : UGT2B15 EM CV (%)	34	PT-S1 SLC22A12 (URAT1) / 106 PTC (Relative Values)	1	Hydration level (% water volume) [upper mid] : Male	44.858	UM CV (%)	0
		Abundance : UGT2B15 PM Mean	0.07	PT-S1 SLC47A1 (MATE1) / 106 PTC (Relative Values)	1	Hydration level (% water volume) [upper mid] CV (%) : Male	7	IM Mean	0
		Abundance : UGT2B15 PM CV (%)	33	PT-S1 SLC47A2 (MATE2-K) / 106 PTC (Relative Values)	1	SC lipid viscosity [upper mid] centipose : Male	75	IM CV (%)	0
		Abundance : UGT2B15 UM Mean	0	PT-S1 SLC51A/B (OST-α/β) / 106 PTC (Relative Values)	1	SC lipid viscosity [upper mid] CV (%) : Male	0	EM Mean	0
		Abundance : UGT2B15 UM CV (%)	0	PT-S1 Apical Uptake (Kidney) / 106 PTC (Relative Values)	1	Corneocyte pH [lower mid] : Male	6.8	EM CV (%)	0
		Abundance : UGT2B15 IM Mean	0.47	PT-S1 Apical Efflux (Kidney) / 106 PTC (Relative Values)	1	Corneocyte pH [lower mid] CV (%) : Male	6.8	PM Mean	0
		Abundance : UGT2B15 IM CV (%)	37	PT-S1 Basal Uptake (Kidney) / 106 PTC (Relative Values)	1	Corneocyte thickness [lower mid] µm : Male	0.93	PM CV (%)	0
		Absolute Abundance : UGT2B15	39	PT-S1 Basal Efflux (Kidney) / 106 PTC (Relative Values)	1	Corneocyte thickness [lower mid] CV (%) : Male	11	UM Mean	0
		Turnover rate : UGT2B15 Mean	1e-06	PT-S2 ABCB1 (MDR1/P-gp) / 106 PTC (Relative Values)	1	Corneocyte width [lower mid] µm : Male	33.2	UM CV (%)	0
		Turnover rate : UGT2B15 CV (%)	30	PT-S2 ABCC2 (MRP2) / 106 PTC (Relative Values)	1	Corneocyte width [lower mid] CV (%) : Male	10.4	IM Mean	0
		Abundance : UGT2B17 Population Scalar	1	PT-S2 ABCC4 (MRP4) / 106 PTC (Relative Values)	1	Corneocyte length [lower mid] µm : Male	40.4	IM CV (%)	0
		Abundance : UGT2B17 EM Mean	1	PT-S2 ABCG2 (BCRP) / 106 PTC (Relative Values)	1	Corneocyte length [lower mid] CV (%) : Male	6.8	FMO1 Absolute Abundance	0
		Abundance : UGT2B17 EM CV (%)	28	PT-S2 SLC10A2 (ASBT/IBAT) / 106 PTC (Relative Values)	1	Hydration level (% water volume) [lower mid] : Male	56.0703	Abundance : FMO1 Population Scalar	1
		Abundance : UGT2B17 PM Mean	0.08	PT-S2 SLC16A1 (MCT1) / 106 PTC (Relative Values)	1	Hydration level (% water volume) [lower mid] CV (%) : Male	5	FMO1 EM Mean	1
		Abundance : UGT2B17 PM CV (%)	40	PT-S2 SLC19A2 (THTR1) / 106 PTC (Relative Values)	1	SC lipid viscosity [lower mid] centipose : Male	75	FMO1 EM CV (%)	30
		Abundance : UGT2B17 UM Mean	0	PT-S2 SLC19A3 (THTR2) / 106 PTC (Relative Values)	1	SC lipid viscosity [lower mid] CV (%) : Male	0	FMO1 PM Mean	0
		Abundance : UGT2B17 UM CV (%)	0	PT-S2 SLCO4C1 (OATP4C1) / 106 PTC (Relative Values)	1	Corneocyte pH [bottom] : Male	6.8	FMO1 PM CV (%)	0
		Abundance : UGT2B17 IM Mean	0.16	PT-S2 SLC22A2 (OCT2) / 106 PTC (Relative Values)	1	Corneocyte pH [bottom] CV (%) : Male	6.8	FMO1 UM Mean	0
		Abundance : UGT2B17 IM CV (%)	30	PT-S2 SLC22A4 (OCTN1) / 106 PTC (Relative Values)	1	Corneocyte thickness [bottom] µm : Male	1.04	FMO1 UM CV (%)	0
		Absolute Abundance : UGT2B17	5.9	PT-S2 SLC22A5 (OCTN2) / 106 PTC (Relative Values)	1	Corneocyte thickness [bottom] CV (%) : Male	11	FMO1 IM Mean	0
		Turnover rate : UGT2B17 Mean	1e-06	PT-S2 SLC22A6 (OAT1) / 106 PTC (Relative Values)	1	Corneocyte width [bottom] µm : Male	33.2	FMO1 IM CV (%)	0
		Turnover rate : UGT2B17 CV (%)	30	PT-S2 SLC22A7 (OAT2) / 106 PTC (Relative Values)	1	Corneocyte width [bottom] CV (%) : Male	10.4	FMO3 Absolute Abundance	0
		Abundance : UGT2B28 Population Scalar	1	PT-S2 SLC22A8 (OAT3) / 106 PTC (Relative Values)	1	Corneocyte length [bottom] µm : Male	40.4	Abundance : FMO3 Population Scalar	1
		Abundance : UGT2B28 EM Mean	1	PT-S2 SLC22A11 (OAT4) / 106 PTC (Relative Values)	1	Corneocyte length [bottom] CV (%) : Male	6.8	FMO3 EM Mean	1
		Abundance : UGT2B28 EM CV (%)	30	PT-S2 SLC22A12 (URAT1) / 106 PTC (Relative Values)	1	Hydration level (% water volume) [bottom] : Male	67.3	FMO3 EM CV (%)	30
		Abundance : UGT2B28 PM Mean	0	PT-S2 SLC47A1 (MATE1) / 106 PTC (Relative Values)	1	Hydration level (% water volume) [bottom] CV (%) : Male	4	FMO3 PM Mean	0
		Abundance : UGT2B28 PM CV (%)	0	PT-S2 SLC47A2 (MATE2-K) / 106 PTC (Relative Values)	1	SC lipid viscosity [bottom] centipose : Male	75	FMO3 PM CV (%)	0
		Abundance : UGT2B28 UM Mean	0	PT-S2 SLC51A/B (OST-α/β) / 106 PTC (Relative Values)	1	SC lipid viscosity [bottom] CV (%) : Male	0	FMO3 UM Mean	0
		Abundance : UGT2B28 UM CV (%)	0	PT-S2 Apical Uptake (Kidney) / 106 PTC (Relative Values)	1	Viable Epidermis thickness µm : Male	51.8	FMO3 UM CV (%)	0
		Abundance : UGT2B28 IM Mean	0	PT-S2 Apical Efflux (Kidney) / 106 PTC (Relative Values)	1	Viable Epidermis thickness CV (%) : Male	15	FMO3 IM Mean	0
		Abundance : UGT2B28 IM CV (%)	0	PT-S2 Basal Uptake (Kidney) / 106 PTC (Relative Values)	1	Dermis thickness µm : Male	1540	FMO3 IM CV (%)	0
		Absolute Abundance : UGT2B28	0	PT-S2 Basal Efflux (Kidney) / 106 PTC (Relative Values)	1	Dermis thickness CV (%) : Male	29	FMO5 Absolute Abundance	0
		Turnover rate : UGT2B28 Mean	1e-06	PT-S3 ABCB1 (MDR1/P-gp) / 106 PTC (Relative Values)	1	Subcutis thickness mm : Male	8.41	Abundance : FMO5 Population Scalar	1
		Turnover rate : UGT2B28 CV (%)	30	PT-S3 ABCC2 (MRP2) / 106 PTC (Relative Values)	1	Subcutis thickness CV (%) : Male	39.6	FMO5 EM Mean	1
		Use User UGT Option	Yes	PT-S3 ABCC4 (MRP4) / 106 PTC (Relative Values)	1	Muscle thickness mm : Male	28.92	FMO5 EM CV (%)	30
		UGT User	1	PT-S3 ABCG2 (BCRP) / 106 PTC (Relative Values)	1	Muscle thickness CV (%) : Male	15.09	FMO5 PM Mean	0
		Abundance : User UGT1 Population Scalar	1	PT-S3 SLC10A2 (ASBT/IBAT) / 106 PTC (Relative Values)	1	Dermis regional blood flow scalar : Male	1.2869	FMO5 PM CV (%)	0
		Abundance : User UGT1 EM Mean	1	PT-S3 SLC16A1 (MCT1) / 106 PTC (Relative Values)	1	Dermis regional blood flow scalar CV (%) : Male	0	FMO5 UM Mean	0
		Abundance : User UGT1 EM CV (%)	30	PT-S3 SLC19A2 (THTR1) / 106 PTC (Relative Values)	1	Subcutis regional blood flow scalar : Male	1	FMO5 UM CV (%)	0
		Abundance : User UGT1 PM Mean	0	PT-S3 SLC19A3 (THTR2) / 106 PTC (Relative Values)	1	Subcutis regional blood flow scalar CV (%) : Male	0	FMO5 IM Mean	0
		Abundance : User UGT1 PM CV (%)	0	PT-S3 SLCO4C1 (OATP4C1) / 106 PTC (Relative Values)	1	Muscle regional blood flow scalar : Male	1	FMO5 IM CV (%)	0
		Abundance : User UGT1 UM Mean	0	PT-S3 SLC22A2 (OCT2) / 106 PTC (Relative Values)	1	Muscle regional blood flow scalar CV (%) : Male	0	FMOUser Absolute Abundance	0
		Abundance : User UGT1 UM CV (%)	0	PT-S3 SLC22A4 (OCTN1) / 106 PTC (Relative Values)	1			Abundance : FMOUser Population Scalar	1
		Abundance : User UGT1 IM Mean	0	PT-S3 SLC22A5 (OCTN2) / 106 PTC (Relative Values)	1	MPMLA - Face (cheek)		FMOUser EM Mean	1
		Abundance : User UGT1 IM CV (%)	0	PT-S3 SLC22A6 (OAT1) / 106 PTC (Relative Values)	1	Skin surface pH : Male	4.7	FMOUser EM CV (%)	30
		Absolute Abundance : User UGT1	0	PT-S3 SLC22A7 (OAT2) / 106 PTC (Relative Values)	1	Skin surface pH CV (%) : Male	7.2	FMOUser PM Mean	0
		Turnover rate : User UGT1 Mean	1e-06	PT-S3 SLC22A8 (OAT3) / 106 PTC (Relative Values)	1	Skin temperature °C : Male	32	FMOUser PM CV (%)	0
		Turnover rate : User UGT1 CV (%)	30	PT-S3 SLC22A11 (OAT4) / 106 PTC (Relative Values)	1	Skin temperature CV (%) : Male	0	FMOUser UM Mean	0
		Use User Cytosolic Enzyme Option	Yes	PT-S3 SLC22A12 (URAT1) / 106 PTC (Relative Values)	1	Shape of corneocyte : Male	Cuboid (brick)	FMOUser UM CV (%)	0
		User Cyt	1	PT-S3 SLC47A1 (MATE1) / 106 PTC (Relative Values)	1	Shape of corneocyte : Female	Cuboid (brick)	FMOUser IM Mean	0
		Abundance : NAT2 Population Scalar	1	PT-S3 SLC47A2 (MATE2-K) / 106 PTC (Relative Values)	1	Number of SC layers : Male	13	FMOUser IM CV (%)	0
		Abundance : NAT2 EM Mean	1	PT-S3 SLC51A/B (OST-α/β) / 106 PTC (Relative Values)	1	Number of SC layers CV (%) : Male	22.6	Achlorhydric Coefficient	0
		Abundance : NAT2 EM CV (%)	30	PT-S3 Apical Uptake (Kidney) / 106 PTC (Relative Values)	1	Water density gm/cm3 : Male	1	Achlorhydric Age Power	0
		Abundance : NAT2 PM Mean	0	PT-S3 Apical Efflux (Kidney) / 106 PTC (Relative Values)	1	Water density CV (%) : Male	0	Achlorhydric Maximum (%)	0
		Abundance : NAT2 PM CV (%)	0	PT-S3 Basal Uptake (Kidney) / 106 PTC (Relative Values)	1	SC lipids density gm/cm3 : Male	0.9	Intestine pH Model	Static
		Abundance : NAT2 UM Mean	0	PT-S3 Basal Efflux (Kidney) / 106 PTC (Relative Values)	1	SC lipids density CV (%) : Male	0	Transit Times Locked	Yes
		Abundance : NAT2 UM CV (%)	0	Absolute Abundance : ABCB1 (P-gp/MDR1) (pmol/106 PTC)	0.82	SC proteins density gm/cm3 : Male	1.37	Stomach pH Fasted	1.5
		Abundance : NAT2 IM Mean	0	ABCB1 (P-gp/MDR1) ET Mean	1	SC proteins density CV (%) : Male	0	Stomach CV pH Fasted (%)	38
		Abundance : NAT2 IM CV (%)	0	ABCB1 (P-gp/MDR1) ET CV (%)	60	Intercellular lipid thickness of SC µm : Male	0.091	Stomach pH High Fat Fed initial	4.39
		Use User Cytosolic Enzyme Option	Yes	ABCB1 (P-gp/MDR1) PT Mean	0	Intercellular lipid thickness of SC CV (%) : Male	0	Stomach CV pH High Fat Fed initial (%)	24
		User Cyt	2	ABCB1 (P-gp/MDR1) PT CV (%)	0	Tortuosity : Male	User Defined	k	0.467
		Abundance : User Cyt2 Population Scalar	1	ABCB1 (P-gp/MDR1) IT Mean	0	Tortuosity of lipid diffusion pathway of SC : Male	12.7	k CV (%)	97.8
		Abundance : User Cyt2 EM Mean	1	ABCB1 (P-gp/MDR1) IT CV (%)	0	Tortuosity of lipid diffusion pathway of SC CV (%) : Male	18	Stomach pH Fed initial	5
		Abundance : User Cyt2 EM CV (%)	30	ABCB1 (P-gp/MDR1) UT Mean	0	Hair follicle diameter µm : Male	65.4	Stomach CV pH Fed initial (%)	25
		Abundance : User Cyt2 PM Mean	0	ABCB1 (P-gp/MDR1) UT CV (%)	0	Hair follicle diameter CV (%) : Male	83	Age < 65 Fed Tff (h)	1.8
		Abundance : User Cyt2 PM CV (%)	0	Absolute Abundance : ABCC2 (MRP2) (pmol/106 PTC)	0.33	Hair follicle density N/cm2 : Male	292	Age < 65 Fed Tff CV (%)	65
		Abundance : User Cyt2 UM Mean	0	ABCC2 (MRP2) ET Mean	1	Hair follicle density CV (%) : Male	16	Age ≥ 65 Fed Tff (h)	3
		Abundance : User Cyt2 UM CV (%)	0	ABCC2 (MRP2) ET CV (%)	62	Hair follicle depth µm : Male	204.8	Age ≥ 65 Fed Tff CV (%)	80
		Abundance : User Cyt2 IM Mean	0	ABCC2 (MRP2) PT Mean	0	Hair follicle depth CV (%) : Male	0	Stomach pH Low Fat Fed initial	5
		Abundance : User Cyt2 IM CV (%)	0	ABCC2 (MRP2) PT CV (%)	0	Hair shaft diameter µm : Male	15.9	Stomach CV pH Low Fat Fed initial (%)	25
		Use User Cytosolic Enzyme Option	Yes	ABCC2 (MRP2) IT Mean	0	Hair shaft diameter CV (%) : Male	57	Age < 65 Low Fat Fed Tff (h)	1.8
		User Cyt	3	ABCC2 (MRP2) IT CV (%)	0	Sebum viscosity centipose : Male	40	Age < 65 Low Fat Fed Tff CV (%)	0
		Abundance : User Cyt3 Population Scalar	1	ABCC2 (MRP2) UT Mean	0	Sebum viscosity CV (%) : Male	0	Age ≥ 65 Low Fat Fed Tff (h)	3
		Abundance : User Cyt3 EM Mean	1	ABCC2 (MRP2) UT CV (%)	0	Corneocyte pH [top] : Male	6.8	Age ≥ 65 Low Fat Fed Tff CV (%)	0
		Abundance : User Cyt3 EM CV (%)	30	Absolute Abundance : ABCC4 (MRP4) (pmol/106 PTC)	0.27	Corneocyte pH [top] CV (%) : Male	6.8	Force fasted pH < Initial fed pH	On
		Abundance : User Cyt3 PM Mean	0	ABCC4 (MRP4) ET Mean	1	Corneocyte thickness [top] µm : Male	0.47	Stomach Bicarbonate Buffer Concentration Fasted (mM)	7.3
		Abundance : User Cyt3 PM CV (%)	0	ABCC4 (MRP4) ET CV (%)	60	Corneocyte thickness [top] CV (%) : Male	4	Stomach Bicarbonate Buffer Concentration CV Fasted (%)	30
		Abundance : User Cyt3 UM Mean	0	ABCC4 (MRP4) PT Mean	0	Corneocyte width [top] µm : Male	27.7	Stomach Bicarbonate Buffer Concentration Fed (mM)	42.46
		Abundance : User Cyt3 UM CV (%)	0	ABCC4 (MRP4) PT CV (%)	0	Corneocyte width [top] CV (%) : Male	9.2	Stomach Bicarbonate Buffer Concentration CV Fed (%)	30
		Abundance : User Cyt3 IM Mean	0	ABCC4 (MRP4) IT Mean	0	Corneocyte length [top] µm : Male	34.2	Stomach Luminal Fluid Velocity Fasted (m/s)	0.032
		Abundance : User Cyt3 IM CV (%)	0	ABCC4 (MRP4) IT CV (%)	0	Corneocyte length [top] CV (%) : Male	4.1	Stomach Luminal Fluid Velocity CV Fasted (%)	30
		Use User Cytosolic Enzyme Option	Yes	ABCC4 (MRP4) UT Mean	0	Hydration level (% water volume) [top] : Male	35.5	Stomach Luminal Fluid Velocity Fed (m/s)	0.032
		User Cyt	4	ABCC4 (MRP4) UT CV (%)	0	Hydration level (% water volume) [top] CV (%) : Male	17	Stomach Luminal Fluid Velocity CV Fed (%)	30
		Abundance : User Cyt4 Population Scalar	1	Absolute Abundance : ABCG2 (BCRP) (pmol/106 PTC)	0.12	SC lipid viscosity [top] centipose : Male	75	Stomach Endogenous Ion Hydrochloric Mean (mM)	102
		Abundance : User Cyt4 EM Mean	1	ABCG2 (BCRP) ET Mean	1	SC lipid viscosity [top] CV (%) : Male	0	Stomach Endogenous Ion Hydrochloric CV (%)	27.5
		Abundance : User Cyt4 EM CV (%)	30	ABCG2 (BCRP) ET CV (%)	42	Corneocyte pH [upper mid] : Male	6.8	Stomach Endogenous Ion Hydrochloric Min (mM)	48
		Abundance : User Cyt4 PM Mean	0	ABCG2 (BCRP) PT Mean	1	Corneocyte pH [upper mid] CV (%) : Male	6.8	Stomach Endogenous Ion Hydrochloric Max (mM)	173
		Abundance : User Cyt4 PM CV (%)	0	ABCG2 (BCRP) PT CV (%)	42	Corneocyte thickness [upper mid] µm : Male	0.53	Stomach Endogenous Ion Sodium Mean (mM)	68
		Abundance : User Cyt4 UM Mean	0	ABCG2 (BCRP) IT Mean	1	Corneocyte thickness [upper mid] CV (%) : Male	4	Stomach Endogenous Ion Sodium CV (%)	42.6
		Abundance : User Cyt4 UM CV (%)	0	ABCG2 (BCRP) IT CV (%)	42	Corneocyte width [upper mid] µm : Male	27.7	Stomach Endogenous Ion Sodium Min (mM)	19
		Abundance : User Cyt4 IM Mean	0	ABCG2 (BCRP) UT Mean	1	Corneocyte width [upper mid] CV (%) : Male	9.2	Stomach Endogenous Ion Sodium Max (mM)	122
		Abundance : User Cyt4 IM CV (%)	0	ABCG2 (BCRP) UT CV (%)	42	Corneocyte length [upper mid] µm : Male	34.2	Stomach Endogenous Ion Potassium Mean (mM)	13.4
		Abundance : CES1 Population Scalar	1	Absolute Abundance : SLC10A2 (ASBT/IBAT) (pmol/106 PTC)	0	Corneocyte length [upper mid] CV (%) : Male	4.1	Stomach Endogenous Ion Potassium CV (%)	22.4
		Abundance : CES1 EM Mean	1	SLC10A2 (ASBT/IBAT) ET Mean	1	Hydration level (% water volume) [upper mid] : Male	46.1	Stomach Endogenous Ion Potassium Min (mM)	8.4
		Abundance : CES1 EM CV (%)	46	SLC10A2 (ASBT/IBAT) ET CV (%)	60	Hydration level (% water volume) [upper mid] CV (%) : Male	11	Stomach Endogenous Ion Potassium Max (mM)	19.3
		Abundance : CES1 PM Mean	0.11	SLC10A2 (ASBT/IBAT) PT Mean	0	SC lipid viscosity [upper mid] centipose : Male	75	Stomach Endogenous Ion Calcium Mean (mM)	0.6
		Abundance : CES1 PM CV (%)	30	SLC10A2 (ASBT/IBAT) PT CV (%)	0	SC lipid viscosity [upper mid] CV (%) : Male	0	Stomach Endogenous Ion Calcium CV (%)	33.3
		Abundance : CES1 UM Mean	0	SLC10A2 (ASBT/IBAT) IT Mean	0	Corneocyte pH [lower mid] : Male	6.8	Stomach Endogenous Ion Calcium Min (mM)	0.3
		Abundance : CES1 UM CV (%)	0	SLC10A2 (ASBT/IBAT) IT CV (%)	0	Corneocyte pH [lower mid] CV (%) : Male	6.8	Stomach Endogenous Ion Calcium Max (mM)	1.2
		Abundance : CES1 IM Mean	0	SLC10A2 (ASBT/IBAT) UT Mean	0	Corneocyte thickness [lower mid] µm : Male	0.6	Stomach Endogenous Ion Generic Cation Mean (mM)	1
		Abundance : CES1 IM CV (%)	0	SLC10A2 (ASBT/IBAT) UT CV (%)	0	Corneocyte thickness [lower mid] CV (%) : Male	4	Stomach Endogenous Ion Generic Cation CV (%)	0
		Abundance : CES2 Population Scalar	1	Absolute Abundance : SLC16A1 (MCT1) (pmol/106 PTC)	0	Corneocyte width [lower mid] µm : Male	27.7	Stomach Endogenous Ion Generic Cation Min (mM)	0.01
		Abundance : CES2 EM Mean	1	SLC16A1 (MCT1) ET Mean	1	Corneocyte width [lower mid] CV (%) : Male	9.2	Stomach Endogenous Ion Generic Cation Max (mM)	1000
		Abundance : CES2 EM CV (%)	35	SLC16A1 (MCT1) ET CV (%)	60	Corneocyte length [lower mid] µm : Male	34.2	Stomach Endogenous Ion Generic Anion Mean (mM)	1
		Abundance : CES2 PM Mean	0	SLC16A1 (MCT1) PT Mean	0	Corneocyte length [lower mid] CV (%) : Male	4.1	Stomach Endogenous Ion Generic Anion CV (%)	0
		Abundance : CES2 PM CV (%)	0	SLC16A1 (MCT1) PT CV (%)	0	Hydration level (% water volume) [lower mid] : Male	56.75	Stomach Endogenous Ion Generic Anion Min (mM)	0.01
		Abundance : CES2 UM Mean	0	SLC16A1 (MCT1) IT Mean	0	Hydration level (% water volume) [lower mid] CV (%) : Male	7	Stomach Endogenous Ion Generic Anion Max (mM)	1000
		Abundance : CES2 UM CV (%)	0	SLC16A1 (MCT1) IT CV (%)	0	SC lipid viscosity [lower mid] centipose : Male	75	Stomach Fluid Viscosity Fasted (cP)	3
		Abundance : CES2 IM Mean	0	SLC16A1 (MCT1) UT Mean	0	SC lipid viscosity [lower mid] CV (%) : Male	0	Stomach Fluid Viscosity CV Fasted (%)	71
		Abundance : CES2 IM CV (%)	0	SLC16A1 (MCT1) UT CV (%)	0	Corneocyte pH [bottom] : Male	6.8	Stomach Fluid Viscosity Fed (cP)	232
		Use User ES Option	Yes	Absolute Abundance : SLC19A2 (THTR1) (pmol/106 PTC)	0	Corneocyte pH [bottom] CV (%) : Male	6.8	Stomach Fluid Viscosity CV Fed (%)	32
		Abundance : User ES Population Scalar	1	SLC19A2 (THTR1) ET Mean	1	Corneocyte thickness [bottom] µm : Male	0.68	Stomach CMC fasted (mM)	1
		Abundance : User ES EM Mean	1	SLC19A2 (THTR1) ET CV (%)	60	Corneocyte thickness [bottom] CV (%) : Male	4	Stomach CMC fed (mM)	1
		Abundance : User ES EM CV (%)	30	SLC19A2 (THTR1) PT Mean	0	Corneocyte width [bottom] µm : Male	27.7	Stomach Bile fasted (mM)	0.34
		Abundance : User ES PM Mean	0	SLC19A2 (THTR1) PT CV (%)	0	Corneocyte width [bottom] CV (%) : Male	9.2	Stomach Bile fasted CV (%)	134
		Abundance : User ES PM CV (%)	0	SLC19A2 (THTR1) IT Mean	0	Corneocyte length [bottom] µm : Male	34.2	Stomach Bile fed (mM)	0.34
		Abundance : User ES UM Mean	0	SLC19A2 (THTR1) IT CV (%)	0	Corneocyte length [bottom] CV (%) : Male	4.1	Stomach Bile fed CV (%)	216.7
		Abundance : User ES UM CV (%)	0	SLC19A2 (THTR1) UT Mean	0	Hydration level (% water volume) [bottom] : Male	67.4	Duodenum Blood Flow (Qvilli %)	8.8
		Abundance : User ES IM Mean	0	SLC19A2 (THTR1) UT CV (%)	0	Hydration level (% water volume) [bottom] CV (%) : Male	4	Duodenum Transit Time (% Total)	4.6
		Abundance : User ES IM CV (%)	0	Absolute Abundance : SLC19A3 (THTR2) (pmol/106 PTC)	0	SC lipid viscosity [bottom] centipose : Male	75	Duodenum CYP3A (% Total)	13.76
		Abundance : EM Mean	0	SLC19A3 (THTR2) ET Mean	1	SC lipid viscosity [bottom] CV (%) : Male	0	Duodenum S9PPI (% Total)	14.88
		Abundance : EM CV (%)	0	SLC19A3 (THTR2) ET CV (%)	60	Viable Epidermis thickness µm : Male	46.8667	Duodenum MPPI/CYP (% Total)	13.76
		Abundance : PM Mean	0	SLC19A3 (THTR2) PT Mean	0	Viable Epidermis thickness CV (%) : Male	24	Duodenum CPPI (% Total)	14.88
		Abundance : PM CV (%)	0	SLC19A3 (THTR2) PT CV (%)	0	Dermis thickness µm : Male	1580	Duodenum pH High Fat Fed	5.4
		Abundance : UM Mean	0	SLC19A3 (THTR2) IT Mean	0	Dermis thickness CV (%) : Male	20	Duodenum CV pH High Fat Fed (%)	11
		Abundance : UM CV (%)	0	SLC19A3 (THTR2) IT CV (%)	0	Subcutis thickness mm : Male	1.91	Duodenum pH Fed	5.4
		Abundance : IM Mean	0	SLC19A3 (THTR2) UT Mean	0	Subcutis thickness CV (%) : Male	55.7	Duodenum CV pH Fed (%)	11
		Abundance : IM CV (%)	0	SLC19A3 (THTR2) UT CV (%)	0	Muscle thickness mm : Male	13.2	Duodenum pH Low Fat Fed	5.4
		Abundance : EM Mean	0	Absolute Abundance : SLCO4C1 (OATP4C1) (pmol/106 PTC)	0.89	Muscle thickness CV (%) : Male	18	Duodenum CV pH Low Fat Fed (%)	11
		Abundance : EM CV (%)	0	SLCO4C1 (OATP4C1) ET Mean	1	Dermis regional blood flow scalar : Male	2.12619	Duodenum pH Fasted	6.4
		Abundance : PM Mean	0	SLCO4C1 (OATP4C1) ET CV (%)	106	Dermis regional blood flow scalar CV (%) : Male	0	Duodenum CV pH Fasted (%)	16
		Abundance : PM CV (%)	0	SLCO4C1 (OATP4C1) PT Mean	0	Subcutis regional blood flow scalar : Male	1	Duodenum Bicarbonate Buffer Concentration Fasted (mM)	6.53
		Abundance : UM Mean	0	SLCO4C1 (OATP4C1) PT CV (%)	0	Subcutis regional blood flow scalar CV (%) : Male	0	Duodenum Bicarbonate Buffer Concentration CV Fasted (%)	30
		Abundance : UM CV (%)	0	SLCO4C1 (OATP4C1) IT Mean	0	Muscle regional blood flow scalar : Male	1	Duodenum Bicarbonate Buffer Concentration Fed (mM)	34.19
		Abundance : IM Mean	0	SLCO4C1 (OATP4C1) IT CV (%)	0	Muscle regional blood flow scalar CV (%) : Male	0	Duodenum Bicarbonate Buffer Concentration CV Fed (%)	30
		Abundance : IM CV (%)	0	SLCO4C1 (OATP4C1) UT Mean	0			Duodenum Luminal Fluid Velocity Fasted (m/s)	0.005
		Absolute Abundance : FMO1	0	SLCO4C1 (OATP4C1) UT CV (%)	0	MPMLA - Lower Leg		Duodenum Luminal Fluid Velocity CV Fasted (%)	30
		Abundance : FMO1 Population Scalar	1	Absolute Abundance : SLC22A2 (OCT2) (pmol/106 PTC)	2.12	Skin surface pH : Male	5.5	Duodenum Luminal Fluid Velocity Fed (m/s)	0.005
		Abundance : FMO1 EM Mean	1	SLC22A2 (OCT2) ET Mean	1	Skin surface pH CV (%) : Male	11	Duodenum Luminal Fluid Velocity CV Fed (%)	30
		Abundance : FMO1 EM CV (%)	30	SLC22A2 (OCT2) ET CV (%)	60	Skin temperature °C : Male	32	Duodenum Endogenous Ion Hydrochloric Mean (mM)	102.4
		Abundance : FMO1 PM Mean	0	SLC22A2 (OCT2) PT Mean	0	Skin temperature CV (%) : Male	0	Duodenum Endogenous Ion Hydrochloric CV (%)	15.1
		Abundance : FMO1 PM CV (%)	0	SLC22A2 (OCT2) PT CV (%)	0	Shape of corneocyte : Male	Cuboid (brick)	Duodenum Endogenous Ion Hydrochloric Min (mM)	64.6
		Abundance : FMO1 UM Mean	0	SLC22A2 (OCT2) IT Mean	0	Shape of corneocyte : Female	Cuboid (brick)	Duodenum Endogenous Ion Hydrochloric Max (mM)	158.8
		Abundance : FMO1 UM CV (%)	0	SLC22A2 (OCT2) IT CV (%)	0	Number of SC layers : Male	22	Duodenum Endogenous Ion Sodium Mean (mM)	118.4
		Abundance : FMO1 IM Mean	0	SLC22A2 (OCT2) UT Mean	0	Number of SC layers CV (%) : Male	9.1	Duodenum Endogenous Ion Sodium CV (%)	9.2
		Abundance : FMO1 IM CV (%)	0	SLC22A2 (OCT2) UT CV (%)	0	Water density gm/cm3 : Male	1	Duodenum Endogenous Ion Sodium Min (mM)	89.6
		Absolute Abundance : FMO3	30	Absolute Abundance : SLC22A4 (OCTN1) (pmol/106 PTC)	0.36	Water density CV (%) : Male	0	Duodenum Endogenous Ion Sodium Max (mM)	155.1
		Abundance : FMO3 Population Scalar	1	SLC22A4 (OCTN1) ET Mean	1	SC lipids density gm/cm3 : Male	0.9	Duodenum Endogenous Ion Potassium Mean (mM)	11.2
		Abundance : FMO3 EM Mean	1	SLC22A4 (OCTN1) ET CV (%)	68	SC lipids density CV (%) : Male	0	Duodenum Endogenous Ion Potassium CV (%)	38.9
		Abundance : FMO3 EM CV (%)	50	SLC22A4 (OCTN1) PT Mean	0	SC proteins density gm/cm3 : Male	1.37	Duodenum Endogenous Ion Potassium Min (mM)	3.4
		Abundance : FMO3 PM Mean	0	SLC22A4 (OCTN1) PT CV (%)	0	SC proteins density CV (%) : Male	0	Duodenum Endogenous Ion Potassium Max (mM)	32.1
		Abundance : FMO3 PM CV (%)	0	SLC22A4 (OCTN1) IT Mean	0	Intercellular lipid thickness of SC µm : Male	0.091	Duodenum Endogenous Ion Calcium Mean (mM)	0.5
		Abundance : FMO3 UM Mean	0	SLC22A4 (OCTN1) IT CV (%)	0	Intercellular lipid thickness of SC CV (%) : Male	0	Duodenum Endogenous Ion Calcium CV (%)	60
		Abundance : FMO3 UM CV (%)	0	SLC22A4 (OCTN1) UT Mean	0	Tortuosity : Male	User Defined	Duodenum Endogenous Ion Calcium Min (mM)	0.1
		Abundance : FMO3 IM Mean	0	SLC22A4 (OCTN1) UT CV (%)	0	Tortuosity of lipid diffusion pathway of SC : Male	12.7	Duodenum Endogenous Ion Calcium Max (mM)	1.3
		Abundance : FMO3 IM CV (%)	0	Absolute Abundance : SLC22A5 (OCTN2) (pmol/106 PTC)	0.27	Tortuosity of lipid diffusion pathway of SC CV (%) : Male	18	Duodenum Endogenous Ion Generic Cation Mean (mM)	1
		Absolute Abundance : FMO5	25	SLC22A5 (OCTN2) ET Mean	1	Hair follicle diameter µm : Male	168.4	Duodenum Endogenous Ion Generic Cation CV (%)	0
		Abundance : FMO5 Population Scalar	1	SLC22A5 (OCTN2) ET CV (%)	121	Hair follicle diameter CV (%) : Male	26	Duodenum Endogenous Ion Generic Cation Min (mM)	0.01
		Abundance : FMO5 EM Mean	1	SLC22A5 (OCTN2) PT Mean	0	Hair follicle density N/cm2 : Male	14	Duodenum Endogenous Ion Generic Cation Max (mM)	1000
		Abundance : FMO5 EM CV (%)	55	SLC22A5 (OCTN2) PT CV (%)	0	Hair follicle density CV (%) : Male	50	Duodenum Endogenous Ion Generic Anion Mean (mM)	1
		Abundance : FMO5 PM Mean	0	SLC22A5 (OCTN2) IT Mean	0	Hair follicle depth µm : Male	613.5	Duodenum Endogenous Ion Generic Anion CV (%)	0
		Abundance : FMO5 PM CV (%)	0	SLC22A5 (OCTN2) IT CV (%)	0	Hair follicle depth CV (%) : Male	0	Duodenum Endogenous Ion Generic Anion Min (mM)	0.01
		Abundance : FMO5 UM Mean	0	SLC22A5 (OCTN2) UT Mean	0	Hair shaft diameter µm : Male	42.1	Duodenum Endogenous Ion Generic Anion Max (mM)	1000
		Abundance : FMO5 UM CV (%)	0	SLC22A5 (OCTN2) UT CV (%)	0	Hair shaft diameter CV (%) : Male	29	Duodenum Fluid Viscosity Fasted (cP)	3
		Abundance : FMO5 IM Mean	0	Absolute Abundance : SLC22A6 (OAT1) (pmol/106 PTC)	1.55	Sebum viscosity centipose : Male	40	Duodenum Fluid Viscosity CV Fasted (%)	71
		Abundance : FMO5 IM CV (%)	0	SLC22A6 (OAT1) ET Mean	1	Sebum viscosity CV (%) : Male	0	Duodenum Fluid Viscosity Fed (cP)	65
		Absolute Abundance : FMOUser	0	SLC22A6 (OAT1) ET CV (%)	60	Corneocyte pH [top] : Male	6.8	Duodenum Fluid Viscosity CV Fed (%)	27
		Abundance : FMOUser Population Scalar	1	SLC22A6 (OAT1) PT Mean	0	Corneocyte pH [top] CV (%) : Male	6.8	Duodenum CMC fasted (mM)	1
		Abundance : FMOUser EM Mean	1	SLC22A6 (OAT1) PT CV (%)	0	Corneocyte thickness [top] µm : Male	0.87	Duodenum CMC fed (mM)	1
		Abundance : FMOUser EM CV (%)	30	SLC22A6 (OAT1) IT Mean	0	Corneocyte thickness [top] CV (%) : Male	9	Duodenum Bile fasted (mM)	3.31
		Abundance : FMOUser PM Mean	0	SLC22A6 (OAT1) IT CV (%)	0	Corneocyte width [top] µm : Male	29.6	Duodenum Bile fasted CV (%)	97
		Abundance : FMOUser PM CV (%)	0	SLC22A6 (OAT1) UT Mean	0	Corneocyte width [top] CV (%) : Male	5.9	Duodenum Bile fed (mM)	8.74
		Abundance : FMOUser UM Mean	0	SLC22A6 (OAT1) UT CV (%)	0	Corneocyte length [top] µm : Male	36.4	Duodenum Bile fed CV (%)	79
		Abundance : FMOUser UM CV (%)	0	Absolute Abundance : SLC22A7 (OAT2) (pmol/106 PTC)	0.26	Corneocyte length [top] CV (%) : Male	5.7	Duodenum Channel Depth Mean (µm)	522.78
		Abundance : FMOUser IM Mean	0	SLC22A7 (OAT2) ET Mean	1	Hydration level (% water volume) [top] : Male	33.9	Duodenum Channel Depth CV (%)	32.72
		Abundance : FMOUser IM CV (%)	0	SLC22A7 (OAT2) ET CV (%)	38	Hydration level (% water volume) [top] CV (%) : Male	9	Duodenum Channel Width Mean (µm)	28.03
		Absolute Abundance : ABCB1 (P-gp/MDR1) (pmol/10^6 hepatocytes)	0.246	SLC22A7 (OAT2) PT Mean	0	SC lipid viscosity [top] centipose : Male	75	Duodenum Channel Width CV (%)	28.69
		Abundance : ABCB1 (P-gp/MDR1) ET Mean	1	SLC22A7 (OAT2) PT CV (%)	0	SC lipid viscosity [top] CV (%) : Male	0	Duodenum Mean Thickness Mean (µm)	128.35
		Abundance : ABCB1 (P-gp/MDR1) ET CV (%)	59	SLC22A7 (OAT2) IT Mean	0	Corneocyte pH [upper mid] : Male	6.8	Duodenum Mean Thickness CV (%)	8.1
		Abundance : ABCB1 (P-gp/MDR1) PT Mean	0	SLC22A7 (OAT2) IT CV (%)	0	Corneocyte pH [upper mid] CV (%) : Male	6.8	Duodenum Fold Expansion Mean	1
		Abundance : ABCB1 (P-gp/MDR1) PT CV (%)	0	SLC22A7 (OAT2) UT Mean	0	Corneocyte thickness [upper mid] µm : Male	0.99	Duodenum Fold Expansion CV (%)	0
		Abundance : ABCB1 (P-gp/MDR1) IT Mean	0	SLC22A7 (OAT2) UT CV (%)	0	Corneocyte thickness [upper mid] CV (%) : Male	9	Duodenum Pore Radius Mean	8.6
		Abundance : ABCB1 (P-gp/MDR1) IT CV (%)	0	Absolute Abundance : SLC22A8 (OAT3) (pmol/106 PTC)	1.32	Corneocyte width [upper mid] µm : Male	29.6	Duodenum Pore Radius CV (%)	0
		Abundance : ABCB1 (P-gp/MDR1) UT Mean	0	SLC22A8 (OAT3) ET Mean	1	Corneocyte width [upper mid] CV (%) : Male	5.9	Duodenum Unstirred Layer Thickness Mean (µm)	170
		Abundance : ABCB1 (P-gp/MDR1) UT CV (%)	0	SLC22A8 (OAT3) ET CV (%)	60	Corneocyte length [upper mid] µm : Male	36.4	Duodenum Unstirred Layer Thickness CV (%)	22.35
		Absolute Abundance : ABCB11 (BSEP) (pmol/10^6 hepatocytes)	1	SLC22A8 (OAT3) PT Mean	0	Corneocyte length [upper mid] CV (%) : Male	5.7	Duodenum Unstirred Layer pH	6.5
		Abundance : ABCB11 (BSEP) ET Mean	1	SLC22A8 (OAT3) PT CV (%)	0	Hydration level (% water volume) [upper mid] : Male	44.6987	Duodenum Unstirred Layer CV (%)	0.5
		Abundance : ABCB11 (BSEP) ET CV (%)	131	SLC22A8 (OAT3) IT Mean	0	Hydration level (% water volume) [upper mid] CV (%) : Male	6	Duodenum ABCB1 (P-gp/MDR1) (Relative values)	0.51
		Abundance : ABCB11 (BSEP) PT Mean	0	SLC22A8 (OAT3) IT CV (%)	0	SC lipid viscosity [upper mid] centipose : Male	75	Duodenum ABCC1 (MRP1) (Relative values)	0.45
		Abundance : ABCB11 (BSEP) PT CV (%)	0	SLC22A8 (OAT3) UT Mean	0	SC lipid viscosity [upper mid] CV (%) : Male	0	Duodenum ABCC2 (MRP2) (Relative values)	1.41
		Abundance : ABCB11 (BSEP) IT Mean	0	SLC22A8 (OAT3) UT CV (%)	0	Corneocyte pH [lower mid] : Male	6.8	Duodenum ABCC3 (MRP3) (Relative values)	2.15
		Abundance : ABCB11 (BSEP) IT CV (%)	0	Absolute Abundance : SLC22A11 (OAT4) (pmol/106 PTC)	0.21	Corneocyte pH [lower mid] CV (%) : Male	6.8	Duodenum ABCC4 (MRP4) (Relative values)	1.02
		Abundance : ABCB11 (BSEP) UT Mean	0	SLC22A11 (OAT4) ET Mean	1	Corneocyte thickness [lower mid] µm : Male	1.13	Duodenum ABCG2 (BCRP) (Relative values)	0.68
		Abundance : ABCB11 (BSEP) UT CV (%)	0	SLC22A11 (OAT4) ET CV (%)	177	Corneocyte thickness [lower mid] CV (%) : Male	9	Duodenum SLC2A2 (GLUT2) (Relative values)	1
		Absolute Abundance : ABCC2 (MRP2) (pmol/10^6 hepatocytes)	0.59	SLC22A11 (OAT4) PT Mean	0	Corneocyte width [lower mid] µm : Male	29.6	Duodenum SLC10A2 (ASBT/IBAT) (Relative values)	16.49
		Abundance : ABCC2 (MRP2) ET Mean	1	SLC22A11 (OAT4) PT CV (%)	0	Corneocyte width [lower mid] CV (%) : Male	5.9	Duodenum SLC15A1 (PEPT1) (Relative values)	0.94
		Abundance : ABCC2 (MRP2) ET CV (%)	88	SLC22A11 (OAT4) IT Mean	0	Corneocyte length [lower mid] µm : Male	36.4	Duodenum SLC16A1 (MCT1) (Relative values)	1.25
		Abundance : ABCC2 (MRP2) PT Mean	0	SLC22A11 (OAT4) IT CV (%)	0	Corneocyte length [lower mid] CV (%) : Male	5.7	Duodenum SLCO2B1 (OATP2B1) (Relative values)	0.73
		Abundance : ABCC2 (MRP2) PT CV (%)	0	SLC22A11 (OAT4) UT Mean	0	Hydration level (% water volume) [lower mid] : Male	55.5388	Duodenum SLCO4C1 (OATP4C1) (Relative values)	1
		Abundance : ABCC2 (MRP2) IT Mean	0	SLC22A11 (OAT4) UT CV (%)	0	Hydration level (% water volume) [lower mid] CV (%) : Male	5	Duodenum SLC22A1 (OCT1) (Relative values)	1.03
		Abundance : ABCC2 (MRP2) IT CV (%)	0	Absolute Abundance : SLC22A12 (URAT1) (pmol/106 PTC)	13.7	SC lipid viscosity [lower mid] centipose : Male	75	Duodenum SLC22A3 (OCT3) (Relative values)	1.19
		Abundance : ABCC2 (MRP2) UT Mean	0	SLC22A12 (URAT1) ET Mean	1	SC lipid viscosity [lower mid] CV (%) : Male	0	Duodenum SLC22A4 (OCTN1) (Relative values)	0.46
		Abundance : ABCC2 (MRP2) UT CV (%)	0	SLC22A12 (URAT1) ET CV (%)	51	Corneocyte pH [bottom] : Male	6.8	Duodenum SLC51A/B (OST-α/β) (Relative values)	0.56
		Absolute Abundance : ABCC3 (MRP3) (pmol/10^6 hepatocytes)	0.239	SLC22A12 (URAT1) PT Mean	0	Corneocyte pH [bottom] CV (%) : Male	6.8	Duodenum Apical Influx (Intestine) (Relative values)	1
		Abundance : ABCC3 (MRP3) ET Mean	1	SLC22A12 (URAT1) PT CV (%)	0	Corneocyte thickness [bottom] µm : Male	1.27	Duodenum Apical Efflux (Intestine) (Relative values)	1
		Abundance : ABCC3 (MRP3) ET CV (%)	65	SLC22A12 (URAT1) IT Mean	0	Corneocyte thickness [bottom] CV (%) : Male	9	Duodenum Basolateral Influx (Intestine) (Relative values)	1
		Abundance : ABCC3 (MRP3) PT Mean	0	SLC22A12 (URAT1) IT CV (%)	0	Corneocyte width [bottom] µm : Male	29.6	Duodenum Basolateral Efflux (Intestine) (Relative values)	1
		Abundance : ABCC3 (MRP3) PT CV (%)	0	SLC22A12 (URAT1) UT Mean	0	Corneocyte width [bottom] CV (%) : Male	5.9	Jejunum I Blood Flow (Qvilli %)	24.2
		Abundance : ABCC3 (MRP3) IT Mean	0	SLC22A12 (URAT1) UT CV (%)	0	Corneocyte length [bottom] µm : Male	36.4	Jejunum I Transit Time (% Total)	17.3
		Abundance : ABCC3 (MRP3) IT CV (%)	0	Absolute Abundance : SLC47A1 (MATE1) (pmol/106 PTC)	2.56	Corneocyte length [bottom] CV (%) : Male	5.7	Jejunum I CYP3A (% Total)	27.24
		Abundance : ABCC3 (MRP3) UT Mean	0	SLC47A1 (MATE1) ET Mean	1	Hydration level (% water volume) [bottom] : Male	66.4	Jejunum I S9PPI (% Total)	26.9
		Abundance : ABCC3 (MRP3) UT CV (%)	0	SLC47A1 (MATE1) ET CV (%)	107	Hydration level (% water volume) [bottom] CV (%) : Male	4	Jejunum I MPPI/CYP (% Total)	27.24
		Absolute Abundance : ABCC4 (MRP4) (pmol/10^6 hepatocytes)	0	SLC47A1 (MATE1) PT Mean	0	SC lipid viscosity [bottom] centipose : Male	75	Jejunum I CPPI (% Total)	26.9
		Abundance : ABCC4 (MRP4) ET Mean	1	SLC47A1 (MATE1) PT CV (%)	0	SC lipid viscosity [bottom] CV (%) : Male	0	Jejunum I pH High Fat Fed	6.5
		Abundance : ABCC4 (MRP4) ET CV (%)	60	SLC47A1 (MATE1) IT Mean	0	Viable Epidermis thickness µm : Male	57.36	Jejunum I CV pH High Fat Fed (%)	13
		Abundance : ABCC4 (MRP4) PT Mean	0	SLC47A1 (MATE1) IT CV (%)	0	Viable Epidermis thickness CV (%) : Male	8	Jejunum I pH Fed	6.5
		Abundance : ABCC4 (MRP4) PT CV (%)	0	SLC47A1 (MATE1) UT Mean	0	Dermis thickness µm : Male	1240	Jejunum I CV pH Fed (%)	13
		Abundance : ABCC4 (MRP4) IT Mean	0	SLC47A1 (MATE1) UT CV (%)	0	Dermis thickness CV (%) : Male	20	Jejunum I pH Low Fat Fed	6.5
		Abundance : ABCC4 (MRP4) IT CV (%)	0	Absolute Abundance : SLC47A2 (MATE2-K) (pmol/106 PTC)	0.35	Subcutis thickness mm : Male	9.62	Jejunum I CV pH Low Fat Fed (%)	13
		Abundance : ABCC4 (MRP4) UT Mean	0	SLC47A2 (MATE2-K) ET Mean	1	Subcutis thickness CV (%) : Male	48.3	Jejunum I pH Fasted	6.5
		Abundance : ABCC4 (MRP4) UT CV (%)	0	SLC47A2 (MATE2-K) ET CV (%)	60	Muscle thickness mm : Male	17.7	Jejunum I CV pH Fasted (%)	13
		Absolute Abundance : ABCC6 (MRP6) (pmol/10^6 hepatocytes)	0.214	SLC47A2 (MATE2-K) PT Mean	0	Muscle thickness CV (%) : Male	22.67	Jejunum I Bicarbonate Buffer Concentration Fasted (mM)	9.94
		Abundance : ABCC6 (MRP6) ET Mean	1	SLC47A2 (MATE2-K) PT CV (%)	0	Dermis regional blood flow scalar : Male	0.839286	Jejunum I Bicarbonate Buffer Concentration CV Fasted (%)	30
		Abundance : ABCC6 (MRP6) ET CV (%)	46	SLC47A2 (MATE2-K) IT Mean	0	Dermis regional blood flow scalar CV (%) : Male	0	Jejunum I Bicarbonate Buffer Concentration Fed (mM)	17.34
		Abundance : ABCC6 (MRP6) PT Mean	0	SLC47A2 (MATE2-K) IT CV (%)	0	Subcutis regional blood flow scalar : Male	1	Jejunum I Bicarbonate Buffer Concentration CV Fed (%)	30
		Abundance : ABCC6 (MRP6) PT CV (%)	0	SLC47A2 (MATE2-K) UT Mean	0	Subcutis regional blood flow scalar CV (%) : Male	0	Jejunum I Luminal Fluid Velocity Fasted (m/s)	0.0013
		Abundance : ABCC6 (MRP6) IT Mean	0	SLC47A2 (MATE2-K) UT CV (%)	0	Muscle regional blood flow scalar : Male	1	Jejunum I Luminal Fluid Velocity CV Fasted (%)	56
		Abundance : ABCC6 (MRP6) IT CV (%)	0	Absolute Abundance : SLC51A/B (OST-α/β) (pmol/106 PTC)	0.25	Muscle regional blood flow scalar CV (%) : Male	0	Jejunum I Luminal Fluid Velocity Fed (m/s)	0.0013
		Abundance : ABCC6 (MRP6) UT Mean	0	SLC51A/B (OST-α/β) ET Mean	1			Jejunum I Luminal Fluid Velocity CV Fed (%)	56
		Abundance : ABCC6 (MRP6) UT CV (%)	0	SLC51A/B (OST-α/β) ET CV (%)	53	MPMLA - Thigh		Jejunum I Endogenous Ion Hydrochloric Mean (mM)	126
		Absolute Abundance : ABCG2 (BCRP) (pmol/10^6 hepatocytes)	0.103	SLC51A/B (OST-α/β) PT Mean	0	Skin surface pH : Male	5.5	Jejunum I Endogenous Ion Hydrochloric CV (%)	15.1
		Abundance : ABCG2 (BCRP) ET Mean	1	SLC51A/B (OST-α/β) PT CV (%)	0	Skin surface pH CV (%) : Male	11	Jejunum I Endogenous Ion Hydrochloric Min (mM)	92
		Abundance : ABCG2 (BCRP) ET CV (%)	30	SLC51A/B (OST-α/β) IT Mean	0	Skin temperature °C : Male	32	Jejunum I Endogenous Ion Hydrochloric Max (mM)	181
		Abundance : ABCG2 (BCRP) PT Mean	0.37	SLC51A/B (OST-α/β) IT CV (%)	0	Skin temperature CV (%) : Male	0	Jejunum I Endogenous Ion Sodium Mean (mM)	142
		Abundance : ABCG2 (BCRP) PT CV (%)	30	SLC51A/B (OST-α/β) UT Mean	0	Shape of corneocyte : Male	Cuboid (brick)	Jejunum I Endogenous Ion Sodium CV (%)	9.2
		Abundance : ABCG2 (BCRP) IT Mean	0.67	SLC51A/B (OST-α/β) UT CV (%)	0	Shape of corneocyte : Female	Cuboid (brick)	Jejunum I Endogenous Ion Sodium Min (mM)	111
		Abundance : ABCG2 (BCRP) IT CV (%)	30	Absolute Abundance : Apical Uptake (Kidney) (pmol/106 PTC)	0	Number of SC layers : Male	18	Jejunum I Endogenous Ion Sodium Max (mM)	165
		Abundance : ABCG2 (BCRP) UT Mean	0	Apical Uptake (Kidney) ET Mean	1	Number of SC layers CV (%) : Male	25.3	Jejunum I Endogenous Ion Potassium Mean (mM)	5.4
		Abundance : ABCG2 (BCRP) UT CV (%)	0	Apical Uptake (Kidney) ET CV (%)	60	Water density gm/cm3 : Male	1	Jejunum I Endogenous Ion Potassium CV (%)	38.9
		Absolute Abundance : SLC10A1 (NTCP) (pmol/10^6 hepatocytes)	0.647	Apical Uptake (Kidney) PT Mean	0	Water density CV (%) : Male	0	Jejunum I Endogenous Ion Potassium Min (mM)	1.7
		Abundance : SLC10A1 (NTCP) ET Mean	1	Apical Uptake (Kidney) PT CV (%)	0	SC lipids density gm/cm3 : Male	0.9	Jejunum I Endogenous Ion Potassium Max (mM)	11.6
		Abundance : SLC10A1 (NTCP) ET CV (%)	50	Apical Uptake (Kidney) IT Mean	0	SC lipids density CV (%) : Male	0	Jejunum I Endogenous Ion Calcium Mean (mM)	0.5
		Abundance : SLC10A1 (NTCP) PT Mean	0	Apical Uptake (Kidney) IT CV (%)	0	SC proteins density gm/cm3 : Male	1.37	Jejunum I Endogenous Ion Calcium CV (%)	60
		Abundance : SLC10A1 (NTCP) PT CV (%)	0	Apical Uptake (Kidney) UT Mean	0	SC proteins density CV (%) : Male	0	Jejunum I Endogenous Ion Calcium Min (mM)	0.1
		Abundance : SLC10A1 (NTCP) IT Mean	0	Apical Uptake (Kidney) UT CV (%)	0	Intercellular lipid thickness of SC µm : Male	0.091	Jejunum I Endogenous Ion Calcium Max (mM)	1.3
		Abundance : SLC10A1 (NTCP) IT CV (%)	0	Absolute Abundance : Apical Efflux (Kidney) (pmol/106 PTC)	0	Intercellular lipid thickness of SC CV (%) : Male	0	Jejunum I Endogenous Ion Generic Cation Mean (mM)	1
		Abundance : SLC10A1 (NTCP) UT Mean	0	Apical Efflux (Kidney) ET Mean	1	Tortuosity : Male	User Defined	Jejunum I Endogenous Ion Generic Cation CV (%)	0
		Abundance : SLC10A1 (NTCP) UT CV (%)	0	Apical Efflux (Kidney) ET CV (%)	60	Tortuosity of lipid diffusion pathway of SC : Male	12.7	Jejunum I Endogenous Ion Generic Cation Min (mM)	0.01
		Absolute Abundance : SLC16A1 (MCT1) (pmol/10^6 hepatocytes)	0.638	Apical Efflux (Kidney) PT Mean	0	Tortuosity of lipid diffusion pathway of SC CV (%) : Male	18	Jejunum I Endogenous Ion Generic Cation Max (mM)	1000
		Abundance : SLC16A1 (MCT1) ET Mean	1	Apical Efflux (Kidney) PT CV (%)	0	Hair follicle diameter µm : Male	131.5	Jejunum I Endogenous Ion Generic Anion Mean (mM)	1
		Abundance : SLC16A1 (MCT1) ET CV (%)	60	Apical Efflux (Kidney) IT Mean	0	Hair follicle diameter CV (%) : Male	31	Jejunum I Endogenous Ion Generic Anion CV (%)	0
		Abundance : SLC16A1 (MCT1) PT Mean	0	Apical Efflux (Kidney) IT CV (%)	0	Hair follicle density N/cm2 : Male	17	Jejunum I Endogenous Ion Generic Anion Min (mM)	0.01
		Abundance : SLC16A1 (MCT1) PT CV (%)	0	Apical Efflux (Kidney) UT Mean	0	Hair follicle density CV (%) : Male	24	Jejunum I Endogenous Ion Generic Anion Max (mM)	1000
		Abundance : SLC16A1 (MCT1) IT Mean	0	Apical Efflux (Kidney) UT CV (%)	0	Hair follicle depth µm : Male	315.1	Jejunum I Fluid Viscosity Fasted (cP)	3
		Abundance : SLC16A1 (MCT1) IT CV (%)	0	Absolute Abundance : Basal Uptake (Kidney) (pmol/106 PTC)	0	Hair follicle depth CV (%) : Male	0	Jejunum I Fluid Viscosity CV Fasted (%)	71
		Abundance : SLC16A1 (MCT1) UT Mean	0	Basal Uptake (Kidney) ET Mean	1	Hair shaft diameter µm : Male	29.2	Jejunum I Fluid Viscosity Fed (cP)	33
		Abundance : SLC16A1 (MCT1) UT CV (%)	0	Basal Uptake (Kidney) ET CV (%)	60	Hair shaft diameter CV (%) : Male	41	Jejunum I Fluid Viscosity CV Fed (%)	36
		Absolute Abundance : SLCO1B1 (OATP1B1) (pmol/10^6 hepatocytes)	3.1	Basal Uptake (Kidney) PT Mean	0	Sebum viscosity centipose : Male	40	Jejunum I CMC fasted (mM)	1
		Abundance : SLCO1B1 (OATP1B1) ET Mean	1	Basal Uptake (Kidney) PT CV (%)	0	Sebum viscosity CV (%) : Male	0	Jejunum I CMC fed (mM)	1
		Abundance : SLCO1B1 (OATP1B1) ET CV (%)	73	Basal Uptake (Kidney) IT Mean	0	Corneocyte pH [top] : Male	6.8	Jejunum I Bile fasted (mM)	2.3
		Abundance : SLCO1B1 (OATP1B1) PT Mean	0.37	Basal Uptake (Kidney) IT CV (%)	0	Corneocyte pH [top] CV (%) : Male	6.8	Jejunum I Bile fasted CV (%)	100
		Abundance : SLCO1B1 (OATP1B1) PT CV (%)	30	Basal Uptake (Kidney) UT Mean	0	Corneocyte thickness [top] µm : Male	0.87	Jejunum I Bile fed (mM)	10.03
		Abundance : SLCO1B1 (OATP1B1) IT Mean	0.68	Basal Uptake (Kidney) UT CV (%)	0	Corneocyte thickness [top] CV (%) : Male	26	Jejunum I Bile fed CV (%)	73
		Abundance : SLCO1B1 (OATP1B1) IT CV (%)	52	Absolute Abundance : Basal Efflux (Kidney) (pmol/106 PTC)	0	Corneocyte width [top] µm : Male	34	Jejunum I Channel Depth Mean (µm)	448.81
		Abundance : SLCO1B1 (OATP1B1) UT Mean	1.39	Basal Efflux (Kidney) ET Mean	1	Corneocyte width [top] CV (%) : Male	15.1	Jejunum I Channel Depth CV (%)	21.82
		Abundance : SLCO1B1 (OATP1B1) UT CV (%)	62	Basal Efflux (Kidney) ET CV (%)	60	Corneocyte length [top] µm : Male	40.7	Jejunum I Channel Width Mean (µm)	22.44
		Absolute Abundance : SLCO1B3 (OATP1B3) (pmol/10^6 hepatocytes)	3.08	Basal Efflux (Kidney) PT Mean	0	Corneocyte length [top] CV (%) : Male	14.6	Jejunum I Channel Width CV (%)	31.68
		Abundance : SLCO1B3 (OATP1B3) ET Mean	1	Basal Efflux (Kidney) PT CV (%)	0	Hydration level (% water volume) [top] : Male	33.9	Jejunum I Mean Thickness Mean (µm)	137.7
		Abundance : SLCO1B3 (OATP1B3) ET CV (%)	89	Basal Efflux (Kidney) IT Mean	0	Hydration level (% water volume) [top] CV (%) : Male	9	Jejunum I Mean Thickness CV (%)	14.42
		Abundance : SLCO1B3 (OATP1B3) PT Mean	0	Basal Efflux (Kidney) IT CV (%)	0	SC lipid viscosity [top] centipose : Male	75	Jejunum I Fold Expansion Mean	1.97
		Abundance : SLCO1B3 (OATP1B3) PT CV (%)	0	Basal Efflux (Kidney) UT Mean	0	SC lipid viscosity [top] CV (%) : Male	0	Jejunum I Fold Expansion CV (%)	20.54
		Abundance : SLCO1B3 (OATP1B3) IT Mean	0	Basal Efflux (Kidney) UT CV (%)	0	Corneocyte pH [upper mid] : Male	6.8	Jejunum I Pore Radius Mean	8.6
		Abundance : SLCO1B3 (OATP1B3) IT CV (%)	0	Turnover rate constant (1/h) : ABCB1 (P-gp/MDR1) Mean	0.054	Corneocyte pH [upper mid] CV (%) : Male	6.8	Jejunum I Pore Radius CV (%)	0
		Abundance : SLCO1B3 (OATP1B3) UT Mean	0	Turnover rate constant (1/h) : ABCB1 (P-gp/MDR1) CV (%)	28	Corneocyte thickness [upper mid] µm : Male	0.75	Jejunum I Unstirred Layer Thickness Mean (µm)	123
		Abundance : SLCO1B3 (OATP1B3) UT CV (%)	0	Turnover rate constant (1/h) : ABCC2 (MRP2) Mean	1e-06	Corneocyte thickness [upper mid] CV (%) : Male	26	Jejunum I Unstirred Layer Thickness CV (%)	3
		Absolute Abundance : SLCO2B1 (OATP2B1) (pmol/10^6 hepatocytes)	1.18	Turnover rate constant (1/h) : ABCC2 (MRP2) CV (%)	30	Corneocyte width [upper mid] µm : Male	34	Jejunum I Unstirred Layer pH	6.5
		Abundance : SLCO2B1 (OATP2B1) ET Mean	1	Turnover rate constant (1/h) : ABCC4 (MRP4) Mean	1e-06	Corneocyte width [upper mid] CV (%) : Male	15.1	Jejunum I Unstirred Layer CV (%)	0.5
		Abundance : SLCO2B1 (OATP2B1) ET CV (%)	62	Turnover rate constant (1/h) : ABCC4 (MRP4) CV (%)	30	Corneocyte length [upper mid] µm : Male	40.7	Jejunum I ABCB1 (P-gp/MDR1) (pmol/mg total membrane protein)	0.4
		Abundance : SLCO2B1 (OATP2B1) PT Mean	0	Turnover rate constant (1/h) : ABCG2 (BCRP) Mean	1e-06	Corneocyte length [upper mid] CV (%) : Male	14.6	Jejunum I ABCC1 (MRP1) (pmol/mg total membrane protein)	0
		Abundance : SLCO2B1 (OATP2B1) PT CV (%)	0	Turnover rate constant (1/h) : ABCG2 (BCRP) CV (%)	30	Hydration level (% water volume) [upper mid] : Male	44.6987	Jejunum I ABCC2 (MRP2) (pmol/mg total membrane protein)	0.86
		Abundance : SLCO2B1 (OATP2B1) IT Mean	0	Turnover rate constant (1/h) : SLC10A2 (ASBT/IBAT) Mean	1e-06	Hydration level (% water volume) [upper mid] CV (%) : Male	6	Jejunum I ABCC3 (MRP3) (pmol/mg total membrane protein)	0.58
		Abundance : SLCO2B1 (OATP2B1) IT CV (%)	0	Turnover rate constant (1/h) : SLC10A2 (ASBT/IBAT) CV (%)	30	SC lipid viscosity [upper mid] centipose : Male	75	Jejunum I ABCC4 (MRP4) (pmol/mg total membrane protein)	0
		Abundance : SLCO2B1 (OATP2B1) UT Mean	0	Turnover rate constant (1/h) : SLC16A1 (MCT1) Mean	1e-06	SC lipid viscosity [upper mid] CV (%) : Male	0	Jejunum I ABCG2 (BCRP) (pmol/mg total membrane protein)	0.34
		Abundance : SLCO2B1 (OATP2B1) UT CV (%)	0	Turnover rate constant (1/h) : SLC16A1 (MCT1) CV (%)	30	Corneocyte pH [lower mid] : Male	6.8	Jejunum I SLC2A2 (GLUT2) (pmol/mg total membrane protein)	0
		Absolute Abundance : SLC22A1 (OCT1) (pmol/10^6 hepatocytes)	1.27	Turnover rate constant (1/h) : SLC19A2 (THTR1) Mean	1e-06	Corneocyte pH [lower mid] CV (%) : Male	6.8	Jejunum I SLC10A2 (ASBT/IBAT) (pmol/mg total membrane protein)	0.01
		Abundance : SLC22A1 (OCT1) ET Mean	1	Turnover rate constant (1/h) : SLC19A2 (THTR1) CV (%)	30	Corneocyte thickness [lower mid] µm : Male	0.85	Jejunum I SLC15A1 (PEPT1) (pmol/mg total membrane protein)	3.69
		Abundance : SLC22A1 (OCT1) ET CV (%)	44	Turnover rate constant (1/h) : SLC19A3 (THTR2) Mean	1e-06	Corneocyte thickness [lower mid] CV (%) : Male	26	Jejunum I SLC16A1 (MCT1) (pmol/mg total membrane protein)	0
		Abundance : SLC22A1 (OCT1) PT Mean	0.01	Turnover rate constant (1/h) : SLC19A3 (THTR2) CV (%)	30	Corneocyte width [lower mid] µm : Male	34	Jejunum I SLCO2B1 (OATP2B1) (pmol/mg total membrane protein)	0.4
		Abundance : SLC22A1 (OCT1) PT CV (%)	44	Turnover rate constant (1/h) : SLCO4C1 (OATP4C1) Mean	1e-06	Corneocyte width [lower mid] CV (%) : Male	15.1	Jejunum I SLCO4C1 (OATP4C1) (pmol/mg total membrane protein)	0
		Abundance : SLC22A1 (OCT1) IT Mean	0.62	Turnover rate constant (1/h) : SLCO4C1 (OATP4C1) CV (%)	30	Corneocyte length [lower mid] µm : Male	40.7	Jejunum I SLC22A1 (OCT1) (pmol/mg total membrane protein)	0.65
		Abundance : SLC22A1 (OCT1) IT CV (%)	44	Turnover rate constant (1/h) : SLC22A2 (OCT2) Mean	1e-06	Corneocyte length [lower mid] CV (%) : Male	14.6	Jejunum I SLC22A3 (OCT3) (pmol/mg total membrane protein)	0.06
		Abundance : SLC22A1 (OCT1) UT Mean	1.14	Turnover rate constant (1/h) : SLC22A2 (OCT2) CV (%)	30	Hydration level (% water volume) [lower mid] : Male	55.5388	Jejunum I SLC22A4 (OCTN1) (pmol/mg total membrane protein)	0
		Abundance : SLC22A1 (OCT1) UT CV (%)	44	Turnover rate constant (1/h) : SLC22A4 (OCTN1) Mean	1e-06	Hydration level (% water volume) [lower mid] CV (%) : Male	5	Jejunum I SLC51A/B (OST-α/β) (pmol/mg total membrane protein)	0.47
		Absolute Abundance : SLC22A7 (OAT2) (pmol/10^6 hepatocytes)	1.25	Turnover rate constant (1/h) : SLC22A4 (OCTN1) CV (%)	30	SC lipid viscosity [lower mid] centipose : Male	75	Jejunum I Apical Influx (Intestine) (pmol/mg total membrane protein)	0
		Abundance : SLC22A7 (OAT2) ET Mean	1	Turnover rate constant (1/h) : SLC22A5 (OCTN2) Mean	1e-06	SC lipid viscosity [lower mid] CV (%) : Male	0	Jejunum I Apical Efflux (Intestine) (pmol/mg total membrane protein)	0
		Abundance : SLC22A7 (OAT2) ET CV (%)	75	Turnover rate constant (1/h) : SLC22A5 (OCTN2) CV (%)	30	Corneocyte pH [bottom] : Male	6.8	Jejunum I Basolateral Influx (Intestine) (pmol/mg total membrane protein)	0
		Abundance : SLC22A7 (OAT2) PT Mean	0	Turnover rate constant (1/h) : SLC22A6 (OAT1) Mean	1e-06	Corneocyte pH [bottom] CV (%) : Male	6.8	Jejunum I Basolateral Efflux (Intestine) (pmol/mg total membrane protein)	0
		Abundance : SLC22A7 (OAT2) PT CV (%)	0	Turnover rate constant (1/h) : SLC22A6 (OAT1) CV (%)	30	Corneocyte thickness [bottom] µm : Male	0.96	Jejunum I ABCB1 (P-gp/MDR1) (Relative values)	1
		Abundance : SLC22A7 (OAT2) IT Mean	0	Turnover rate constant (1/h) : SLC22A7 (OAT2) Mean	1e-06	Corneocyte thickness [bottom] CV (%) : Male	26	Jejunum I ABCC1 (MRP1) (Relative values)	1
		Abundance : SLC22A7 (OAT2) IT CV (%)	0	Turnover rate constant (1/h) : SLC22A7 (OAT2) CV (%)	30	Corneocyte width [bottom] µm : Male	34	Jejunum I ABCC2 (MRP2) (Relative values)	1
		Abundance : SLC22A7 (OAT2) UT Mean	0	Turnover rate constant (1/h) : SLC22A8 (OAT3) Mean	1e-06	Corneocyte width [bottom] CV (%) : Male	15.1	Jejunum I ABCC3 (MRP3) (Relative values)	1
		Abundance : SLC22A7 (OAT2) UT CV (%)	0	Turnover rate constant (1/h) : SLC22A8 (OAT3) CV (%)	30	Corneocyte length [bottom] µm : Male	40.7	Jejunum I ABCC4 (MRP4) (Relative values)	1
		Absolute Abundance : SLC22A9 (OAT7) (pmol/10^6 hepatocytes)	1.45	Turnover rate constant (1/h) : SLC22A11 (OAT4) Mean	1e-06	Corneocyte length [bottom] CV (%) : Male	14.6	Jejunum I ABCG2 (BCRP) (Relative values)	1
		Abundance : SLC22A9 (OAT7) ET Mean	1	Turnover rate constant (1/h) : SLC22A11 (OAT4) CV (%)	30	Hydration level (% water volume) [bottom] : Male	66.4	Jejunum I SLC2A2 (GLUT2) (Relative values)	1
		Abundance : SLC22A9 (OAT7) ET CV (%)	51	Turnover rate constant (1/h) : SLC22A12 (URAT1) Mean	1e-06	Hydration level (% water volume) [bottom] CV (%) : Male	4	Jejunum I SLC10A2 (ASBT/IBAT) (Relative values)	1
		Abundance : SLC22A9 (OAT7) PT Mean	0	Turnover rate constant (1/h) : SLC22A12 (URAT1) CV (%)	30	SC lipid viscosity [bottom] centipose : Male	75	Jejunum I SLC15A1 (PEPT1) (Relative values)	1
		Abundance : SLC22A9 (OAT7) PT CV (%)	0	Turnover rate constant (1/h) : SLC47A1 (MATE1) Mean	1e-06	SC lipid viscosity [bottom] CV (%) : Male	0	Jejunum I SLC16A1 (MCT1) (Relative values)	1
		Abundance : SLC22A9 (OAT7) IT Mean	0	Turnover rate constant (1/h) : SLC47A1 (MATE1) CV (%)	30	Viable Epidermis thickness µm : Male	40	Jejunum I SLCO2B1 (OATP2B1) (Relative values)	1
		Abundance : SLC22A9 (OAT7) IT CV (%)	0	Turnover rate constant (1/h) : SLC47A2 (MATE2-K) Mean	1e-06	Viable Epidermis thickness CV (%) : Male	19	Jejunum I SLCO4C1 (OATP4C1) (Relative values)	1
		Abundance : SLC22A9 (OAT7) UT Mean	0	Turnover rate constant (1/h) : SLC47A2 (MATE2-K) CV (%)	30	Dermis thickness µm : Male	1240	Jejunum I SLC22A1 (OCT1) (Relative values)	1
		Abundance : SLC22A9 (OAT7) UT CV (%)	0	Turnover rate constant (1/h) : SLC51A/B (OST-α/β) Mean	1e-06	Dermis thickness CV (%) : Male	20	Jejunum I SLC22A3 (OCT3) (Relative values)	1
		Absolute Abundance : SLC29A1 (ENT1) (pmol/10^6 hepatocytes)	0.0646	Turnover rate constant (1/h) : SLC51A/B (OST-α/β) CV (%)	30	Subcutis thickness mm : Male	9.62	Jejunum I SLC22A4 (OCTN1) (Relative values)	1
		Abundance : SLC29A1 (ENT1) ET Mean	1	Turnover rate constant (1/h) : Apical Uptake (Kidney) Mean	1e-06	Subcutis thickness CV (%) : Male	48.3	Jejunum I SLC51A/B (OST-α/β) (Relative values)	1
		Abundance : SLC29A1 (ENT1) ET CV (%)	49	Turnover rate constant (1/h) : Apical Uptake (Kidney) CV (%)	30	Muscle thickness mm : Male	32.81	Jejunum I Apical Influx (Intestine) (Relative values)	1
		Abundance : SLC29A1 (ENT1) PT Mean	0	Turnover rate constant (1/h) : Apical Efflux (Kidney) Mean	1e-06	Muscle thickness CV (%) : Male	38.03	Jejunum I Apical Efflux (Intestine) (Relative values)	1
		Abundance : SLC29A1 (ENT1) PT CV (%)	0	Turnover rate constant (1/h) : Apical Efflux (Kidney) CV (%)	30	Dermis regional blood flow scalar : Male	0.839286	Jejunum I Basolateral Influx (Intestine) (Relative values)	1
		Abundance : SLC29A1 (ENT1) IT Mean	0	Turnover rate constant (1/h) : Basal Uptake (Kidney) Mean	1e-06	Dermis regional blood flow scalar CV (%) : Male	0	Jejunum I Basolateral Efflux (Intestine) (Relative values)	1
		Abundance : SLC29A1 (ENT1) IT CV (%)	0	Turnover rate constant (1/h) : Basal Uptake (Kidney) CV (%)	30	Subcutis regional blood flow scalar : Male	1	Jejunum II Blood Flow (Qvilli %)	24.2
		Abundance : SLC29A1 (ENT1) UT Mean	0	Turnover rate constant (1/h) : Basal Efflux (Kidney) Mean	1e-06	Subcutis regional blood flow scalar CV (%) : Male	0	Jejunum II Transit Time (% Total)	17.3
		Abundance : SLC29A1 (ENT1) UT CV (%)	0	Turnover rate constant (1/h) : Basal Efflux (Kidney) CV (%)	30	Muscle regional blood flow scalar : Male	1	Jejunum II CYP3A (% Total)	27.24
		Absolute Abundance : SLC29A2 (ENT2) (pmol/10^6 hepatocytes)	0	Jv,s lock status	Locked	Muscle regional blood flow scalar CV (%) : Male	0	Jejunum II S9PPI (% Total)	26.9
		Abundance : SLC29A2 (ENT2) ET Mean	1	Jv,s	Predicted			Jejunum II MPPI/CYP (% Total)	27.24
		Abundance : SLC29A2 (ENT2) ET CV (%)	60	Ratio of small:large pores ns:nl	40	MPMLA - Back		Jejunum II CPPI (% Total)	26.9
		Abundance : SLC29A2 (ENT2) PT Mean	0	Small pore radius Rpore,s (nm)	4.8	Skin surface pH : Male	5.2	Jejunum II pH High Fat Fed	6.6
		Abundance : SLC29A2 (ENT2) PT CV (%)	0	Large pore radius Rpore,l (nm)	6	Skin surface pH CV (%) : Male	8.4	Jejunum II CV pH High Fat Fed (%)	11
		Abundance : SLC29A2 (ENT2) IT Mean	0	Hydrostatic pressure difference across the glomerulus ΔP (mmHg)	40	Skin temperature °C : Male	32	Jejunum II pH Fed	6.6
		Abundance : SLC29A2 (ENT2) IT CV (%)	0	Plasma osmotic pressure Mean (mmHg)	25.8	Skin temperature CV (%) : Male	0	Jejunum II CV pH Fed (%)	11
		Abundance : SLC29A2 (ENT2) UT Mean	0	Plasma osmotic pressure CV (%)	10.6	Shape of corneocyte : Male	Cuboid (brick)	Jejunum II pH Low Fat Fed	6.6
		Abundance : SLC29A2 (ENT2) UT CV (%)	0	Chloride Concentration Plasma CLp	141	Shape of corneocyte : Female	Cuboid (brick)	Jejunum II CV pH Low Fat Fed (%)	11
		Absolute Abundance : SLC47A1 (MATE1) (pmol/10^6 hepatocytes)	0.146	Chloride Concentration Membrane CLmem	129.2	Number of SC layers : Male	17	Jejunum II pH Fasted	6.6
		Abundance : SLC47A1 (MATE1) ET Mean	1	Colloid osmotic pressure difference across glomerulus Δπ (mmHg)	24.9304	Number of SC layers CV (%) : Male	23.7	Jejunum II CV pH Fasted (%)	11
		Abundance : SLC47A1 (MATE1) ET CV (%)	51			Water density gm/cm3 : Male	1	Jejunum II Bicarbonate Buffer Concentration Fasted (mM)	9.94
		Abundance : SLC47A1 (MATE1) PT Mean	0			Water density CV (%) : Male	0	Jejunum II Bicarbonate Buffer Concentration CV Fasted (%)	30
		Abundance : SLC47A1 (MATE1) PT CV (%)	0			SC lipids density gm/cm3 : Male	0.9	Jejunum II Bicarbonate Buffer Concentration Fed (mM)	17.34
		Abundance : SLC47A1 (MATE1) IT Mean	0			SC lipids density CV (%) : Male	0	Jejunum II Bicarbonate Buffer Concentration CV Fed (%)	30
		Abundance : SLC47A1 (MATE1) IT CV (%)	0			SC proteins density gm/cm3 : Male	1.37	Jejunum II Luminal Fluid Velocity Fasted (m/s)	0.0013
		Abundance : SLC47A1 (MATE1) UT Mean	0			SC proteins density CV (%) : Male	0	Jejunum II Luminal Fluid Velocity CV Fasted (%)	56
		Abundance : SLC47A1 (MATE1) UT CV (%)	0			Intercellular lipid thickness of SC µm : Male	0.091	Jejunum II Luminal Fluid Velocity Fed (m/s)	0.0013
		Absolute Abundance : SLC51A/B (OST-α/β) (pmol/10^6 hepatocytes)	0			Intercellular lipid thickness of SC CV (%) : Male	0	Jejunum II Luminal Fluid Velocity CV Fed (%)	56
		Abundance : SLC51A/B (OST-α/β) ET Mean	1			Tortuosity : Male	User Defined	Jejunum II Endogenous Ion Hydrochloric Mean (mM)	126
		Abundance : SLC51A/B (OST-α/β) ET CV (%)	60			Tortuosity of lipid diffusion pathway of SC : Male	12.7	Jejunum II Endogenous Ion Hydrochloric CV (%)	15.1
		Abundance : SLC51A/B (OST-α/β) PT Mean	0			Tortuosity of lipid diffusion pathway of SC CV (%) : Male	18	Jejunum II Endogenous Ion Hydrochloric Min (mM)	92
		Abundance : SLC51A/B (OST-α/β) PT CV (%)	0			Hair follicle diameter µm : Male	105.3	Jejunum II Endogenous Ion Hydrochloric Max (mM)	181
		Abundance : SLC51A/B (OST-α/β) IT Mean	0			Hair follicle diameter CV (%) : Male	60	Jejunum II Endogenous Ion Sodium Mean (mM)	142
		Abundance : SLC51A/B (OST-α/β) IT CV (%)	0			Hair follicle density N/cm2 : Male	29	Jejunum II Endogenous Ion Sodium CV (%)	9.2
		Abundance : SLC51A/B (OST-α/β) UT Mean	0			Hair follicle density CV (%) : Male	31	Jejunum II Endogenous Ion Sodium Min (mM)	111
		Abundance : SLC51A/B (OST-α/β) UT CV (%)	0			Hair follicle depth µm : Male	446.5	Jejunum II Endogenous Ion Sodium Max (mM)	165
		Absolute Abundance : Sinusoidal Uptake (Liver) (pmol/10^6 hepatocytes)	0			Hair follicle depth CV (%) : Male	0	Jejunum II Endogenous Ion Potassium Mean (mM)	5.4
		Abundance : Sinusoidal Uptake (Liver) ET Mean	1			Hair shaft diameter µm : Male	18.2	Jejunum II Endogenous Ion Potassium CV (%)	38.9
		Abundance : Sinusoidal Uptake (Liver) ET CV (%)	0			Hair shaft diameter CV (%) : Male	37	Jejunum II Endogenous Ion Potassium Min (mM)	1.7
		Abundance : Sinusoidal Uptake (Liver) PT Mean	0			Sebum viscosity centipose : Male	40	Jejunum II Endogenous Ion Potassium Max (mM)	11.6
		Abundance : Sinusoidal Uptake (Liver) PT CV (%)	0			Sebum viscosity CV (%) : Male	0	Jejunum II Endogenous Ion Calcium Mean (mM)	0.5
		Abundance : Sinusoidal Uptake (Liver) IT Mean	0			Corneocyte pH [top] : Male	6.8	Jejunum II Endogenous Ion Calcium CV (%)	60
		Abundance : Sinusoidal Uptake (Liver) IT CV (%)	0			Corneocyte pH [top] CV (%) : Male	6.8	Jejunum II Endogenous Ion Calcium Min (mM)	0.1
		Abundance : Sinusoidal Uptake (Liver) UT Mean	0			Corneocyte thickness [top] µm : Male	0.59	Jejunum II Endogenous Ion Calcium Max (mM)	1.3
		Abundance : Sinusoidal Uptake (Liver) UT CV (%)	0			Corneocyte thickness [top] CV (%) : Male	30	Jejunum II Endogenous Ion Generic Cation Mean (mM)	1
		Absolute Abundance : Sinusoidal Efflux (Liver) (pmol/10^6 hepatocytes)	0			Corneocyte width [top] µm : Male	29.6	Jejunum II Endogenous Ion Generic Cation CV (%)	0
		Abundance : Sinusoidal Efflux (Liver) ET Mean	1			Corneocyte width [top] CV (%) : Male	5.9	Jejunum II Endogenous Ion Generic Cation Min (mM)	0.01
		Abundance : Sinusoidal Efflux (Liver) ET CV (%)	0			Corneocyte length [top] µm : Male	36.4	Jejunum II Endogenous Ion Generic Cation Max (mM)	1000
		Abundance : Sinusoidal Efflux (Liver) PT Mean	0			Corneocyte length [top] CV (%) : Male	5.7	Jejunum II Endogenous Ion Generic Anion Mean (mM)	1
		Abundance : Sinusoidal Efflux (Liver) PT CV (%)	0			Hydration level (% water volume) [top] : Male	33.9	Jejunum II Endogenous Ion Generic Anion CV (%)	0
		Abundance : Sinusoidal Efflux (Liver) IT Mean	0			Hydration level (% water volume) [top] CV (%) : Male	9	Jejunum II Endogenous Ion Generic Anion Min (mM)	0.01
		Abundance : Sinusoidal Efflux (Liver) IT CV (%)	0			SC lipid viscosity [top] centipose : Male	75	Jejunum II Endogenous Ion Generic Anion Max (mM)	1000
		Abundance : Sinusoidal Efflux (Liver) UT Mean	0			SC lipid viscosity [top] CV (%) : Male	0	Jejunum II Fluid Viscosity Fasted (cP)	3
		Abundance : Sinusoidal Efflux (Liver) UT CV (%)	0			Corneocyte pH [upper mid] : Male	6.8	Jejunum II Fluid Viscosity CV Fasted (%)	71
		Absolute Abundance : Canalicular Efflux (Liver) (pmol/10^6 hepatocytes)	0			Corneocyte pH [upper mid] CV (%) : Male	6.8	Jejunum II Fluid Viscosity Fed (cP)	12
		Abundance : Canalicular Efflux (Liver) ET Mean	1			Corneocyte thickness [upper mid] µm : Male	0.67	Jejunum II Fluid Viscosity CV Fed (%)	14
		Abundance : Canalicular Efflux (Liver) ET CV (%)	0			Corneocyte thickness [upper mid] CV (%) : Male	30	Jejunum II CMC fasted (mM)	1
		Abundance : Canalicular Efflux (Liver) PT Mean	0			Corneocyte width [upper mid] µm : Male	29.6	Jejunum II CMC fed (mM)	1
		Abundance : Canalicular Efflux (Liver) PT CV (%)	0			Corneocyte width [upper mid] CV (%) : Male	5.9	Jejunum II Bile fasted (mM)	3.55
		Abundance : Canalicular Efflux (Liver) IT Mean	0			Corneocyte length [upper mid] µm : Male	36.4	Jejunum II Bile fasted CV (%)	42
		Abundance : Canalicular Efflux (Liver) IT CV (%)	0			Corneocyte length [upper mid] CV (%) : Male	5.7	Jejunum II Bile fed (mM)	4.79
		Abundance : Canalicular Efflux (Liver) UT Mean	0			Hydration level (% water volume) [upper mid] : Male	44.6987	Jejunum II Bile fed CV (%)	66
		Abundance : Canalicular Efflux (Liver) UT CV (%)	0			Hydration level (% water volume) [upper mid] CV (%) : Male	6	Jejunum II Channel Depth Mean (µm)	448.81
		Turnover rate constant (1/h) : ABCB1 (P-gp/MDR1) Mean	0.054			SC lipid viscosity [upper mid] centipose : Male	75	Jejunum II Channel Depth CV (%)	21.82
		Turnover rate constant (1/h) : ABCB1 (P-gp/MDR1) CV (%)	28			SC lipid viscosity [upper mid] CV (%) : Male	0	Jejunum II Channel Width Mean (µm)	22.44
		Turnover rate constant (1/h) : ABCB11 (BSEP) Mean	1e-06			Corneocyte pH [lower mid] : Male	6.8	Jejunum II Channel Width CV (%)	31.68
		Turnover rate constant (1/h) : ABCB11 (BSEP) CV (%)	30			Corneocyte pH [lower mid] CV (%) : Male	6.8	Jejunum II Mean Thickness Mean (µm)	137.7
		Turnover rate constant (1/h) : ABCC2 (MRP2) Mean	1e-06			Corneocyte thickness [lower mid] µm : Male	0.76	Jejunum II Mean Thickness CV (%)	14.42
		Turnover rate constant (1/h) : ABCC2 (MRP2) CV (%)	30			Corneocyte thickness [lower mid] CV (%) : Male	30	Jejunum II Fold Expansion Mean	1.38
		Turnover rate constant (1/h) : ABCC3 (MRP3) Mean	1e-06			Corneocyte width [lower mid] µm : Male	29.6	Jejunum II Fold Expansion CV (%)	20.19
		Turnover rate constant (1/h) : ABCC3 (MRP3) CV (%)	30			Corneocyte width [lower mid] CV (%) : Male	5.9	Jejunum II Pore Radius Mean	8.6
		Turnover rate constant (1/h) : ABCC4 (MRP4) Mean	1e-06			Corneocyte length [lower mid] µm : Male	36.4	Jejunum II Pore Radius CV (%)	0
		Turnover rate constant (1/h) : ABCC4 (MRP4) CV (%)	30			Corneocyte length [lower mid] CV (%) : Male	5.7	Jejunum II Unstirred Layer Thickness Mean (µm)	123
		Turnover rate constant (1/h) : ABCC6 (MRP6) Mean	1e-06			Hydration level (% water volume) [lower mid] : Male	55.5388	Jejunum II Unstirred Layer Thickness CV (%)	3
		Turnover rate constant (1/h) : ABCC6 (MRP6) CV (%)	30			Hydration level (% water volume) [lower mid] CV (%) : Male	5	Jejunum II Unstirred Layer pH	6.5
		Turnover rate constant (1/h) : ABCG2 (BCRP) Mean	1e-06			SC lipid viscosity [lower mid] centipose : Male	75	Jejunum II Unstirred Layer CV (%)	0.5
		Turnover rate constant (1/h) : ABCG2 (BCRP) CV (%)	30			SC lipid viscosity [lower mid] CV (%) : Male	0	Jejunum II ABCB1 (P-gp/MDR1) (Relative values)	1.46
		Turnover rate constant (1/h) : SLC10A1 (NTCP) Mean	1e-06			Corneocyte pH [bottom] : Male	6.8	Jejunum II ABCC1 (MRP1) (Relative values)	0.88
		Turnover rate constant (1/h) : SLC10A1 (NTCP) CV (%)	30			Corneocyte pH [bottom] CV (%) : Male	6.8	Jejunum II ABCC2 (MRP2) (Relative values)	1
		Turnover rate constant (1/h) : SLC16A1 (MCT1) Mean	1e-06			Corneocyte thickness [bottom] µm : Male	0.86	Jejunum II ABCC3 (MRP3) (Relative values)	0.89
		Turnover rate constant (1/h) : SLC16A1 (MCT1) CV (%)	30			Corneocyte thickness [bottom] CV (%) : Male	30	Jejunum II ABCC4 (MRP4) (Relative values)	1.22
		Turnover rate constant (1/h) : SLCO1B1 (OATP1B1) Mean	0.031			Corneocyte width [bottom] µm : Male	29.6	Jejunum II ABCG2 (BCRP) (Relative values)	1
		Turnover rate constant (1/h) : SLCO1B1 (OATP1B1) CV (%)	27			Corneocyte width [bottom] CV (%) : Male	5.9	Jejunum II SLC2A2 (GLUT2) (Relative values)	1
		Turnover rate constant (1/h) : SLCO1B3 (OATP1B3) Mean	1e-06			Corneocyte length [bottom] µm : Male	36.4	Jejunum II SLC10A2 (ASBT/IBAT) (Relative values)	4
		Turnover rate constant (1/h) : SLCO1B3 (OATP1B3) CV (%)	30			Corneocyte length [bottom] CV (%) : Male	5.7	Jejunum II SLC15A1 (PEPT1) (Relative values)	1.06
		Turnover rate constant (1/h) : SLCO2B1 (OATP2B1) Mean	1e-06			Hydration level (% water volume) [bottom] : Male	66.4	Jejunum II SLC16A1 (MCT1) (Relative values)	1
		Turnover rate constant (1/h) : SLCO2B1 (OATP2B1) CV (%)	30			Hydration level (% water volume) [bottom] CV (%) : Male	4	Jejunum II SLCO2B1 (OATP2B1) (Relative values)	0.94
		Turnover rate constant (1/h) : SLC22A1 (OCT1) Mean	1e-06			SC lipid viscosity [bottom] centipose : Male	75	Jejunum II SLCO4C1 (OATP4C1) (Relative values)	1
		Turnover rate constant (1/h) : SLC22A1 (OCT1) CV (%)	30			SC lipid viscosity [bottom] CV (%) : Male	0	Jejunum II SLC22A1 (OCT1) (Relative values)	0.87
		Turnover rate constant (1/h) : SLC22A7 (OAT2) Mean	1e-06			Viable Epidermis thickness µm : Male	45.655	Jejunum II SLC22A3 (OCT3) (Relative values)	1.11
		Turnover rate constant (1/h) : SLC22A7 (OAT2) CV (%)	30			Viable Epidermis thickness CV (%) : Male	15	Jejunum II SLC22A4 (OCTN1) (Relative values)	0.63
		Turnover rate constant (1/h) : SLC22A9 (OAT7) Mean	1e-06			Dermis thickness µm : Male	1240	Jejunum II SLC51A/B (OST-α/β) (Relative values)	1.89
		Turnover rate constant (1/h) : SLC22A9 (OAT7) CV (%)	30			Dermis thickness CV (%) : Male	20	Jejunum II Apical Influx (Intestine) (Relative values)	1
		Turnover rate constant (1/h) : SLC29A1 (ENT1) Mean	1e-06			Subcutis thickness mm : Male	6.93	Jejunum II Apical Efflux (Intestine) (Relative values)	1
		Turnover rate constant (1/h) : SLC29A1 (ENT1) CV (%)	30			Subcutis thickness CV (%) : Male	34.9	Jejunum II Basolateral Influx (Intestine) (Relative values)	1
		Turnover rate constant (1/h) : SLC29A2 (ENT2) Mean	1e-06			Muscle thickness mm : Male	19.3	Jejunum II Basolateral Efflux (Intestine) (Relative values)	1
		Turnover rate constant (1/h) : SLC29A2 (ENT2) CV (%)	30			Muscle thickness CV (%) : Male	6.22	Ileum I Blood Flow (Qvilli %)	10.7
		Turnover rate constant (1/h) : SLC47A1 (MATE1) Mean	1e-06			Dermis regional blood flow scalar : Male	1.03512	Ileum I Transit Time (% Total)	15.2
		Turnover rate constant (1/h) : SLC47A1 (MATE1) CV (%)	30			Dermis regional blood flow scalar CV (%) : Male	0	Ileum I CYP3A (% Total)	7.94
		Turnover rate constant (1/h) : SLC51A/B (OST-α/β) Mean	1e-06			Subcutis regional blood flow scalar : Male	1	Ileum I S9PPI (% Total)	7.83
		Turnover rate constant (1/h) : SLC51A/B (OST-α/β) CV (%)	30			Subcutis regional blood flow scalar CV (%) : Male	0	Ileum I MPPI/CYP (% Total)	7.94
		Turnover rate constant (1/h) : Sinusoidal Uptake (Liver) Mean	1e-06			Muscle regional blood flow scalar : Male	1	Ileum I CPPI (% Total)	7.83
		Turnover rate constant (1/h) : Sinusoidal Uptake (Liver) CV (%)	30			Muscle regional blood flow scalar CV (%) : Male	0	Ileum I pH High Fat Fed	6.8
		Turnover rate constant (1/h) : Sinusoidal Efflux (Liver) Mean	1e-06					Ileum I CV pH High Fat Fed (%)	10
		Turnover rate constant (1/h) : Sinusoidal Efflux (Liver) CV (%)	30			MPMLA - Custom		Ileum I pH Fed	6.8
		Turnover rate constant (1/h) : Canalicular Efflux (Liver) Mean	1e-06			Skin surface pH : Male	5.2	Ileum I CV pH Fed (%)	10
		Turnover rate constant (1/h) : Canalicular Efflux (Liver) CV (%)	30			Skin surface pH CV (%) : Male	8.4	Ileum I pH Low Fat Fed	6.8
		Zonality CYP				Skin temperature °C : Male	32	Ileum I CV pH Low Fat Fed (%)	10
		Z1,CYP	0.166667			Skin temperature CV (%) : Male	0	Ileum I pH Fasted	6.8
		Z2,CYP	0.166667			Shape of corneocyte : Male	Cuboid (brick)	Ileum I CV pH Fasted (%)	10
		Z3,CYP	0.166667			Shape of corneocyte : Female	Cuboid (brick)	Ileum I Bicarbonate Buffer Concentration Fasted (mM)	30
		Z4,CYP	0.166667			Number of SC layers : Male	17	Ileum I Bicarbonate Buffer Concentration CV Fasted (%)	30
		Z5,CYP	0.166667			Number of SC layers CV (%) : Male	23.7	Ileum I Bicarbonate Buffer Concentration Fed (mM)	30
		Z6,CYP	0.166667			Water density gm/cm3 : Male	1	Ileum I Bicarbonate Buffer Concentration CV Fed (%)	30
		Zonality UGT				Water density CV (%) : Male	0	Ileum I Luminal Fluid Velocity Fasted (m/s)	0.0013
		Z1,UGT	0.166667			SC lipids density gm/cm3 : Male	0.9	Ileum I Luminal Fluid Velocity CV Fasted (%)	56
		Z2,UGT	0.166667			SC lipids density CV (%) : Male	0	Ileum I Luminal Fluid Velocity Fed (m/s)	0.0013
		Z3,UGT	0.166667			SC proteins density gm/cm3 : Male	1.37	Ileum I Luminal Fluid Velocity CV Fed (%)	56
		Z4,UGT	0.166667			SC proteins density CV (%) : Male	0	Ileum I Endogenous Ion Hydrochloric Mean (mM)	113.3
		Z5,UGT	0.166667			Intercellular lipid thickness of SC µm : Male	0.091	Ileum I Endogenous Ion Hydrochloric CV (%)	15.1
		Z6,UGT	0.166667			Intercellular lipid thickness of SC CV (%) : Male	0	Ileum I Endogenous Ion Hydrochloric Min (mM)	80.4
		Zonality CES				Tortuosity : Male	User Defined	Ileum I Endogenous Ion Hydrochloric Max (mM)	157.5
		Z1,CES	0.166667			Tortuosity of lipid diffusion pathway of SC : Male	12.7	Ileum I Endogenous Ion Sodium Mean (mM)	136.3
		Z2,CES	0.166667			Tortuosity of lipid diffusion pathway of SC CV (%) : Male	18	Ileum I Endogenous Ion Sodium CV (%)	9.2
		Z3,CES	0.166667			Hair follicle diameter µm : Male	105.3	Ileum I Endogenous Ion Sodium Min (mM)	107.4
		Z4,CES	0.166667			Hair follicle diameter CV (%) : Male	60	Ileum I Endogenous Ion Sodium Max (mM)	171.8
		Z5,CES	0.166667			Hair follicle density N/cm2 : Male	29	Ileum I Endogenous Ion Potassium Mean (mM)	6.1
		Z6,CES	0.166667			Hair follicle density CV (%) : Male	31	Ileum I Endogenous Ion Potassium CV (%)	38.9
		Zonality CYT				Hair follicle depth µm : Male	446.5	Ileum I Endogenous Ion Potassium Min (mM)	4.6
		Z1,CYT	0.166667			Hair follicle depth CV (%) : Male	0	Ileum I Endogenous Ion Potassium Max (mM)	8
		Z2,CYT	0.166667			Hair shaft diameter µm : Male	18.2	Ileum I Endogenous Ion Calcium Mean (mM)	0.5
		Z3,CYT	0.166667			Hair shaft diameter CV (%) : Male	37	Ileum I Endogenous Ion Calcium CV (%)	60
		Z4,CYT	0.166667			Sebum viscosity centipose : Male	40	Ileum I Endogenous Ion Calcium Min (mM)	0.1
		Z5,CYT	0.166667			Sebum viscosity CV (%) : Male	0	Ileum I Endogenous Ion Calcium Max (mM)	1.3
		Z6,CYT	0.166667			Corneocyte pH [top] : Male	6.8	Ileum I Endogenous Ion Generic Cation Mean (mM)	1
		Zonality Transporter				Corneocyte pH [top] CV (%) : Male	6.8	Ileum I Endogenous Ion Generic Cation CV (%)	0
		Z1,Transporter	0.166667			Corneocyte thickness [top] µm : Male	0.59	Ileum I Endogenous Ion Generic Cation Min (mM)	0.01
		Z2,Transporter	0.166667			Corneocyte thickness [top] CV (%) : Male	30	Ileum I Endogenous Ion Generic Cation Max (mM)	1000
		Z3,Transporter	0.166667			Corneocyte width [top] µm : Male	29.6	Ileum I Endogenous Ion Generic Anion Mean (mM)	1
		Z4,Transporter	0.166667			Corneocyte width [top] CV (%) : Male	5.9	Ileum I Endogenous Ion Generic Anion CV (%)	0
		Z5,Transporter	0.166667			Corneocyte length [top] µm : Male	36.4	Ileum I Endogenous Ion Generic Anion Min (mM)	0.01
		Z6,Transporter	0.166667			Corneocyte length [top] CV (%) : Male	5.7	Ileum I Endogenous Ion Generic Anion Max (mM)	1000
						Hydration level (% water volume) [top] : Male	33.9	Ileum I Fluid Viscosity Fasted (cP)	3
						Hydration level (% water volume) [top] CV (%) : Male	9	Ileum I Fluid Viscosity CV Fasted (%)	71
						SC lipid viscosity [top] centipose : Male	75	Ileum I Fluid Viscosity Fed (cP)	9
						SC lipid viscosity [top] CV (%) : Male	0	Ileum I Fluid Viscosity CV Fed (%)	2
						Corneocyte pH [upper mid] : Male	6.8	Ileum I CMC fasted (mM)	1
						Corneocyte pH [upper mid] CV (%) : Male	6.8	Ileum I CMC fed (mM)	1
						Corneocyte thickness [upper mid] µm : Male	0.67	Ileum I Bile fasted (mM)	1.25
						Corneocyte thickness [upper mid] CV (%) : Male	30	Ileum I Bile fasted CV (%)	30
						Corneocyte width [upper mid] µm : Male	29.6	Ileum I Bile fed (mM)	5.86
						Corneocyte width [upper mid] CV (%) : Male	5.9	Ileum I Bile fed CV (%)	84
						Corneocyte length [upper mid] µm : Male	36.4	Ileum I Channel Depth Mean (µm)	289.94
						Corneocyte length [upper mid] CV (%) : Male	5.7	Ileum I Channel Depth CV (%)	49.37
						Hydration level (% water volume) [upper mid] : Male	44.6987	Ileum I Channel Width Mean (µm)	56.19
						Hydration level (% water volume) [upper mid] CV (%) : Male	6	Ileum I Channel Width CV (%)	30
						SC lipid viscosity [upper mid] centipose : Male	75	Ileum I Mean Thickness Mean (µm)	127
						SC lipid viscosity [upper mid] CV (%) : Male	0	Ileum I Mean Thickness CV (%)	30
						Corneocyte pH [lower mid] : Male	6.8	Ileum I Fold Expansion Mean	1.1
						Corneocyte pH [lower mid] CV (%) : Male	6.8	Ileum I Fold Expansion CV (%)	9.15
						Corneocyte thickness [lower mid] µm : Male	0.76	Ileum I Pore Radius Mean	8.6
						Corneocyte thickness [lower mid] CV (%) : Male	30	Ileum I Pore Radius CV (%)	0
						Corneocyte width [lower mid] µm : Male	29.6	Ileum I Unstirred Layer Thickness Mean (µm)	480
						Corneocyte width [lower mid] CV (%) : Male	5.9	Ileum I Unstirred Layer Thickness CV (%)	10
						Corneocyte length [lower mid] µm : Male	36.4	Ileum I Unstirred Layer pH	6.5
						Corneocyte length [lower mid] CV (%) : Male	5.7	Ileum I Unstirred Layer CV (%)	0.5
						Hydration level (% water volume) [lower mid] : Male	55.5388	Ileum I ABCB1 (P-gp/MDR1) (Relative values)	1.5
						Hydration level (% water volume) [lower mid] CV (%) : Male	5	Ileum I ABCC1 (MRP1) (Relative values)	0.86
						SC lipid viscosity [lower mid] centipose : Male	75	Ileum I ABCC2 (MRP2) (Relative values)	0.6
						SC lipid viscosity [lower mid] CV (%) : Male	0	Ileum I ABCC3 (MRP3) (Relative values)	1.54
						Corneocyte pH [bottom] : Male	6.8	Ileum I ABCC4 (MRP4) (Relative values)	1.71
						Corneocyte pH [bottom] CV (%) : Male	6.8	Ileum I ABCG2 (BCRP) (Relative values)	0.78
						Corneocyte thickness [bottom] µm : Male	0.86	Ileum I SLC2A2 (GLUT2) (Relative values)	1
						Corneocyte thickness [bottom] CV (%) : Male	30	Ileum I SLC10A2 (ASBT/IBAT) (Relative values)	98.44
						Corneocyte width [bottom] µm : Male	29.6	Ileum I SLC15A1 (PEPT1) (Relative values)	1.23
						Corneocyte width [bottom] CV (%) : Male	5.9	Ileum I SLC16A1 (MCT1) (Relative values)	1.29
						Corneocyte length [bottom] µm : Male	36.4	Ileum I SLCO2B1 (OATP2B1) (Relative values)	1.28
						Corneocyte length [bottom] CV (%) : Male	5.7	Ileum I SLCO4C1 (OATP4C1) (Relative values)	1
						Hydration level (% water volume) [bottom] : Male	66.4	Ileum I SLC22A1 (OCT1) (Relative values)	1.29
						Hydration level (% water volume) [bottom] CV (%) : Male	4	Ileum I SLC22A3 (OCT3) (Relative values)	1.08
						SC lipid viscosity [bottom] centipose : Male	75	Ileum I SLC22A4 (OCTN1) (Relative values)	0.78
						SC lipid viscosity [bottom] CV (%) : Male	0	Ileum I SLC51A/B (OST-α/β) (Relative values)	1.08
						Viable Epidermis thickness µm : Male	45.655	Ileum I Apical Influx (Intestine) (Relative values)	1
						Viable Epidermis thickness CV (%) : Male	15	Ileum I Apical Efflux (Intestine) (Relative values)	1
						Dermis thickness µm : Male	1240	Ileum I Basolateral Influx (Intestine) (Relative values)	1
						Dermis thickness CV (%) : Male	20	Ileum I Basolateral Efflux (Intestine) (Relative values)	1
						Subcutis thickness mm : Male	6.93	Ileum II Blood Flow (Qvilli %)	10.7
						Subcutis thickness CV (%) : Male	34.9	Ileum II Transit Time (% Total)	15.2
						Muscle thickness mm : Male	19.3	Ileum II CYP3A (% Total)	7.94
						Muscle thickness CV (%) : Male	6.22	Ileum II S9PPI (% Total)	7.83
						Dermis regional blood flow scalar : Male	1.03512	Ileum II MPPI/CYP (% Total)	7.94
						Dermis regional blood flow scalar CV (%) : Male	0	Ileum II CPPI (% Total)	7.83
						Subcutis regional blood flow scalar : Male	1	Ileum II pH High Fat Fed	7
						Subcutis regional blood flow scalar CV (%) : Male	0	Ileum II CV pH High Fat Fed (%)	10
						Muscle regional blood flow scalar : Male	1	Ileum II pH Fed	7
						Muscle regional blood flow scalar CV (%) : Male	0	Ileum II CV pH Fed (%)	10
								Ileum II pH Low Fat Fed	7
						MPMLA - Abdomen		Ileum II CV pH Low Fat Fed (%)	10
						Skin surface pH : Male	5.6	Ileum II pH Fasted	7
						Skin surface pH CV (%) : Male	1.8	Ileum II CV pH Fasted (%)	10
						Skin temperature °C : Male	32	Ileum II Bicarbonate Buffer Concentration Fasted (mM)	30
						Skin temperature CV (%) : Male	0	Ileum II Bicarbonate Buffer Concentration CV Fasted (%)	30
						Shape of corneocyte : Male	Cuboid (brick)	Ileum II Bicarbonate Buffer Concentration Fed (mM)	30
						Shape of corneocyte : Female	Cuboid (brick)	Ileum II Bicarbonate Buffer Concentration CV Fed (%)	30
						Number of SC layers : Male	13	Ileum II Luminal Fluid Velocity Fasted (m/s)	0.0013
						Number of SC layers CV (%) : Male	10.5	Ileum II Luminal Fluid Velocity CV Fasted (%)	56
						Water density gm/cm3 : Male	1	Ileum II Luminal Fluid Velocity Fed (m/s)	0.0013
						Water density CV (%) : Male	0	Ileum II Luminal Fluid Velocity CV Fed (%)	56
						SC lipids density gm/cm3 : Male	0.9	Ileum II Endogenous Ion Hydrochloric Mean (mM)	100.5
						SC lipids density CV (%) : Male	0	Ileum II Endogenous Ion Hydrochloric CV (%)	15.1
						SC proteins density gm/cm3 : Male	1.37	Ileum II Endogenous Ion Hydrochloric Min (mM)	71.4
						SC proteins density CV (%) : Male	0	Ileum II Endogenous Ion Hydrochloric Max (mM)	139.7
						Intercellular lipid thickness of SC µm : Male	0.091	Ileum II Endogenous Ion Sodium Mean (mM)	130.5
						Intercellular lipid thickness of SC CV (%) : Male	0	Ileum II Endogenous Ion Sodium CV (%)	9.2
						Tortuosity : Male	User Defined	Ileum II Endogenous Ion Sodium Min (mM)	102.8
						Tortuosity of lipid diffusion pathway of SC : Male	12.7	Ileum II Endogenous Ion Sodium Max (mM)	164.6
						Tortuosity of lipid diffusion pathway of SC CV (%) : Male	18	Ileum II Endogenous Ion Potassium Mean (mM)	6.7
						Hair follicle diameter µm : Male	70.2	Ileum II Endogenous Ion Potassium CV (%)	38.9
						Hair follicle diameter CV (%) : Male	79	Ileum II Endogenous Ion Potassium Min (mM)	5
						Hair follicle density N/cm2 : Male	6	Ileum II Endogenous Ion Potassium Max (mM)	8.8
						Hair follicle density CV (%) : Male	61	Ileum II Endogenous Ion Calcium Mean (mM)	0.5
						Hair follicle depth µm : Male	392.7	Ileum II Endogenous Ion Calcium CV (%)	60
						Hair follicle depth CV (%) : Male	0	Ileum II Endogenous Ion Calcium Min (mM)	0.1
						Hair shaft diameter µm : Male	18	Ileum II Endogenous Ion Calcium Max (mM)	1.3
						Hair shaft diameter CV (%) : Male	34	Ileum II Endogenous Ion Generic Cation Mean (mM)	1
						Sebum viscosity centipose : Male	40	Ileum II Endogenous Ion Generic Cation CV (%)	0
						Sebum viscosity CV (%) : Male	0	Ileum II Endogenous Ion Generic Cation Min (mM)	0.01
						Corneocyte pH [top] : Male	6.8	Ileum II Endogenous Ion Generic Cation Max (mM)	1000
						Corneocyte pH [top] CV (%) : Male	6.8	Ileum II Endogenous Ion Generic Anion Mean (mM)	1
						Corneocyte thickness [top] µm : Male	0.63	Ileum II Endogenous Ion Generic Anion CV (%)	0
						Corneocyte thickness [top] CV (%) : Male	23	Ileum II Endogenous Ion Generic Anion Min (mM)	0.01
						Corneocyte width [top] µm : Male	33	Ileum II Endogenous Ion Generic Anion Max (mM)	1000
						Corneocyte width [top] CV (%) : Male	5.7	Ileum II Fluid Viscosity Fasted (cP)	3
						Corneocyte length [top] µm : Male	39.8	Ileum II Fluid Viscosity CV Fasted (%)	71
						Corneocyte length [top] CV (%) : Male	5.7	Ileum II Fluid Viscosity Fed (cP)	3
						Hydration level (% water volume) [top] : Male	33.9	Ileum II Fluid Viscosity CV Fed (%)	71
						Hydration level (% water volume) [top] CV (%) : Male	9	Ileum II CMC fasted (mM)	1
						SC lipid viscosity [top] centipose : Male	75	Ileum II CMC fed (mM)	1
						SC lipid viscosity [top] CV (%) : Male	0	Ileum II Bile fasted (mM)	1.25
						Corneocyte pH [upper mid] : Male	6.8	Ileum II Bile fasted CV (%)	30
						Corneocyte pH [upper mid] CV (%) : Male	6.8	Ileum II Bile fed (mM)	8.61
						Corneocyte thickness [upper mid] µm : Male	0	Ileum II Bile fed CV (%)	88
						Corneocyte thickness [upper mid] CV (%) : Male	0	Ileum II Channel Depth Mean (µm)	289.94
						Corneocyte width [upper mid] µm : Male	33	Ileum II Channel Depth CV (%)	49.37
						Corneocyte width [upper mid] CV (%) : Male	5.7	Ileum II Channel Width Mean (µm)	56.19
						Corneocyte length [upper mid] µm : Male	39.8	Ileum II Channel Width CV (%)	30
						Corneocyte length [upper mid] CV (%) : Male	5.7	Ileum II Mean Thickness Mean (µm)	127
						Hydration level (% water volume) [upper mid] : Male	44.7	Ileum II Mean Thickness CV (%)	30
						Hydration level (% water volume) [upper mid] CV (%) : Male	6	Ileum II Fold Expansion Mean	1.1
						SC lipid viscosity [upper mid] centipose : Male	75	Ileum II Fold Expansion CV (%)	9.15
						SC lipid viscosity [upper mid] CV (%) : Male	0	Ileum II Pore Radius Mean	8.6
						Corneocyte pH [lower mid] : Male	6.8	Ileum II Pore Radius CV (%)	0
						Corneocyte pH [lower mid] CV (%) : Male	6.8	Ileum II Unstirred Layer Thickness Mean (µm)	480
						Corneocyte thickness [lower mid] µm : Male	0	Ileum II Unstirred Layer Thickness CV (%)	10
						Corneocyte thickness [lower mid] CV (%) : Male	0	Ileum II Unstirred Layer pH	6.5
						Corneocyte width [lower mid] µm : Male	33	Ileum II Unstirred Layer CV (%)	0.5
						Corneocyte width [lower mid] CV (%) : Male	5.7	Ileum II ABCB1 (P-gp/MDR1) (Relative values)	1.51
						Corneocyte length [lower mid] µm : Male	39.8	Ileum II ABCC1 (MRP1) (Relative values)	0.86
						Corneocyte length [lower mid] CV (%) : Male	5.7	Ileum II ABCC2 (MRP2) (Relative values)	0.6
						Hydration level (% water volume) [lower mid] : Male	55.5	Ileum II ABCC3 (MRP3) (Relative values)	1.54
						Hydration level (% water volume) [lower mid] CV (%) : Male	5	Ileum II ABCC4 (MRP4) (Relative values)	1.71
						SC lipid viscosity [lower mid] centipose : Male	75	Ileum II ABCG2 (BCRP) (Relative values)	0.78
						SC lipid viscosity [lower mid] CV (%) : Male	0	Ileum II SLC2A2 (GLUT2) (Relative values)	1
						Corneocyte pH [bottom] : Male	6.8	Ileum II SLC10A2 (ASBT/IBAT) (Relative values)	98.44
						Corneocyte pH [bottom] CV (%) : Male	6.8	Ileum II SLC15A1 (PEPT1) (Relative values)	1.23
						Corneocyte thickness [bottom] µm : Male	0	Ileum II SLC16A1 (MCT1) (Relative values)	1.29
						Corneocyte thickness [bottom] CV (%) : Male	0	Ileum II SLCO2B1 (OATP2B1) (Relative values)	1.28
						Corneocyte width [bottom] µm : Male	33	Ileum II SLCO4C1 (OATP4C1) (Relative values)	1
						Corneocyte width [bottom] CV (%) : Male	5.7	Ileum II SLC22A1 (OCT1) (Relative values)	1.29
						Corneocyte length [bottom] µm : Male	39.8	Ileum II SLC22A3 (OCT3) (Relative values)	1.08
						Corneocyte length [bottom] CV (%) : Male	5.7	Ileum II SLC22A4 (OCTN1) (Relative values)	0.78
						Hydration level (% water volume) [bottom] : Male	66.4	Ileum II SLC51A/B (OST-α/β) (Relative values)	1.08
						Hydration level (% water volume) [bottom] CV (%) : Male	4	Ileum II Apical Influx (Intestine) (Relative values)	1
						SC lipid viscosity [bottom] centipose : Male	75	Ileum II Apical Efflux (Intestine) (Relative values)	1
						SC lipid viscosity [bottom] CV (%) : Male	0	Ileum II Basolateral Influx (Intestine) (Relative values)	1
						Viable Epidermis thickness µm : Male	50	Ileum II Basolateral Efflux (Intestine) (Relative values)	1
						Viable Epidermis thickness CV (%) : Male	15	Ileum III Blood Flow (Qvilli %)	10.7
						Dermis thickness µm : Male	2114	Ileum III Transit Time (% Total)	15.2
						Dermis thickness CV (%) : Male	45	Ileum III CYP3A (% Total)	7.94
						Subcutis thickness mm : Male	16.24	Ileum III S9PPI (% Total)	7.83
						Subcutis thickness CV (%) : Male	68	Ileum III MPPI/CYP (% Total)	7.94
						Muscle thickness mm : Male	12.56	Ileum III CPPI (% Total)	7.83
						Muscle thickness CV (%) : Male	19	Ileum III pH High Fat Fed	7.1
						Dermis regional blood flow scalar : Male	0.63	Ileum III CV pH High Fat Fed (%)	7
						Dermis regional blood flow scalar CV (%) : Male	0	Ileum III pH Fed	7.1
						Subcutis regional blood flow scalar : Male	1	Ileum III CV pH Fed (%)	7
						Subcutis regional blood flow scalar CV (%) : Male	0	Ileum III pH Low Fat Fed	7.1
						Muscle regional blood flow scalar : Male	1	Ileum III CV pH Low Fat Fed (%)	7
						Muscle regional blood flow scalar CV (%) : Male	0	Ileum III pH Fasted	7.1
								Ileum III CV pH Fasted (%)	7
						MPMLA - Forehead		Ileum III Bicarbonate Buffer Concentration Fasted (mM)	30
						Skin surface pH : Female	5	Ileum III Bicarbonate Buffer Concentration CV Fasted (%)	30
						Skin surface pH CV (%) : Female	8.9	Ileum III Bicarbonate Buffer Concentration Fed (mM)	30
						Skin temperature °C : Female	32	Ileum III Bicarbonate Buffer Concentration CV Fed (%)	30
						Skin temperature CV (%) : Female	0	Ileum III Luminal Fluid Velocity Fasted (m/s)	0.0013
						Shape of corneocyte : Male	Cuboid (brick)	Ileum III Luminal Fluid Velocity CV Fasted (%)	56
						Shape of corneocyte : Female	Cuboid (brick)	Ileum III Luminal Fluid Velocity Fed (m/s)	0.0013
						Number of SC layers : Female	12	Ileum III Luminal Fluid Velocity CV Fed (%)	56
						Number of SC layers CV (%) : Female	8.4	Ileum III Endogenous Ion Hydrochloric Mean (mM)	84
						Water density gm/cm3 : Female	1	Ileum III Endogenous Ion Hydrochloric CV (%)	15.1
						Water density CV (%) : Female	0	Ileum III Endogenous Ion Hydrochloric Min (mM)	59.6
						SC lipids density gm/cm3 : Female	0.9	Ileum III Endogenous Ion Hydrochloric Max (mM)	116.7
						SC lipids density CV (%) : Female	0	Ileum III Endogenous Ion Sodium Mean (mM)	128.9
						SC proteins density gm/cm3 : Female	1.37	Ileum III Endogenous Ion Sodium CV (%)	9.2
						SC proteins density CV (%) : Female	0	Ileum III Endogenous Ion Sodium Min (mM)	101.5
						Intercellular lipid thickness of SC µm : Female	0.091	Ileum III Endogenous Ion Sodium Max (mM)	162.5
						Intercellular lipid thickness of SC CV (%) : Female	0	Ileum III Endogenous Ion Potassium Mean (mM)	6.3
						Tortuosity : Female	User Defined	Ileum III Endogenous Ion Potassium CV (%)	38.9
						Tortuosity of lipid diffusion pathway of SC : Female	12.7	Ileum III Endogenous Ion Potassium Min (mM)	4.7
						Tortuosity of lipid diffusion pathway of SC CV (%) : Female	18	Ileum III Endogenous Ion Potassium Max (mM)	8.3
						Hair follicle diameter µm : Female	65.4	Ileum III Endogenous Ion Calcium Mean (mM)	0.5
						Hair follicle diameter CV (%) : Female	83	Ileum III Endogenous Ion Calcium CV (%)	60
						Hair follicle density N/cm2 : Female	292	Ileum III Endogenous Ion Calcium Min (mM)	0.1
						Hair follicle density CV (%) : Female	16	Ileum III Endogenous Ion Calcium Max (mM)	1.3
						Hair follicle depth µm : Female	204.8	Ileum III Endogenous Ion Generic Cation Mean (mM)	1
						Hair follicle depth CV (%) : Female	0	Ileum III Endogenous Ion Generic Cation CV (%)	0
						Hair shaft diameter µm : Female	15.9	Ileum III Endogenous Ion Generic Cation Min (mM)	0.01
						Hair shaft diameter CV (%) : Female	57	Ileum III Endogenous Ion Generic Cation Max (mM)	1000
						Sebum viscosity centipose : Female	40	Ileum III Endogenous Ion Generic Anion Mean (mM)	1
						Sebum viscosity CV (%) : Female	0	Ileum III Endogenous Ion Generic Anion CV (%)	0
						Corneocyte pH [top] : Female	6.8	Ileum III Endogenous Ion Generic Anion Min (mM)	0.01
						Corneocyte pH [top] CV (%) : Female	6.8	Ileum III Endogenous Ion Generic Anion Max (mM)	1000
						Corneocyte thickness [top] µm : Female	0.71	Ileum III Fluid Viscosity Fasted (cP)	3
						Corneocyte thickness [top] CV (%) : Female	36	Ileum III Fluid Viscosity CV Fasted (%)	71
						Corneocyte width [top] µm : Female	27.7	Ileum III Fluid Viscosity Fed (cP)	3
						Corneocyte width [top] CV (%) : Female	9.2	Ileum III Fluid Viscosity CV Fed (%)	71
						Corneocyte length [top] µm : Female	34.2	Ileum III CMC fasted (mM)	1
						Corneocyte length [top] CV (%) : Female	4.1	Ileum III CMC fed (mM)	1
						Hydration level (% water volume) [top] : Female	35.5	Ileum III Bile fasted (mM)	1.25
						Hydration level (% water volume) [top] CV (%) : Female	17	Ileum III Bile fasted CV (%)	30
						SC lipid viscosity [top] centipose : Female	75	Ileum III Bile fed (mM)	8.06
						SC lipid viscosity [top] CV (%) : Female	0	Ileum III Bile fed CV (%)	65
						Corneocyte pH [upper mid] : Female	6.8	Ileum III Channel Depth Mean (µm)	289.94
						Corneocyte pH [upper mid] CV (%) : Female	6.8	Ileum III Channel Depth CV (%)	49.37
						Corneocyte thickness [upper mid] µm : Female	0.81	Ileum III Channel Width Mean (µm)	56.19
						Corneocyte thickness [upper mid] CV (%) : Female	36	Ileum III Channel Width CV (%)	30
						Corneocyte width [upper mid] µm : Female	27.7	Ileum III Mean Thickness Mean (µm)	127
						Corneocyte width [upper mid] CV (%) : Female	9.2	Ileum III Mean Thickness CV (%)	30
						Corneocyte length [upper mid] µm : Female	34.2	Ileum III Fold Expansion Mean	1.08
						Corneocyte length [upper mid] CV (%) : Female	4.1	Ileum III Fold Expansion CV (%)	16.07
						Hydration level (% water volume) [upper mid] : Female	46.1	Ileum III Pore Radius Mean	8.6
						Hydration level (% water volume) [upper mid] CV (%) : Female	11	Ileum III Pore Radius CV (%)	0
						SC lipid viscosity [upper mid] centipose : Female	75	Ileum III Unstirred Layer Thickness Mean (µm)	480
						SC lipid viscosity [upper mid] CV (%) : Female	0	Ileum III Unstirred Layer Thickness CV (%)	10
						Corneocyte pH [lower mid] : Female	6.8	Ileum III Unstirred Layer pH	6.5
						Corneocyte pH [lower mid] CV (%) : Female	6.8	Ileum III Unstirred Layer CV (%)	0.5
						Corneocyte thickness [lower mid] µm : Female	0.91	Ileum III ABCB1 (P-gp/MDR1) (Relative values)	1.52
						Corneocyte thickness [lower mid] CV (%) : Female	36	Ileum III ABCC1 (MRP1) (Relative values)	0.89
						Corneocyte width [lower mid] µm : Female	27.7	Ileum III ABCC2 (MRP2) (Relative values)	0.6
						Corneocyte width [lower mid] CV (%) : Female	9.2	Ileum III ABCC3 (MRP3) (Relative values)	1.6
						Corneocyte length [lower mid] µm : Female	34.2	Ileum III ABCC4 (MRP4) (Relative values)	1.2
						Corneocyte length [lower mid] CV (%) : Female	4.1	Ileum III ABCG2 (BCRP) (Relative values)	0.78
						Hydration level (% water volume) [lower mid] : Female	56.75	Ileum III SLC2A2 (GLUT2) (Relative values)	1
						Hydration level (% water volume) [lower mid] CV (%) : Female	7	Ileum III SLC10A2 (ASBT/IBAT) (Relative values)	109.18
						SC lipid viscosity [lower mid] centipose : Female	75	Ileum III SLC15A1 (PEPT1) (Relative values)	1.24
						SC lipid viscosity [lower mid] CV (%) : Female	0	Ileum III SLC16A1 (MCT1) (Relative values)	1.29
						Corneocyte pH [bottom] : Female	6.8	Ileum III SLCO2B1 (OATP2B1) (Relative values)	1.28
						Corneocyte pH [bottom] CV (%) : Female	6.8	Ileum III SLCO4C1 (OATP4C1) (Relative values)	1
						Corneocyte thickness [bottom] µm : Female	1.03	Ileum III SLC22A1 (OCT1) (Relative values)	1.3
						Corneocyte thickness [bottom] CV (%) : Female	36	Ileum III SLC22A3 (OCT3) (Relative values)	1.23
						Corneocyte width [bottom] µm : Female	27.7	Ileum III SLC22A4 (OCTN1) (Relative values)	0.8
						Corneocyte width [bottom] CV (%) : Female	9.2	Ileum III SLC51A/B (OST-α/β) (Relative values)	0.93
						Corneocyte length [bottom] µm : Female	34.2	Ileum III Apical Influx (Intestine) (Relative values)	1
						Corneocyte length [bottom] CV (%) : Female	4.1	Ileum III Apical Efflux (Intestine) (Relative values)	1
						Hydration level (% water volume) [bottom] : Female	67.4	Ileum III Basolateral Influx (Intestine) (Relative values)	1
						Hydration level (% water volume) [bottom] CV (%) : Female	4	Ileum III Basolateral Efflux (Intestine) (Relative values)	1
						SC lipid viscosity [bottom] centipose : Female	75	Ileum IV Blood Flow (Qvilli %)	10.7
						SC lipid viscosity [bottom] CV (%) : Female	0	Ileum IV Transit Time (% Total)	15.2
						Viable Epidermis thickness µm : Female	50.05	Ileum IV CYP3A (% Total)	7.94
						Viable Epidermis thickness CV (%) : Female	7	Ileum IV S9PPI (% Total)	7.83
						Dermis thickness µm : Female	1250	Ileum IV MPPI/CYP (% Total)	7.94
						Dermis thickness CV (%) : Female	45	Ileum IV CPPI (% Total)	7.83
						Subcutis thickness mm : Female	1.91	Ileum IV pH High Fat Fed	7.3
						Subcutis thickness CV (%) : Female	55.7	Ileum IV CV pH High Fat Fed (%)	6
						Muscle thickness mm : Female	1.37	Ileum IV pH Fed	7.3
						Muscle thickness CV (%) : Female	4.38	Ileum IV CV pH Fed (%)	6
						Dermis regional blood flow scalar : Female	2.13	Ileum IV pH Low Fat Fed	7.3
						Dermis regional blood flow scalar CV (%) : Female	0	Ileum IV CV pH Low Fat Fed (%)	6
						Subcutis regional blood flow scalar : Female	1	Ileum IV pH Fasted	7.3
						Subcutis regional blood flow scalar CV (%) : Female	0	Ileum IV CV pH Fasted (%)	6
						Muscle regional blood flow scalar : Female	1	Ileum IV Bicarbonate Buffer Concentration Fasted (mM)	30
						Muscle regional blood flow scalar CV (%) : Female	0	Ileum IV Bicarbonate Buffer Concentration CV Fasted (%)	30
								Ileum IV Bicarbonate Buffer Concentration Fed (mM)	30
						MPMLA - Forearm Inner (volar)		Ileum IV Bicarbonate Buffer Concentration CV Fed (%)	30
						Skin surface pH : Female	5.2	Ileum IV Luminal Fluid Velocity Fasted (m/s)	0.0013
						Skin surface pH CV (%) : Female	8.1	Ileum IV Luminal Fluid Velocity CV Fasted (%)	56
						Skin temperature °C : Female	32	Ileum IV Luminal Fluid Velocity Fed (m/s)	0.0013
						Skin temperature CV (%) : Female	0	Ileum IV Luminal Fluid Velocity CV Fed (%)	56
						Shape of corneocyte : Male	Cuboid (brick)	Ileum IV Endogenous Ion Hydrochloric Mean (mM)	67.4
						Shape of corneocyte : Female	Cuboid (brick)	Ileum IV Endogenous Ion Hydrochloric CV (%)	15.1
						Number of SC layers : Female	22	Ileum IV Endogenous Ion Hydrochloric Min (mM)	58
						Number of SC layers CV (%) : Female	30.3	Ileum IV Endogenous Ion Hydrochloric Max (mM)	79
						Water density gm/cm3 : Female	1	Ileum IV Endogenous Ion Sodium Mean (mM)	127.2
						Water density CV (%) : Female	0	Ileum IV Endogenous Ion Sodium CV (%)	9.2
						SC lipids density gm/cm3 : Female	0.9	Ileum IV Endogenous Ion Sodium Min (mM)	112
						SC lipids density CV (%) : Female	0	Ileum IV Endogenous Ion Sodium Max (mM)	138
						SC proteins density gm/cm3 : Female	1.37	Ileum IV Endogenous Ion Potassium Mean (mM)	5.9
						SC proteins density CV (%) : Female	0	Ileum IV Endogenous Ion Potassium CV (%)	38.9
						Intercellular lipid thickness of SC µm : Female	0.091	Ileum IV Endogenous Ion Potassium Min (mM)	5.3
						Intercellular lipid thickness of SC CV (%) : Female	0	Ileum IV Endogenous Ion Potassium Max (mM)	6.5
						Tortuosity : Female	User Defined	Ileum IV Endogenous Ion Calcium Mean (mM)	0.5
						Tortuosity of lipid diffusion pathway of SC : Female	12.7	Ileum IV Endogenous Ion Calcium CV (%)	60
						Tortuosity of lipid diffusion pathway of SC CV (%) : Female	18	Ileum IV Endogenous Ion Calcium Min (mM)	0.1
						Hair follicle diameter µm : Female	77.7	Ileum IV Endogenous Ion Calcium Max (mM)	1.3
						Hair follicle diameter CV (%) : Female	32	Ileum IV Endogenous Ion Generic Cation Mean (mM)	1
						Hair follicle density N/cm2 : Female	18	Ileum IV Endogenous Ion Generic Cation CV (%)	0
						Hair follicle density CV (%) : Female	39	Ileum IV Endogenous Ion Generic Cation Min (mM)	0.01
						Hair follicle depth µm : Female	109.5	Ileum IV Endogenous Ion Generic Cation Max (mM)	1000
						Hair follicle depth CV (%) : Female	0	Ileum IV Endogenous Ion Generic Anion Mean (mM)	1
						Hair shaft diameter µm : Female	18	Ileum IV Endogenous Ion Generic Anion CV (%)	0
						Hair shaft diameter CV (%) : Female	34	Ileum IV Endogenous Ion Generic Anion Min (mM)	0.01
						Sebum viscosity centipose : Female	40	Ileum IV Endogenous Ion Generic Anion Max (mM)	1000
						Sebum viscosity CV (%) : Female	0	Ileum IV Fluid Viscosity Fasted (cP)	3
						Corneocyte pH [top] : Female	6.8	Ileum IV Fluid Viscosity CV Fasted (%)	71
						Corneocyte pH [top] CV (%) : Female	6.8	Ileum IV Fluid Viscosity Fed (cP)	3
						Corneocyte thickness [top] µm : Female	0.59	Ileum IV Fluid Viscosity CV Fed (%)	71
						Corneocyte thickness [top] CV (%) : Female	22	Ileum IV CMC fasted (mM)	1
						Corneocyte width [top] µm : Female	29.6	Ileum IV CMC fed (mM)	1
						Corneocyte width [top] CV (%) : Female	5.9	Ileum IV Bile fasted (mM)	1.25
						Corneocyte length [top] µm : Female	36.4	Ileum IV Bile fasted CV (%)	30
						Corneocyte length [top] CV (%) : Female	5.7	Ileum IV Bile fed (mM)	5.96
						Hydration level (% water volume) [top] : Female	33.9	Ileum IV Bile fed CV (%)	65
						Hydration level (% water volume) [top] CV (%) : Female	9	Ileum IV Channel Depth Mean (µm)	289.94
						SC lipid viscosity [top] centipose : Female	75	Ileum IV Channel Depth CV (%)	49.37
						SC lipid viscosity [top] CV (%) : Female	0	Ileum IV Channel Width Mean (µm)	56.19
						Corneocyte pH [upper mid] : Female	6.8	Ileum IV Channel Width CV (%)	30
						Corneocyte pH [upper mid] CV (%) : Female	6.8	Ileum IV Mean Thickness Mean (µm)	127
						Corneocyte thickness [upper mid] µm : Female	0.67	Ileum IV Mean Thickness CV (%)	30
						Corneocyte thickness [upper mid] CV (%) : Female	22	Ileum IV Fold Expansion Mean	1.04
						Corneocyte width [upper mid] µm : Female	29.6	Ileum IV Fold Expansion CV (%)	12.4
						Corneocyte width [upper mid] CV (%) : Female	5.9	Ileum IV Pore Radius Mean	8.6
						Corneocyte length [upper mid] µm : Female	36.4	Ileum IV Pore Radius CV (%)	0
						Corneocyte length [upper mid] CV (%) : Female	5.7	Ileum IV Unstirred Layer Thickness Mean (µm)	480
						Hydration level (% water volume) [upper mid] : Female	44.6987	Ileum IV Unstirred Layer Thickness CV (%)	10
						Hydration level (% water volume) [upper mid] CV (%) : Female	6	Ileum IV Unstirred Layer pH	6.5
						SC lipid viscosity [upper mid] centipose : Female	75	Ileum IV Unstirred Layer CV (%)	0.5
						SC lipid viscosity [upper mid] CV (%) : Female	0	Ileum IV ABCB1 (P-gp/MDR1) (Relative values)	1.51
						Corneocyte pH [lower mid] : Female	6.8	Ileum IV ABCC1 (MRP1) (Relative values)	0.89
						Corneocyte pH [lower mid] CV (%) : Female	6.8	Ileum IV ABCC2 (MRP2) (Relative values)	0.6
						Corneocyte thickness [lower mid] µm : Female	0.76	Ileum IV ABCC3 (MRP3) (Relative values)	1.6
						Corneocyte thickness [lower mid] CV (%) : Female	22	Ileum IV ABCC4 (MRP4) (Relative values)	1.2
						Corneocyte width [lower mid] µm : Female	29.6	Ileum IV ABCG2 (BCRP) (Relative values)	0.78
						Corneocyte width [lower mid] CV (%) : Female	5.9	Ileum IV SLC2A2 (GLUT2) (Relative values)	1
						Corneocyte length [lower mid] µm : Female	36.4	Ileum IV SLC10A2 (ASBT/IBAT) (Relative values)	108
						Corneocyte length [lower mid] CV (%) : Female	5.7	Ileum IV SLC15A1 (PEPT1) (Relative values)	1.24
						Hydration level (% water volume) [lower mid] : Female	55.5388	Ileum IV SLC16A1 (MCT1) (Relative values)	1.29
						Hydration level (% water volume) [lower mid] CV (%) : Female	5	Ileum IV SLCO2B1 (OATP2B1) (Relative values)	1.28
						SC lipid viscosity [lower mid] centipose : Female	75	Ileum IV SLCO4C1 (OATP4C1) (Relative values)	1
						SC lipid viscosity [lower mid] CV (%) : Female	0	Ileum IV SLC22A1 (OCT1) (Relative values)	1.3
						Corneocyte pH [bottom] : Female	6.8	Ileum IV SLC22A3 (OCT3) (Relative values)	1.23
						Corneocyte pH [bottom] CV (%) : Female	6.8	Ileum IV SLC22A4 (OCTN1) (Relative values)	0.8
						Corneocyte thickness [bottom] µm : Female	0.86	Ileum IV SLC51A/B (OST-α/β) (Relative values)	0.93
						Corneocyte thickness [bottom] CV (%) : Female	22	Ileum IV Apical Influx (Intestine) (Relative values)	1
						Corneocyte width [bottom] µm : Female	29.6	Ileum IV Apical Efflux (Intestine) (Relative values)	1
						Corneocyte width [bottom] CV (%) : Female	5.9	Ileum IV Basolateral Influx (Intestine) (Relative values)	1
						Corneocyte length [bottom] µm : Female	36.4	Ileum IV Basolateral Efflux (Intestine) (Relative values)	1
						Corneocyte length [bottom] CV (%) : Female	5.7	Colon pH High Fat Fed	6.33
						Hydration level (% water volume) [bottom] : Female	66.4	Colon CV pH High Fat Fed (%)	11.78
						Hydration level (% water volume) [bottom] CV (%) : Female	4	Colon pH Fed	6.33
						SC lipid viscosity [bottom] centipose : Female	75	Colon CV pH Fed (%)	12
						SC lipid viscosity [bottom] CV (%) : Female	0	Colon pH Low Fat Fed	6.33
						Viable Epidermis thickness µm : Female	41.9655	Colon CV pH Low Fat Fed (%)	11.78
						Viable Epidermis thickness CV (%) : Female	19	Colon pH Fasted	6.6
						Dermis thickness µm : Female	1240	Colon CV pH Fasted (%)	13
						Dermis thickness CV (%) : Female	20	Colon Bicarbonate Buffer Concentration Fasted (mM)	90.87
						Subcutis thickness mm : Female	1.91	Colon Bicarbonate Buffer Concentration CV Fasted (%)	30
						Subcutis thickness CV (%) : Female	55.7	Colon Bicarbonate Buffer Concentration Fed (mM)	44.43
						Muscle thickness mm : Female	23.81	Colon Bicarbonate Buffer Concentration CV Fed (%)	30
						Muscle thickness CV (%) : Female	14.85	Colon Luminal Fluid Velocity Fasted (m/s)	0.0013
						Dermis regional blood flow scalar : Female	0.909226	Colon Luminal Fluid Velocity CV Fasted (%)	56
						Dermis regional blood flow scalar CV (%) : Female	0	Colon Luminal Fluid Velocity Fed (m/s)	0.0013
						Subcutis regional blood flow scalar : Female	1	Colon Luminal Fluid Velocity CV Fed (%)	56
						Subcutis regional blood flow scalar CV (%) : Female	0	Colon Endogenous Ion Hydrochloric Mean (mM)	14
						Muscle regional blood flow scalar : Female	1	Colon Endogenous Ion Hydrochloric CV (%)	13
						Muscle regional blood flow scalar CV (%) : Female	0	Colon Endogenous Ion Hydrochloric Min (mM)	7
								Colon Endogenous Ion Hydrochloric Max (mM)	20
						MPMLA - Forearm Outer (dorsal)		Colon Endogenous Ion Sodium Mean (mM)	30
						Skin surface pH : Female	5.2	Colon Endogenous Ion Sodium CV (%)	42
						Skin surface pH CV (%) : Female	8.1	Colon Endogenous Ion Sodium Min (mM)	6
						Skin temperature °C : Female	32	Colon Endogenous Ion Sodium Max (mM)	93
						Skin temperature CV (%) : Female	0	Colon Endogenous Ion Potassium Mean (mM)	77
						Shape of corneocyte : Male	Cuboid (brick)	Colon Endogenous Ion Potassium CV (%)	11
						Shape of corneocyte : Female	Cuboid (brick)	Colon Endogenous Ion Potassium Min (mM)	40
						Number of SC layers : Female	22	Colon Endogenous Ion Potassium Max (mM)	108
						Number of SC layers CV (%) : Female	30.3	Colon Endogenous Ion Calcium Mean (mM)	20
						Water density gm/cm3 : Female	1	Colon Endogenous Ion Calcium CV (%)	34
						Water density CV (%) : Female	0	Colon Endogenous Ion Calcium Min (mM)	7
						SC lipids density gm/cm3 : Female	0.9	Colon Endogenous Ion Calcium Max (mM)	85
						SC lipids density CV (%) : Female	0	Colon Endogenous Ion Generic Cation Mean (mM)	1
						SC proteins density gm/cm3 : Female	1.37	Colon Endogenous Ion Generic Cation CV (%)	0
						SC proteins density CV (%) : Female	0	Colon Endogenous Ion Generic Cation Min (mM)	0.01
						Intercellular lipid thickness of SC µm : Female	0.091	Colon Endogenous Ion Generic Cation Max (mM)	1000
						Intercellular lipid thickness of SC CV (%) : Female	0	Colon Endogenous Ion Generic Anion Mean (mM)	1
						Tortuosity : Female	User Defined	Colon Endogenous Ion Generic Anion CV (%)	0
						Tortuosity of lipid diffusion pathway of SC : Female	12.7	Colon Endogenous Ion Generic Anion Min (mM)	0.01
						Tortuosity of lipid diffusion pathway of SC CV (%) : Female	18	Colon Endogenous Ion Generic Anion Max (mM)	1000
						Hair follicle diameter µm : Female	77.7	Colon Fluid Viscosity Fasted (cP)	3
						Hair follicle diameter CV (%) : Female	32	Colon Fluid Viscosity CV Fasted (%)	71
						Hair follicle density N/cm2 : Female	18	Colon Fluid Viscosity Fed (cP)	3
						Hair follicle density CV (%) : Female	39	Colon Fluid Viscosity CV Fed (%)	71
						Hair follicle depth µm : Female	109.5	Colon CMC fasted (mM)	1
						Hair follicle depth CV (%) : Female	0	Colon CMC fed (mM)	1
						Hair shaft diameter µm : Female	18	Colon Bile fasted (mM)	0.12
						Hair shaft diameter CV (%) : Female	34	Colon Bile fasted CV (%)	104
						Sebum viscosity centipose : Female	40	Colon Bile fed (mM)	0.59
						Sebum viscosity CV (%) : Female	0	Colon Bile fed CV (%)	70
						Corneocyte pH [top] : Female	6.8	Colon Fold Expansion Mean	1
						Corneocyte pH [top] CV (%) : Female	6.8	Colon Fold Expansion CV (%)	0
						Corneocyte thickness [top] µm : Female	0.69	Colon Pore Radius Mean	8.6
						Corneocyte thickness [top] CV (%) : Female	22	Colon Pore Radius CV (%)	0
						Corneocyte width [top] µm : Female	29.6	Colon Unstirred Layer Thickness Mean (µm)	830
						Corneocyte width [top] CV (%) : Female	5.9	Colon Unstirred Layer Thickness CV (%)	13
						Corneocyte length [top] µm : Female	36.4	Colon Unstirred Layer pH	6.5
						Corneocyte length [top] CV (%) : Female	5.7	Colon Unstirred Layer CV (%)	0.5
						Hydration level (% water volume) [top] : Female	33.9	Colon ABCB1 (P-gp/MDR1) (Relative values)	0.57
						Hydration level (% water volume) [top] CV (%) : Female	9	Colon ABCC1 (MRP1) (Relative values)	0.93
						SC lipid viscosity [top] centipose : Female	75	Colon ABCC2 (MRP2) (Relative values)	0.02
						SC lipid viscosity [top] CV (%) : Female	0	Colon ABCC3 (MRP3) (Relative values)	5.95
						Corneocyte pH [upper mid] : Female	6.8	Colon ABCC4 (MRP4) (Relative values)	1.76
						Corneocyte pH [upper mid] CV (%) : Female	6.8	Colon ABCG2 (BCRP) (Relative values)	0.57
						Corneocyte thickness [upper mid] µm : Female	0.79	Colon SLC2A2 (GLUT2) (Relative values)	1
						Corneocyte thickness [upper mid] CV (%) : Female	22	Colon SLC10A2 (ASBT/IBAT) (Relative values)	1.1
						Corneocyte width [upper mid] µm : Female	29.6	Colon SLC15A1 (PEPT1) (Relative values)	0.03
						Corneocyte width [upper mid] CV (%) : Female	5.9	Colon SLC16A1 (MCT1) (Relative values)	4.72
						Corneocyte length [upper mid] µm : Female	36.4	Colon SLCO2B1 (OATP2B1) (Relative values)	1.06
						Corneocyte length [upper mid] CV (%) : Female	5.7	Colon SLCO4C1 (OATP4C1) (Relative values)	1
						Hydration level (% water volume) [upper mid] : Female	44.6987	Colon SLC22A1 (OCT1) (Relative values)	2.77
						Hydration level (% water volume) [upper mid] CV (%) : Female	6	Colon SLC22A3 (OCT3) (Relative values)	1.88
						SC lipid viscosity [upper mid] centipose : Female	75	Colon SLC22A4 (OCTN1) (Relative values)	0.24
						SC lipid viscosity [upper mid] CV (%) : Female	0	Colon SLC51A/B (OST-α/β) (Relative values)	0.71
						Corneocyte pH [lower mid] : Female	6.8	Colon Apical Influx (Intestine) (Relative values)	1
						Corneocyte pH [lower mid] CV (%) : Female	6.8	Colon Apical Efflux (Intestine) (Relative values)	1
						Corneocyte thickness [lower mid] µm : Female	0.89	Colon Basolateral Influx (Intestine) (Relative values)	1
						Corneocyte thickness [lower mid] CV (%) : Female	22	Colon Basolateral Efflux (Intestine) (Relative values)	1
						Corneocyte width [lower mid] µm : Female	29.6	Luminal Fluid Density (mg/mL)	993.32
						Corneocyte width [lower mid] CV (%) : Female	5.9	Abundance : ABCB1 (P-gp/MDR1) ET Mean	1
						Corneocyte length [lower mid] µm : Female	36.4	Abundance : ABCB1 (P-gp/MDR1) ET CV (%)	65
						Corneocyte length [lower mid] CV (%) : Female	5.7	Abundance : ABCB1 (P-gp/MDR1) PT Mean	0
						Hydration level (% water volume) [lower mid] : Female	55.5388	Abundance : ABCB1 (P-gp/MDR1) PT CV (%)	0
						Hydration level (% water volume) [lower mid] CV (%) : Female	5	Abundance : ABCB1 (P-gp/MDR1) IT Mean	0
						SC lipid viscosity [lower mid] centipose : Female	75	Abundance : ABCB1 (P-gp/MDR1) IT CV (%)	0
						SC lipid viscosity [lower mid] CV (%) : Female	0	Abundance : ABCB1 (P-gp/MDR1) UT Mean	0
						Corneocyte pH [bottom] : Female	6.8	Abundance : ABCB1 (P-gp/MDR1) UT CV (%)	0
						Corneocyte pH [bottom] CV (%) : Female	6.8	Abundance : ABCC1 (MRP1) ET Mean	1
						Corneocyte thickness [bottom] µm : Female	1	Abundance : ABCC1 (MRP1) ET CV (%)	88
						Corneocyte thickness [bottom] CV (%) : Female	22	Abundance : ABCC1 (MRP1) PT Mean	0
						Corneocyte width [bottom] µm : Female	29.6	Abundance : ABCC1 (MRP1) PT CV (%)	0
						Corneocyte width [bottom] CV (%) : Female	5.9	Abundance : ABCC1 (MRP1) IT Mean	0
						Corneocyte length [bottom] µm : Female	36.4	Abundance : ABCC1 (MRP1) IT CV (%)	0
						Corneocyte length [bottom] CV (%) : Female	5.7	Abundance : ABCC1 (MRP1) UT Mean	0
						Hydration level (% water volume) [bottom] : Female	66.4	Abundance : ABCC1 (MRP1) UT CV (%)	0
						Hydration level (% water volume) [bottom] CV (%) : Female	4	Abundance : ABCC2 (MRP2) ET Mean	1
						SC lipid viscosity [bottom] centipose : Female	75	Abundance : ABCC2 (MRP2) ET CV (%)	79
						SC lipid viscosity [bottom] CV (%) : Female	0	Abundance : ABCC2 (MRP2) PT Mean	0
						Viable Epidermis thickness µm : Female	53.5684	Abundance : ABCC2 (MRP2) PT CV (%)	0
						Viable Epidermis thickness CV (%) : Female	21	Abundance : ABCC2 (MRP2) IT Mean	0
						Dermis thickness µm : Female	1240	Abundance : ABCC2 (MRP2) IT CV (%)	0
						Dermis thickness CV (%) : Female	20	Abundance : ABCC2 (MRP2) UT Mean	0
						Subcutis thickness mm : Female	1.91	Abundance : ABCC2 (MRP2) UT CV (%)	0
						Subcutis thickness CV (%) : Female	55.7	Abundance : ABCC3 (MRP3) ET Mean	1
						Muscle thickness mm : Female	23.81	Abundance : ABCC3 (MRP3) ET CV (%)	64
						Muscle thickness CV (%) : Female	14.85	Abundance : ABCC3 (MRP3) PT Mean	0
						Dermis regional blood flow scalar : Female	0.5875	Abundance : ABCC3 (MRP3) PT CV (%)	0
						Dermis regional blood flow scalar CV (%) : Female	0	Abundance : ABCC3 (MRP3) IT Mean	0
						Subcutis regional blood flow scalar : Female	1	Abundance : ABCC3 (MRP3) IT CV (%)	0
						Subcutis regional blood flow scalar CV (%) : Female	0	Abundance : ABCC3 (MRP3) UT Mean	0
						Muscle regional blood flow scalar : Female	1	Abundance : ABCC3 (MRP3) UT CV (%)	0
						Muscle regional blood flow scalar CV (%) : Female	0	Abundance : ABCC4 (MRP4) ET Mean	1
								Abundance : ABCC4 (MRP4) ET CV (%)	106
						MPMLA - Upper Arm		Abundance : ABCC4 (MRP4) PT Mean	0
						Skin surface pH : Female	5.5	Abundance : ABCC4 (MRP4) PT CV (%)	0
						Skin surface pH CV (%) : Female	11.1	Abundance : ABCC4 (MRP4) IT Mean	0
						Skin temperature °C : Female	32	Abundance : ABCC4 (MRP4) IT CV (%)	0
						Skin temperature CV (%) : Female	0	Abundance : ABCC4 (MRP4) UT Mean	0
						Shape of corneocyte : Male	Cuboid (brick)	Abundance : ABCC4 (MRP4) UT CV (%)	0
						Shape of corneocyte : Female	Cuboid (brick)	Abundance : ABCG2 (BCRP) ET Mean	1
						Number of SC layers : Female	18	Abundance : ABCG2 (BCRP) ET CV (%)	63
						Number of SC layers CV (%) : Female	21.6	Abundance : ABCG2 (BCRP) PT Mean	0.37
						Water density gm/cm3 : Female	1	Abundance : ABCG2 (BCRP) PT CV (%)	63
						Water density CV (%) : Female	0	Abundance : ABCG2 (BCRP) IT Mean	0.67
						SC lipids density gm/cm3 : Female	0.9	Abundance : ABCG2 (BCRP) IT CV (%)	63
						SC lipids density CV (%) : Female	0	Abundance : ABCG2 (BCRP) UT Mean	0
						SC proteins density gm/cm3 : Female	1.37	Abundance : ABCG2 (BCRP) UT CV (%)	0
						SC proteins density CV (%) : Female	0	Abundance : SLC2A2 (GLUT2) ET Mean	1
						Intercellular lipid thickness of SC µm : Female	0.091	Abundance : SLC2A2 (GLUT2) ET CV (%)	31
						Intercellular lipid thickness of SC CV (%) : Female	0	Abundance : SLC2A2 (GLUT2) PT Mean	0
						Tortuosity : Female	User Defined	Abundance : SLC2A2 (GLUT2) PT CV (%)	0
						Tortuosity of lipid diffusion pathway of SC : Female	12.7	Abundance : SLC2A2 (GLUT2) IT Mean	0
						Tortuosity of lipid diffusion pathway of SC CV (%) : Female	18	Abundance : SLC2A2 (GLUT2) IT CV (%)	0
						Hair follicle diameter µm : Female	88.8	Abundance : SLC2A2 (GLUT2) UT Mean	0
						Hair follicle diameter CV (%) : Female	33	Abundance : SLC2A2 (GLUT2) UT CV (%)	0
						Hair follicle density N/cm2 : Female	32	Abundance : SLC10A2 (ASBT/IBAT) ET Mean	1
						Hair follicle density CV (%) : Female	28	Abundance : SLC10A2 (ASBT/IBAT) ET CV (%)	43
						Hair follicle depth µm : Female	256.7	Abundance : SLC10A2 (ASBT/IBAT) PT Mean	0
						Hair follicle depth CV (%) : Female	0	Abundance : SLC10A2 (ASBT/IBAT) PT CV (%)	0
						Hair shaft diameter µm : Female	16.8	Abundance : SLC10A2 (ASBT/IBAT) IT Mean	0
						Hair shaft diameter CV (%) : Female	37	Abundance : SLC10A2 (ASBT/IBAT) IT CV (%)	0
						Sebum viscosity centipose : Female	40	Abundance : SLC10A2 (ASBT/IBAT) UT Mean	0
						Sebum viscosity CV (%) : Female	0	Abundance : SLC10A2 (ASBT/IBAT) UT CV (%)	0
						Corneocyte pH [top] : Female	6.8	Abundance : SLC15A1 (PEPT1) ET Mean	1
						Corneocyte pH [top] CV (%) : Female	6.8	Abundance : SLC15A1 (PEPT1) ET CV (%)	41
						Corneocyte thickness [top] µm : Female	0.71	Abundance : SLC15A1 (PEPT1) PT Mean	0
						Corneocyte thickness [top] CV (%) : Female	11	Abundance : SLC15A1 (PEPT1) PT CV (%)	0
						Corneocyte width [top] µm : Female	33.2	Abundance : SLC15A1 (PEPT1) IT Mean	0
						Corneocyte width [top] CV (%) : Female	10.4	Abundance : SLC15A1 (PEPT1) IT CV (%)	0
						Corneocyte length [top] µm : Female	40.4	Abundance : SLC15A1 (PEPT1) UT Mean	0
						Corneocyte length [top] CV (%) : Female	6.8	Abundance : SLC15A1 (PEPT1) UT CV (%)	0
						Hydration level (% water volume) [top] : Female	33.6	Abundance : SLC16A1 (MCT1) ET Mean	1
						Hydration level (% water volume) [top] CV (%) : Female	11	Abundance : SLC16A1 (MCT1) ET CV (%)	75
						SC lipid viscosity [top] centipose : Female	75	Abundance : SLC16A1 (MCT1) PT Mean	0
						SC lipid viscosity [top] CV (%) : Female	0	Abundance : SLC16A1 (MCT1) PT CV (%)	0
						Corneocyte pH [upper mid] : Female	6.8	Abundance : SLC16A1 (MCT1) IT Mean	0
						Corneocyte pH [upper mid] CV (%) : Female	6.8	Abundance : SLC16A1 (MCT1) IT CV (%)	0
						Corneocyte thickness [upper mid] µm : Female	0.81	Abundance : SLC16A1 (MCT1) UT Mean	0
						Corneocyte thickness [upper mid] CV (%) : Female	11	Abundance : SLC16A1 (MCT1) UT CV (%)	0
						Corneocyte width [upper mid] µm : Female	33.2	Abundance : SLCO2B1 (OATP2B1) ET Mean	1
						Corneocyte width [upper mid] CV (%) : Female	10.4	Abundance : SLCO2B1 (OATP2B1) ET CV (%)	74
						Corneocyte length [upper mid] µm : Female	40.4	Abundance : SLCO2B1 (OATP2B1) PT Mean	0
						Corneocyte length [upper mid] CV (%) : Female	6.8	Abundance : SLCO2B1 (OATP2B1) PT CV (%)	0
						Hydration level (% water volume) [upper mid] : Female	44.858	Abundance : SLCO2B1 (OATP2B1) IT Mean	0
						Hydration level (% water volume) [upper mid] CV (%) : Female	7	Abundance : SLCO2B1 (OATP2B1) IT CV (%)	0
						SC lipid viscosity [upper mid] centipose : Female	75	Abundance : SLCO2B1 (OATP2B1) UT Mean	0
						SC lipid viscosity [upper mid] CV (%) : Female	0	Abundance : SLCO2B1 (OATP2B1) UT CV (%)	0
						Corneocyte pH [lower mid] : Female	6.8	Abundance : SLCO4C1 (OATP4C1) ET Mean	1
						Corneocyte pH [lower mid] CV (%) : Female	6.8	Abundance : SLCO4C1 (OATP4C1) ET CV (%)	60
						Corneocyte thickness [lower mid] µm : Female	0.93	Abundance : SLCO4C1 (OATP4C1) PT Mean	0
						Corneocyte thickness [lower mid] CV (%) : Female	11	Abundance : SLCO4C1 (OATP4C1) PT CV (%)	0
						Corneocyte width [lower mid] µm : Female	33.2	Abundance : SLCO4C1 (OATP4C1) IT Mean	0
						Corneocyte width [lower mid] CV (%) : Female	10.4	Abundance : SLCO4C1 (OATP4C1) IT CV (%)	0
						Corneocyte length [lower mid] µm : Female	40.4	Abundance : SLCO4C1 (OATP4C1) UT Mean	0
						Corneocyte length [lower mid] CV (%) : Female	6.8	Abundance : SLCO4C1 (OATP4C1) UT CV (%)	0
						Hydration level (% water volume) [lower mid] : Female	56.0703	Abundance : SLC22A1 (OCT1) ET Mean	1
						Hydration level (% water volume) [lower mid] CV (%) : Female	5	Abundance : SLC22A1 (OCT1) ET CV (%)	49
						SC lipid viscosity [lower mid] centipose : Female	75	Abundance : SLC22A1 (OCT1) PT Mean	0.01
						SC lipid viscosity [lower mid] CV (%) : Female	0	Abundance : SLC22A1 (OCT1) PT CV (%)	49
						Corneocyte pH [bottom] : Female	6.8	Abundance : SLC22A1 (OCT1) IT Mean	0.62
						Corneocyte pH [bottom] CV (%) : Female	6.8	Abundance : SLC22A1 (OCT1) IT CV (%)	49
						Corneocyte thickness [bottom] µm : Female	1.04	Abundance : SLC22A1 (OCT1) UT Mean	1.14
						Corneocyte thickness [bottom] CV (%) : Female	11	Abundance : SLC22A1 (OCT1) UT CV (%)	49
						Corneocyte width [bottom] µm : Female	33.2	Abundance : SLC22A3 (OCT3) ET Mean	1
						Corneocyte width [bottom] CV (%) : Female	10.4	Abundance : SLC22A3 (OCT3) ET CV (%)	74
						Corneocyte length [bottom] µm : Female	40.4	Abundance : SLC22A3 (OCT3) PT Mean	0
						Corneocyte length [bottom] CV (%) : Female	6.8	Abundance : SLC22A3 (OCT3) PT CV (%)	0
						Hydration level (% water volume) [bottom] : Female	67.3	Abundance : SLC22A3 (OCT3) IT Mean	0
						Hydration level (% water volume) [bottom] CV (%) : Female	4	Abundance : SLC22A3 (OCT3) IT CV (%)	0
						SC lipid viscosity [bottom] centipose : Female	75	Abundance : SLC22A3 (OCT3) UT Mean	0
						SC lipid viscosity [bottom] CV (%) : Female	0	Abundance : SLC22A3 (OCT3) UT CV (%)	0
						Viable Epidermis thickness µm : Female	51.8	Abundance : SLC22A4 (OCTN1) ET Mean	1
						Viable Epidermis thickness CV (%) : Female	15	Abundance : SLC22A4 (OCTN1) ET CV (%)	106
						Dermis thickness µm : Female	1540	Abundance : SLC22A4 (OCTN1) PT Mean	0
						Dermis thickness CV (%) : Female	29	Abundance : SLC22A4 (OCTN1) PT CV (%)	0
						Subcutis thickness mm : Female	9.64	Abundance : SLC22A4 (OCTN1) IT Mean	0
						Subcutis thickness CV (%) : Female	56.2	Abundance : SLC22A4 (OCTN1) IT CV (%)	0
						Muscle thickness mm : Female	22.79	Abundance : SLC22A4 (OCTN1) UT Mean	0
						Muscle thickness CV (%) : Female	28.92	Abundance : SLC22A4 (OCTN1) UT CV (%)	0
						Dermis regional blood flow scalar : Female	1.2869	Abundance : SLC51A/B (OST-α/β) ET Mean	1
						Dermis regional blood flow scalar CV (%) : Female	0	Abundance : SLC51A/B (OST-α/β) ET CV (%)	99
						Subcutis regional blood flow scalar : Female	1	Abundance : SLC51A/B (OST-α/β) PT Mean	0
						Subcutis regional blood flow scalar CV (%) : Female	0	Abundance : SLC51A/B (OST-α/β) PT CV (%)	0
						Muscle regional blood flow scalar : Female	1	Abundance : SLC51A/B (OST-α/β) IT Mean	0
						Muscle regional blood flow scalar CV (%) : Female	0	Abundance : SLC51A/B (OST-α/β) IT CV (%)	0
								Abundance : SLC51A/B (OST-α/β) UT Mean	0
						MPMLA - Face (cheek)		Abundance : SLC51A/B (OST-α/β) UT CV (%)	0
						Skin surface pH : Female	5.3	Abundance : Apical Influx (Intestine) ET Mean	1
						Skin surface pH CV (%) : Female	7.4	Abundance : Apical Influx (Intestine) ET CV (%)	0
						Skin temperature °C : Female	32	Abundance : Apical Influx (Intestine) PT Mean	0
						Skin temperature CV (%) : Female	0	Abundance : Apical Influx (Intestine) PT CV (%)	0
						Shape of corneocyte : Male	Cuboid (brick)	Abundance : Apical Influx (Intestine) IT Mean	0
						Shape of corneocyte : Female	Cuboid (brick)	Abundance : Apical Influx (Intestine) IT CV (%)	0
						Number of SC layers : Female	13	Abundance : Apical Influx (Intestine) UT Mean	0
						Number of SC layers CV (%) : Female	22.6	Abundance : Apical Influx (Intestine) UT CV (%)	0
						Water density gm/cm3 : Female	1	Abundance : Apical Efflux (Intestine) ET Mean	1
						Water density CV (%) : Female	0	Abundance : Apical Efflux (Intestine) ET CV (%)	0
						SC lipids density gm/cm3 : Female	0.9	Abundance : Apical Efflux (Intestine) PT Mean	0
						SC lipids density CV (%) : Female	0	Abundance : Apical Efflux (Intestine) PT CV (%)	0
						SC proteins density gm/cm3 : Female	1.37	Abundance : Apical Efflux (Intestine) IT Mean	0
						SC proteins density CV (%) : Female	0	Abundance : Apical Efflux (Intestine) IT CV (%)	0
						Intercellular lipid thickness of SC µm : Female	0.091	Abundance : Apical Efflux (Intestine) UT Mean	0
						Intercellular lipid thickness of SC CV (%) : Female	0	Abundance : Apical Efflux (Intestine) UT CV (%)	0
						Tortuosity : Female	User Defined	Abundance : Basolateral Influx (Intestine) ET Mean	1
						Tortuosity of lipid diffusion pathway of SC : Female	12.7	Abundance : Basolateral Influx (Intestine) ET CV (%)	0
						Tortuosity of lipid diffusion pathway of SC CV (%) : Female	18	Abundance : Basolateral Influx (Intestine) PT Mean	0
						Hair follicle diameter µm : Female	65.4	Abundance : Basolateral Influx (Intestine) PT CV (%)	0
						Hair follicle diameter CV (%) : Female	83	Abundance : Basolateral Influx (Intestine) IT Mean	0
						Hair follicle density N/cm2 : Female	292	Abundance : Basolateral Influx (Intestine) IT CV (%)	0
						Hair follicle density CV (%) : Female	16	Abundance : Basolateral Influx (Intestine) UT Mean	0
						Hair follicle depth µm : Female	204.8	Abundance : Basolateral Influx (Intestine) UT CV (%)	0
						Hair follicle depth CV (%) : Female	0	Abundance : Basolateral Efflux (Intestine) ET Mean	1
						Hair shaft diameter µm : Female	15.9	Abundance : Basolateral Efflux (Intestine) ET CV (%)	0
						Hair shaft diameter CV (%) : Female	57	Abundance : Basolateral Efflux (Intestine) PT Mean	0
						Sebum viscosity centipose : Female	40	Abundance : Basolateral Efflux (Intestine) PT CV (%)	0
						Sebum viscosity CV (%) : Female	0	Abundance : Basolateral Efflux (Intestine) IT Mean	0
						Corneocyte pH [top] : Female	6.8	Abundance : Basolateral Efflux (Intestine) IT CV (%)	0
						Corneocyte pH [top] CV (%) : Female	6.8	Abundance : Basolateral Efflux (Intestine) UT Mean	0
						Corneocyte thickness [top] µm : Female	0.47	Abundance : Basolateral Efflux (Intestine) UT CV (%)	0
						Corneocyte thickness [top] CV (%) : Female	4	Turnover rate constant (1/h) : ABCB1 (P-gp/MDR1) Mean	0.054
						Corneocyte width [top] µm : Female	27.7	Turnover rate constant (1/h) : ABCB1 (P-gp/MDR1) CV (%)	28
						Corneocyte width [top] CV (%) : Female	9.2	Turnover rate constant (1/h) : ABCC1 (MRP1) Mean	1e-06
						Corneocyte length [top] µm : Female	34.2	Turnover rate constant (1/h) : ABCC1 (MRP1) CV (%)	30
						Corneocyte length [top] CV (%) : Female	4.1	Turnover rate constant (1/h) : ABCC2 (MRP2) Mean	1e-06
						Hydration level (% water volume) [top] : Female	35.5	Turnover rate constant (1/h) : ABCC2 (MRP2) CV (%)	30
						Hydration level (% water volume) [top] CV (%) : Female	17	Turnover rate constant (1/h) : ABCC3 (MRP3) Mean	1e-06
						SC lipid viscosity [top] centipose : Female	75	Turnover rate constant (1/h) : ABCC3 (MRP3) CV (%)	30
						SC lipid viscosity [top] CV (%) : Female	0	Turnover rate constant (1/h) : ABCC4 (MRP4) Mean	1e-06
						Corneocyte pH [upper mid] : Female	6.8	Turnover rate constant (1/h) : ABCC4 (MRP4) CV (%)	30
						Corneocyte pH [upper mid] CV (%) : Female	6.8	Turnover rate constant (1/h) : ABCG2 (BCRP) Mean	1e-06
						Corneocyte thickness [upper mid] µm : Female	0.53	Turnover rate constant (1/h) : ABCG2 (BCRP) CV (%)	30
						Corneocyte thickness [upper mid] CV (%) : Female	4	Turnover rate constant (1/h) : SLC2A2 (GLUT2) Mean	1e-06
						Corneocyte width [upper mid] µm : Female	27.7	Turnover rate constant (1/h) : SLC2A2 (GLUT2) CV (%)	30
						Corneocyte width [upper mid] CV (%) : Female	9.2	Turnover rate constant (1/h) : SLC10A2 (ASBT/IBAT) Mean	1e-06
						Corneocyte length [upper mid] µm : Female	34.2	Turnover rate constant (1/h) : SLC10A2 (ASBT/IBAT) CV (%)	30
						Corneocyte length [upper mid] CV (%) : Female	4.1	Turnover rate constant (1/h) : SLC15A1 (PEPT1) Mean	1e-06
						Hydration level (% water volume) [upper mid] : Female	46.1	Turnover rate constant (1/h) : SLC15A1 (PEPT1) CV (%)	30
						Hydration level (% water volume) [upper mid] CV (%) : Female	11	Turnover rate constant (1/h) : SLC16A1 (MCT1) Mean	1e-06
						SC lipid viscosity [upper mid] centipose : Female	75	Turnover rate constant (1/h) : SLC16A1 (MCT1) CV (%)	30
						SC lipid viscosity [upper mid] CV (%) : Female	0	Turnover rate constant (1/h) : SLCO2B1 (OATP2B1) Mean	1e-06
						Corneocyte pH [lower mid] : Female	6.8	Turnover rate constant (1/h) : SLCO2B1 (OATP2B1) CV (%)	30
						Corneocyte pH [lower mid] CV (%) : Female	6.8	Turnover rate constant (1/h) : SLCO4C1 (OATP4C1) Mean	1e-06
						Corneocyte thickness [lower mid] µm : Female	0.6	Turnover rate constant (1/h) : SLCO4C1 (OATP4C1) CV (%)	30
						Corneocyte thickness [lower mid] CV (%) : Female	4	Turnover rate constant (1/h) : SLC22A1 (OCT1) Mean	1e-06
						Corneocyte width [lower mid] µm : Female	27.7	Turnover rate constant (1/h) : SLC22A1 (OCT1) CV (%)	30
						Corneocyte width [lower mid] CV (%) : Female	9.2	Turnover rate constant (1/h) : SLC22A3 (OCT3) Mean	1e-06
						Corneocyte length [lower mid] µm : Female	34.2	Turnover rate constant (1/h) : SLC22A3 (OCT3) CV (%)	30
						Corneocyte length [lower mid] CV (%) : Female	4.1	Turnover rate constant (1/h) : SLC22A4 (OCTN1) Mean	1e-06
						Hydration level (% water volume) [lower mid] : Female	56.75	Turnover rate constant (1/h) : SLC22A4 (OCTN1) CV (%)	30
						Hydration level (% water volume) [lower mid] CV (%) : Female	7	Turnover rate constant (1/h) : SLC51A/B (OST-α/β) Mean	1e-06
						SC lipid viscosity [lower mid] centipose : Female	75	Turnover rate constant (1/h) : SLC51A/B (OST-α/β) CV (%)	30
						SC lipid viscosity [lower mid] CV (%) : Female	0	Turnover rate constant (1/h) : Apical Influx Mean	1e-06
						Corneocyte pH [bottom] : Female	6.8	Turnover rate constant (1/h) : Apical Influx CV (%)	30
						Corneocyte pH [bottom] CV (%) : Female	6.8	Turnover rate constant (1/h) : Apical Efflux Mean	1e-06
						Corneocyte thickness [bottom] µm : Female	0.68	Turnover rate constant (1/h) : Apical Efflux CV (%)	30
						Corneocyte thickness [bottom] CV (%) : Female	4	Turnover rate constant (1/h) : Basolateral Influx (Intestine) Mean	1e-06
						Corneocyte width [bottom] µm : Female	27.7	Turnover rate constant (1/h) : Basolateral Influx (Intestine) CV (%)	30
						Corneocyte width [bottom] CV (%) : Female	9.2	Turnover rate constant (1/h) : Basolateral Efflux (Intestine) Mean	1e-06
						Corneocyte length [bottom] µm : Female	34.2	Turnover rate constant (1/h) : Basolateral Efflux (Intestine) CV (%)	30
						Corneocyte length [bottom] CV (%) : Female	4.1	Fasted Mean gastric emptying time (h)	0.4
						Hydration level (% water volume) [bottom] : Female	67.4	Fasted CV gastric emptying time (%)	38
						Hydration level (% water volume) [bottom] CV (%) : Female	4	Fed Mean gastric emptying time (h)	1
						SC lipid viscosity [bottom] centipose : Female	75	Fed CV gastric emptying time (%)	38
						SC lipid viscosity [bottom] CV (%) : Female	0	Weibull Dist of transit time - alpha	2.92
						Viable Epidermis thickness µm : Female	46.8667	Weibull Dist of transit time - beta	4.04
						Viable Epidermis thickness CV (%) : Female	24	Mean colon transit time (h)	12
						Dermis thickness µm : Female	1580	CV colon transit time (%)	30
						Dermis thickness CV (%) : Female	20	Initial volume of stomach fluid (mL) - Fed	1000
						Subcutis thickness mm : Female	1.91	Initial volume of stomach fluid CV (%) - Fed	30
						Subcutis thickness CV (%) : Female	55.7	Initial volume of stomach fluid (mL) - Fasted	50
						Muscle thickness mm : Female	12.6	Initial volume of stomach fluid CV (%) - Fasted	30
						Muscle thickness CV (%) : Female	9.9	Total Jejenum I to Ileum IV basal fluid volume (mL) - Fasted	105
						Dermis regional blood flow scalar : Female	2.12619	Total Jejenum I to Ileum IV basal fluid volume CV (%) - Fasted	30
						Dermis regional blood flow scalar CV (%) : Female	0	Total Jejenum I to Ileum IV basal fluid volume (mL) - Fed	105
						Subcutis regional blood flow scalar : Female	1	Total Jejenum I to Ileum IV basal fluid volume CV (%) - Fed	30
						Subcutis regional blood flow scalar CV (%) : Female	0	Colon basal fluid volume (mL) - Fasted	13
						Muscle regional blood flow scalar : Female	1	Colon basal fluid volume CV (%) - Fasted	0
						Muscle regional blood flow scalar CV (%) : Female	0	Colon basal fluid volume (mL) - Fed	13
								Colon basal fluid volume CV (%) - Fed	0
						MPMLA - Lower Leg		Mean SITT (h)	3.32
						Skin surface pH : Female	5.5	Ionic Product (Kw) (10-14 mol2/dm6)	2.4
						Skin surface pH CV (%) : Female	11	Aqueous Diffusion Coefficients H+ (10-4 cm2/min)	6.94
						Skin temperature °C : Female	32	Aqueous Diffusion Coefficients OH- (10-4 cm2/min)	7.2
						Skin temperature CV (%) : Female	0	Water Concentration (mM)	55560
						Shape of corneocyte : Male	Cuboid (brick)	Bicarbonate pKa Type	Effective
						Shape of corneocyte : Female	Cuboid (brick)	Bicarbonate pKa 1	4.2
						Number of SC layers : Female	22	Bicarbonate pKa 2	9.79
						Number of SC layers CV (%) : Female	9.1	Aqueous Diffusion Coefficients 37oC (10-4 cm2/min) H2CO3	17.72
						Water density gm/cm3 : Female	1	Aqueous Diffusion Coefficients 37oC (10-4 cm2/min) HCO3-	9.85
						Water density CV (%) : Female	0	Aqueous Diffusion Coefficients 37oC (10-4 cm2/min) CO32-	6.98
						SC lipids density gm/cm3 : Female	0.9	Advanced Fluid Volume Dynamics Model	No
						SC lipids density CV (%) : Female	0	User Defined Intestinal Fluid Volumes?	No
						SC proteins density gm/cm3 : Female	1.37	Fasted stomach Total Content mean (g)	50
						SC proteins density CV (%) : Female	0	Fasted stomach Total Content CV (%)	30
						Intercellular lipid thickness of SC µm : Female	0.091	Fed stomach Total Content mean (g)	1000
						Intercellular lipid thickness of SC CV (%) : Female	0	Fed stomach Total Content CV (%)	30
						Tortuosity : Female	User Defined	Fasted duodenum Total Content mean (g)	34
						Tortuosity of lipid diffusion pathway of SC : Female	12.7	Fasted duodenum Total Content CV (%)	30
						Tortuosity of lipid diffusion pathway of SC CV (%) : Female	18	Fed duodenum Total Content mean (g)	34
						Hair follicle diameter µm : Female	168.4	Fed duodenum Total Content CV (%)	30
						Hair follicle diameter CV (%) : Female	26	Fasted jejunum I Total Content mean (g)	23
						Hair follicle density N/cm2 : Female	14	Fasted jejunum I Total Content CV (%)	30
						Hair follicle density CV (%) : Female	50	Fed jejunum I Total Content mean (g)	23
						Hair follicle depth µm : Female	613.5	Fed jejunum I Total Content CV (%)	30
						Hair follicle depth CV (%) : Female	0	Fasted jejunum II Total Content mean (g)	23
						Hair shaft diameter µm : Female	42.1	Fasted jejunum II Total Content CV (%)	30
						Hair shaft diameter CV (%) : Female	29	Fed jejunum II Total Content mean (g)	23
						Sebum viscosity centipose : Female	40	Fed jejunum II Total Content CV (%)	30
						Sebum viscosity CV (%) : Female	0	Fasted ileum I Total Content mean (g)	14
						Corneocyte pH [top] : Female	6.8	Fasted ileum I Total Content CV (%)	30
						Corneocyte pH [top] CV (%) : Female	6.8	Fed ileum I Total Content mean (g)	14
						Corneocyte thickness [top] µm : Female	0.87	Fed ileum I Total Content CV (%)	30
						Corneocyte thickness [top] CV (%) : Female	9	Fasted ileum II Total Content mean (g)	14
						Corneocyte width [top] µm : Female	29.6	Fasted ileum II Total Content CV (%)	30
						Corneocyte width [top] CV (%) : Female	5.9	Fed ileum II Total Content mean (g)	14
						Corneocyte length [top] µm : Female	36.4	Fed ileum II Total Content CV (%)	30
						Corneocyte length [top] CV (%) : Female	5.7	Fasted ileum III Total Content mean (g)	14
						Hydration level (% water volume) [top] : Female	33.9	Fasted ileum III Total Content CV (%)	30
						Hydration level (% water volume) [top] CV (%) : Female	9	Fed ileum III Total Content mean (g)	14
						SC lipid viscosity [top] centipose : Female	75	Fed ileum III Total Content CV (%)	30
						SC lipid viscosity [top] CV (%) : Female	0	Fasted ileum IV Total Content mean (g)	14
						Corneocyte pH [upper mid] : Female	6.8	Fasted ileum IV Total Content CV (%)	30
						Corneocyte pH [upper mid] CV (%) : Female	6.8	Fed ileum IV Total Content mean (g)	14
						Corneocyte thickness [upper mid] µm : Female	0.99	Fed ileum IV Total Content CV (%)	30
						Corneocyte thickness [upper mid] CV (%) : Female	9	Fasted colon Total Content mean (g)	133.29
						Corneocyte width [upper mid] µm : Female	29.6	Fasted colon Total Content CV (%)	62.2
						Corneocyte width [upper mid] CV (%) : Female	5.9	Fed colon Total Content mean (g)	133.29
						Corneocyte length [upper mid] µm : Female	36.4	Fed colon Total Content CV (%)	62.2
						Corneocyte length [upper mid] CV (%) : Female	5.7
						Hydration level (% water volume) [upper mid] : Female	44.6987
						Hydration level (% water volume) [upper mid] CV (%) : Female	6
						SC lipid viscosity [upper mid] centipose : Female	75
						SC lipid viscosity [upper mid] CV (%) : Female	0
						Corneocyte pH [lower mid] : Female	6.8
						Corneocyte pH [lower mid] CV (%) : Female	6.8
						Corneocyte thickness [lower mid] µm : Female	1.13
						Corneocyte thickness [lower mid] CV (%) : Female	9
						Corneocyte width [lower mid] µm : Female	29.6
						Corneocyte width [lower mid] CV (%) : Female	5.9
						Corneocyte length [lower mid] µm : Female	36.4
						Corneocyte length [lower mid] CV (%) : Female	5.7
						Hydration level (% water volume) [lower mid] : Female	55.5388
						Hydration level (% water volume) [lower mid] CV (%) : Female	5
						SC lipid viscosity [lower mid] centipose : Female	75
						SC lipid viscosity [lower mid] CV (%) : Female	0
						Corneocyte pH [bottom] : Female	6.8
						Corneocyte pH [bottom] CV (%) : Female	6.8
						Corneocyte thickness [bottom] µm : Female	1.27
						Corneocyte thickness [bottom] CV (%) : Female	9
						Corneocyte width [bottom] µm : Female	29.6
						Corneocyte width [bottom] CV (%) : Female	5.9
						Corneocyte length [bottom] µm : Female	36.4
						Corneocyte length [bottom] CV (%) : Female	5.7
						Hydration level (% water volume) [bottom] : Female	66.4
						Hydration level (% water volume) [bottom] CV (%) : Female	4
						SC lipid viscosity [bottom] centipose : Female	75
						SC lipid viscosity [bottom] CV (%) : Female	0
						Viable Epidermis thickness µm : Female	57.36
						Viable Epidermis thickness CV (%) : Female	8
						Dermis thickness µm : Female	1240
						Dermis thickness CV (%) : Female	20
						Subcutis thickness mm : Female	17.07
						Subcutis thickness CV (%) : Female	37.1
						Muscle thickness mm : Female	18.84
						Muscle thickness CV (%) : Female	18.63
						Dermis regional blood flow scalar : Female	0.839286
						Dermis regional blood flow scalar CV (%) : Female	0
						Subcutis regional blood flow scalar : Female	1
						Subcutis regional blood flow scalar CV (%) : Female	0
						Muscle regional blood flow scalar : Female	1
						Muscle regional blood flow scalar CV (%) : Female	0
						MPMLA - Thigh
						Skin surface pH : Female	5.5
						Skin surface pH CV (%) : Female	11
						Skin temperature °C : Female	32
						Skin temperature CV (%) : Female	0
						Shape of corneocyte : Male	Cuboid (brick)
						Shape of corneocyte : Female	Cuboid (brick)
						Number of SC layers : Female	21
						Number of SC layers CV (%) : Female	13
						Water density gm/cm3 : Female	1
						Water density CV (%) : Female	0
						SC lipids density gm/cm3 : Female	0.9
						SC lipids density CV (%) : Female	0
						SC proteins density gm/cm3 : Female	1.37
						SC proteins density CV (%) : Female	0
						Intercellular lipid thickness of SC µm : Female	0.091
						Intercellular lipid thickness of SC CV (%) : Female	0
						Tortuosity : Female	User Defined
						Tortuosity of lipid diffusion pathway of SC : Female	12.7
						Tortuosity of lipid diffusion pathway of SC CV (%) : Female	18
						Hair follicle diameter µm : Female	131.5
						Hair follicle diameter CV (%) : Female	31
						Hair follicle density N/cm2 : Female	17
						Hair follicle density CV (%) : Female	24
						Hair follicle depth µm : Female	315.1
						Hair follicle depth CV (%) : Female	0
						Hair shaft diameter µm : Female	29.2
						Hair shaft diameter CV (%) : Female	41
						Sebum viscosity centipose : Female	40
						Sebum viscosity CV (%) : Female	0
						Corneocyte pH [top] : Female	6.8
						Corneocyte pH [top] CV (%) : Female	6.8
						Corneocyte thickness [top] µm : Female	0.87
						Corneocyte thickness [top] CV (%) : Female	26
						Corneocyte width [top] µm : Female	34
						Corneocyte width [top] CV (%) : Female	15.1
						Corneocyte length [top] µm : Female	40.7
						Corneocyte length [top] CV (%) : Female	14.6
						Hydration level (% water volume) [top] : Female	33.9
						Hydration level (% water volume) [top] CV (%) : Female	9
						SC lipid viscosity [top] centipose : Female	75
						SC lipid viscosity [top] CV (%) : Female	0
						Corneocyte pH [upper mid] : Female	6.8
						Corneocyte pH [upper mid] CV (%) : Female	6.8
						Corneocyte thickness [upper mid] µm : Female	0.75
						Corneocyte thickness [upper mid] CV (%) : Female	26
						Corneocyte width [upper mid] µm : Female	34
						Corneocyte width [upper mid] CV (%) : Female	15.1
						Corneocyte length [upper mid] µm : Female	40.7
						Corneocyte length [upper mid] CV (%) : Female	14.6
						Hydration level (% water volume) [upper mid] : Female	44.6987
						Hydration level (% water volume) [upper mid] CV (%) : Female	6
						SC lipid viscosity [upper mid] centipose : Female	75
						SC lipid viscosity [upper mid] CV (%) : Female	0
						Corneocyte pH [lower mid] : Female	6.8
						Corneocyte pH [lower mid] CV (%) : Female	6.8
						Corneocyte thickness [lower mid] µm : Female	0.85
						Corneocyte thickness [lower mid] CV (%) : Female	26
						Corneocyte width [lower mid] µm : Female	34
						Corneocyte width [lower mid] CV (%) : Female	15.1
						Corneocyte length [lower mid] µm : Female	40.7
						Corneocyte length [lower mid] CV (%) : Female	14.6
						Hydration level (% water volume) [lower mid] : Female	55.5388
						Hydration level (% water volume) [lower mid] CV (%) : Female	5
						SC lipid viscosity [lower mid] centipose : Female	75
						SC lipid viscosity [lower mid] CV (%) : Female	0
						Corneocyte pH [bottom] : Female	6.8
						Corneocyte pH [bottom] CV (%) : Female	6.8
						Corneocyte thickness [bottom] µm : Female	0.96
						Corneocyte thickness [bottom] CV (%) : Female	26
						Corneocyte width [bottom] µm : Female	34
						Corneocyte width [bottom] CV (%) : Female	15.1
						Corneocyte length [bottom] µm : Female	40.7
						Corneocyte length [bottom] CV (%) : Female	14.6
						Hydration level (% water volume) [bottom] : Female	66.4
						Hydration level (% water volume) [bottom] CV (%) : Female	4
						SC lipid viscosity [bottom] centipose : Female	75
						SC lipid viscosity [bottom] CV (%) : Female	0
						Viable Epidermis thickness µm : Female	40
						Viable Epidermis thickness CV (%) : Female	19
						Dermis thickness µm : Female	1240
						Dermis thickness CV (%) : Female	20
						Subcutis thickness mm : Female	17.07
						Subcutis thickness CV (%) : Female	37.1
						Muscle thickness mm : Female	26.32
						Muscle thickness CV (%) : Female	42.45
						Dermis regional blood flow scalar : Female	0.839286
						Dermis regional blood flow scalar CV (%) : Female	0
						Subcutis regional blood flow scalar : Female	1
						Subcutis regional blood flow scalar CV (%) : Female	0
						Muscle regional blood flow scalar : Female	1
						Muscle regional blood flow scalar CV (%) : Female	0
						MPMLA - Back
						Skin surface pH : Female	5.2
						Skin surface pH CV (%) : Female	8.4
						Skin temperature °C : Female	32
						Skin temperature CV (%) : Female	0
						Shape of corneocyte : Male	Cuboid (brick)
						Shape of corneocyte : Female	Cuboid (brick)
						Number of SC layers : Female	18
						Number of SC layers CV (%) : Female	22.7
						Water density gm/cm3 : Female	1
						Water density CV (%) : Female	0
						SC lipids density gm/cm3 : Female	0.9
						SC lipids density CV (%) : Female	0
						SC proteins density gm/cm3 : Female	1.37
						SC proteins density CV (%) : Female	0
						Intercellular lipid thickness of SC µm : Female	0.091
						Intercellular lipid thickness of SC CV (%) : Female	0
						Tortuosity : Female	User Defined
						Tortuosity of lipid diffusion pathway of SC : Female	12.7
						Tortuosity of lipid diffusion pathway of SC CV (%) : Female	18
						Hair follicle diameter µm : Female	105.3
						Hair follicle diameter CV (%) : Female	60
						Hair follicle density N/cm2 : Female	29
						Hair follicle density CV (%) : Female	31
						Hair follicle depth µm : Female	446.5
						Hair follicle depth CV (%) : Female	0
						Hair shaft diameter µm : Female	18.2
						Hair shaft diameter CV (%) : Female	37
						Sebum viscosity centipose : Female	40
						Sebum viscosity CV (%) : Female	0
						Corneocyte pH [top] : Female	6.8
						Corneocyte pH [top] CV (%) : Female	6.8
						Corneocyte thickness [top] µm : Female	0.59
						Corneocyte thickness [top] CV (%) : Female	30
						Corneocyte width [top] µm : Female	29.6
						Corneocyte width [top] CV (%) : Female	5.9
						Corneocyte length [top] µm : Female	36.4
						Corneocyte length [top] CV (%) : Female	5.7
						Hydration level (% water volume) [top] : Female	33.9
						Hydration level (% water volume) [top] CV (%) : Female	9
						SC lipid viscosity [top] centipose : Female	75
						SC lipid viscosity [top] CV (%) : Female	0
						Corneocyte pH [upper mid] : Female	6.8
						Corneocyte pH [upper mid] CV (%) : Female	6.8
						Corneocyte thickness [upper mid] µm : Female	0.67
						Corneocyte thickness [upper mid] CV (%) : Female	30
						Corneocyte width [upper mid] µm : Female	29.6
						Corneocyte width [upper mid] CV (%) : Female	5.9
						Corneocyte length [upper mid] µm : Female	36.4
						Corneocyte length [upper mid] CV (%) : Female	5.7
						Hydration level (% water volume) [upper mid] : Female	44.6987
						Hydration level (% water volume) [upper mid] CV (%) : Female	6
						SC lipid viscosity [upper mid] centipose : Female	75
						SC lipid viscosity [upper mid] CV (%) : Female	0
						Corneocyte pH [lower mid] : Female	6.8
						Corneocyte pH [lower mid] CV (%) : Female	6.8
						Corneocyte thickness [lower mid] µm : Female	0.76
						Corneocyte thickness [lower mid] CV (%) : Female	30
						Corneocyte width [lower mid] µm : Female	29.6
						Corneocyte width [lower mid] CV (%) : Female	5.9
						Corneocyte length [lower mid] µm : Female	36.4
						Corneocyte length [lower mid] CV (%) : Female	5.7
						Hydration level (% water volume) [lower mid] : Female	55.5388
						Hydration level (% water volume) [lower mid] CV (%) : Female	5
						SC lipid viscosity [lower mid] centipose : Female	75
						SC lipid viscosity [lower mid] CV (%) : Female	0
						Corneocyte pH [bottom] : Female	6.8
						Corneocyte pH [bottom] CV (%) : Female	6.8
						Corneocyte thickness [bottom] µm : Female	0.86
						Corneocyte thickness [bottom] CV (%) : Female	30
						Corneocyte width [bottom] µm : Female	29.6
						Corneocyte width [bottom] CV (%) : Female	5.9
						Corneocyte length [bottom] µm : Female	36.4
						Corneocyte length [bottom] CV (%) : Female	5.7
						Hydration level (% water volume) [bottom] : Female	66.4
						Hydration level (% water volume) [bottom] CV (%) : Female	4
						SC lipid viscosity [bottom] centipose : Female	75
						SC lipid viscosity [bottom] CV (%) : Female	0
						Viable Epidermis thickness µm : Female	45.655
						Viable Epidermis thickness CV (%) : Female	15
						Dermis thickness µm : Female	1240
						Dermis thickness CV (%) : Female	20
						Subcutis thickness mm : Female	6.93
						Subcutis thickness CV (%) : Female	34.9
						Muscle thickness mm : Female	19.3
						Muscle thickness CV (%) : Female	6.22
						Dermis regional blood flow scalar : Female	1.03512
						Dermis regional blood flow scalar CV (%) : Female	0
						Subcutis regional blood flow scalar : Female	1
						Subcutis regional blood flow scalar CV (%) : Female	0
						Muscle regional blood flow scalar : Female	1
						Muscle regional blood flow scalar CV (%) : Female	0
						MPMLA - Custom
						Skin surface pH : Female	5.2
						Skin surface pH CV (%) : Female	8.4
						Skin temperature °C : Female	32
						Skin temperature CV (%) : Female	0
						Shape of corneocyte : Male	Cuboid (brick)
						Shape of corneocyte : Female	Cuboid (brick)
						Number of SC layers : Female	18
						Number of SC layers CV (%) : Female	22.7
						Water density gm/cm3 : Female	1
						Water density CV (%) : Female	0
						SC lipids density gm/cm3 : Female	0.9
						SC lipids density CV (%) : Female	0
						SC proteins density gm/cm3 : Female	1.37
						SC proteins density CV (%) : Female	0
						Intercellular lipid thickness of SC µm : Female	0.091
						Intercellular lipid thickness of SC CV (%) : Female	0
						Tortuosity : Female	User Defined
						Tortuosity of lipid diffusion pathway of SC : Female	12.7
						Tortuosity of lipid diffusion pathway of SC CV (%) : Female	18
						Hair follicle diameter µm : Female	105.3
						Hair follicle diameter CV (%) : Female	60
						Hair follicle density N/cm2 : Female	29
						Hair follicle density CV (%) : Female	31
						Hair follicle depth µm : Female	446.5
						Hair follicle depth CV (%) : Female	0
						Hair shaft diameter µm : Female	18.2
						Hair shaft diameter CV (%) : Female	37
						Sebum viscosity centipose : Female	40
						Sebum viscosity CV (%) : Female	0
						Corneocyte pH [top] : Female	6.8
						Corneocyte pH [top] CV (%) : Female	6.8
						Corneocyte thickness [top] µm : Female	0.59
						Corneocyte thickness [top] CV (%) : Female	30
						Corneocyte width [top] µm : Female	29.6
						Corneocyte width [top] CV (%) : Female	5.9
						Corneocyte length [top] µm : Female	36.4
						Corneocyte length [top] CV (%) : Female	5.7
						Hydration level (% water volume) [top] : Female	33.9
						Hydration level (% water volume) [top] CV (%) : Female	9
						SC lipid viscosity [top] centipose : Female	75
						SC lipid viscosity [top] CV (%) : Female	0
						Corneocyte pH [upper mid] : Female	6.8
						Corneocyte pH [upper mid] CV (%) : Female	6.8
						Corneocyte thickness [upper mid] µm : Female	0.67
						Corneocyte thickness [upper mid] CV (%) : Female	30
						Corneocyte width [upper mid] µm : Female	29.6
						Corneocyte width [upper mid] CV (%) : Female	5.9
						Corneocyte length [upper mid] µm : Female	36.4
						Corneocyte length [upper mid] CV (%) : Female	5.7
						Hydration level (% water volume) [upper mid] : Female	44.6987
						Hydration level (% water volume) [upper mid] CV (%) : Female	6
						SC lipid viscosity [upper mid] centipose : Female	75
						SC lipid viscosity [upper mid] CV (%) : Female	0
						Corneocyte pH [lower mid] : Female	6.8
						Corneocyte pH [lower mid] CV (%) : Female	6.8
						Corneocyte thickness [lower mid] µm : Female	0.76
						Corneocyte thickness [lower mid] CV (%) : Female	30
						Corneocyte width [lower mid] µm : Female	29.6
						Corneocyte width [lower mid] CV (%) : Female	5.9
						Corneocyte length [lower mid] µm : Female	36.4
						Corneocyte length [lower mid] CV (%) : Female	5.7
						Hydration level (% water volume) [lower mid] : Female	55.5388
						Hydration level (% water volume) [lower mid] CV (%) : Female	5
						SC lipid viscosity [lower mid] centipose : Female	75
						SC lipid viscosity [lower mid] CV (%) : Female	0
						Corneocyte pH [bottom] : Female	6.8
						Corneocyte pH [bottom] CV (%) : Female	6.8
						Corneocyte thickness [bottom] µm : Female	0.86
						Corneocyte thickness [bottom] CV (%) : Female	30
						Corneocyte width [bottom] µm : Female	29.6
						Corneocyte width [bottom] CV (%) : Female	5.9
						Corneocyte length [bottom] µm : Female	36.4
						Corneocyte length [bottom] CV (%) : Female	5.7
						Hydration level (% water volume) [bottom] : Female	66.4
						Hydration level (% water volume) [bottom] CV (%) : Female	4
						SC lipid viscosity [bottom] centipose : Female	75
						SC lipid viscosity [bottom] CV (%) : Female	0
						Viable Epidermis thickness µm : Female	45.655
						Viable Epidermis thickness CV (%) : Female	15
						Dermis thickness µm : Female	1240
						Dermis thickness CV (%) : Female	20
						Subcutis thickness mm : Female	6.93
						Subcutis thickness CV (%) : Female	34.9
						Muscle thickness mm : Female	19.3
						Muscle thickness CV (%) : Female	6.22
						Dermis regional blood flow scalar : Female	1.03512
						Dermis regional blood flow scalar CV (%) : Female	0
						Subcutis regional blood flow scalar : Female	1
						Subcutis regional blood flow scalar CV (%) : Female	0
						Muscle regional blood flow scalar : Female	1
						Muscle regional blood flow scalar CV (%) : Female	0
						MPMLA - Abdomen
						Skin surface pH : Female	5.6
						Skin surface pH CV (%) : Female	2
						Skin temperature °C : Female	32
						Skin temperature CV (%) : Female	0
						Shape of corneocyte : Male	Cuboid (brick)
						Shape of corneocyte : Female	Cuboid (brick)
						Number of SC layers : Female	13
						Number of SC layers CV (%) : Female	10.5
						Water density gm/cm3 : Female	1
						Water density CV (%) : Female	0
						SC lipids density gm/cm3 : Female	0.9
						SC lipids density CV (%) : Female	0
						SC proteins density gm/cm3 : Female	1.37
						SC proteins density CV (%) : Female	0
						Intercellular lipid thickness of SC µm : Female	0.091
						Intercellular lipid thickness of SC CV (%) : Female	0
						Tortuosity : Female	User Defined
						Tortuosity of lipid diffusion pathway of SC : Female	12.7
						Tortuosity of lipid diffusion pathway of SC CV (%) : Female	18
						Hair follicle diameter µm : Female	70.2
						Hair follicle diameter CV (%) : Female	79
						Hair follicle density N/cm2 : Female	6
						Hair follicle density CV (%) : Female	61
						Hair follicle depth µm : Female	392.7
						Hair follicle depth CV (%) : Female	0
						Hair shaft diameter µm : Female	18
						Hair shaft diameter CV (%) : Female	34
						Sebum viscosity centipose : Female	40
						Sebum viscosity CV (%) : Female	0
						Corneocyte pH [top] : Female	6.8
						Corneocyte pH [top] CV (%) : Female	6.8
						Corneocyte thickness [top] µm : Female	0.63
						Corneocyte thickness [top] CV (%) : Female	23
						Corneocyte width [top] µm : Female	37.5
						Corneocyte width [top] CV (%) : Female	5.7
						Corneocyte length [top] µm : Female	45.6
						Corneocyte length [top] CV (%) : Female	5.7
						Hydration level (% water volume) [top] : Female	33.9
						Hydration level (% water volume) [top] CV (%) : Female	9
						SC lipid viscosity [top] centipose : Female	75
						SC lipid viscosity [top] CV (%) : Female	0
						Corneocyte pH [upper mid] : Female	6.8
						Corneocyte pH [upper mid] CV (%) : Female	6.8
						Corneocyte thickness [upper mid] µm : Female	0
						Corneocyte thickness [upper mid] CV (%) : Female	0
						Corneocyte width [upper mid] µm : Female	37.5
						Corneocyte width [upper mid] CV (%) : Female	5.7
						Corneocyte length [upper mid] µm : Female	45.6
						Corneocyte length [upper mid] CV (%) : Female	5.7
						Hydration level (% water volume) [upper mid] : Female	44.7
						Hydration level (% water volume) [upper mid] CV (%) : Female	6
						SC lipid viscosity [upper mid] centipose : Female	75
						SC lipid viscosity [upper mid] CV (%) : Female	0
						Corneocyte pH [lower mid] : Female	6.8
						Corneocyte pH [lower mid] CV (%) : Female	6.8
						Corneocyte thickness [lower mid] µm : Female	0
						Corneocyte thickness [lower mid] CV (%) : Female	0
						Corneocyte width [lower mid] µm : Female	37.5
						Corneocyte width [lower mid] CV (%) : Female	5.7
						Corneocyte length [lower mid] µm : Female	45.6
						Corneocyte length [lower mid] CV (%) : Female	5.7
						Hydration level (% water volume) [lower mid] : Female	55.5
						Hydration level (% water volume) [lower mid] CV (%) : Female	5
						SC lipid viscosity [lower mid] centipose : Female	75
						SC lipid viscosity [lower mid] CV (%) : Female	0
						Corneocyte pH [bottom] : Female	6.8
						Corneocyte pH [bottom] CV (%) : Female	6.8
						Corneocyte thickness [bottom] µm : Female	0
						Corneocyte thickness [bottom] CV (%) : Female	0
						Corneocyte width [bottom] µm : Female	37.5
						Corneocyte width [bottom] CV (%) : Female	5.7
						Corneocyte length [bottom] µm : Female	45.6
						Corneocyte length [bottom] CV (%) : Female	5.7
						Hydration level (% water volume) [bottom] : Female	66.4
						Hydration level (% water volume) [bottom] CV (%) : Female	4
						SC lipid viscosity [bottom] centipose : Female	75
						SC lipid viscosity [bottom] CV (%) : Female	0
						Viable Epidermis thickness µm : Female	50
						Viable Epidermis thickness CV (%) : Female	15
						Dermis thickness µm : Female	2114
						Dermis thickness CV (%) : Female	45
						Subcutis thickness mm : Female	29.4
						Subcutis thickness CV (%) : Female	35
						Muscle thickness mm : Female	12.56
						Muscle thickness CV (%) : Female	19
						Dermis regional blood flow scalar : Female	0.63
						Dermis regional blood flow scalar CV (%) : Female	0
						Subcutis regional blood flow scalar : Female	1
						Subcutis regional blood flow scalar CV (%) : Female	0
						Muscle regional blood flow scalar : Female	1
						Muscle regional blood flow scalar CV (%) : Female	0

## Sheet: Population Script
Brain Volume Script
function DefineBrainVolume(Age, HT, WT, isMale)_x000D_
-- The Equations defined in this script will only be used for individuals above the age of 17_x000D_
_x000D_
if isMale then_x000D_
BrVol = 1.390 - 0.0027 * Age_x000D_
else_x000D_
BrVol = 1.186 - 0.0015 * Age_x000D_
end_x000D_
_x000D_
return BrVol_x000D_
end_x000D_
Cardiac Output Script
function DefineCardiacOutput(age, WT, BSA)_x000D_
_x000D_
if age <= 25 then_x000D_
CO = BSA * (194.15 + (4046.74*(math.exp(-0.2117 * age) - math.exp(-0.2240 * age))))_x000D_
else_x000D_
CO = BSA * 60 * (3 - 0.01 * (age - 20))_x000D_
end _x000D_
_x000D_
return CO_x000D_
end_x000D_
Fat Free Mass
function DefineFatFreeMass(Age, HT, WT, isMale, GW, BMI)_x000D_
--function to calculate fat free mass (FFM)_x000D_
_x000D_
if isMale then_x000D_
R = 0.0174*Age^2 - 1.79*Age + 512.8 --Resistance (in Ohm) for male_x000D_
X = -0.0029*Age^2 + 0.0359*Age + 63.09 --Reactance (in Ohm) for male_x000D_
else_x000D_
R = 0.011 * Age ^ 2 - 1.85 * Age + 629.5 --Resistance (in Ohm) for female_x000D_
X = -0.001 * Age ^ 2 - 0.23 * Age + 75.53 --Reactance (in Ohm) for female_x000D_
end_x000D_
FFM = -4.104 + (0.518 * HT^2) / R + 0.231 * WT + 0.13 * X_x000D_
if isMale then_x000D_
FFM = FFM + 4.229_x000D_
end_x000D_
return FFM_x000D_
end
Infant weight and milk intake Script
function defineMilkIntake(PpT) _x000D_
-- define Milk intake as a function of PpT_x000D_
-- MilkIntake units is L/kg/day_x000D_
-- PpT is postpartum time in months_x000D_
if PpT <= 1 then_x000D_
MilkIntake = (0.181*PpT^2.411)/(0.114^2.411 + PpT^2.411)_x000D_
else_x000D_
MilkIntake = 0.004 + (0.208 - 0.004)*math.exp(-0.15*PpT)_x000D_
end_x000D_
return MilkIntake_x000D_
_x000D_
end_x000D_
_x000D_
function defineInfantWeight(PpT, isMale) _x000D_
-- define weight as a function of PpT_x000D_
-- WT is the infant body weight in kg_x000D_
-- PpT is postpartum time in months_x000D_
if isMale then_x000D_
WT = 9.5*PpT^1.06/(7.40+PpT^1.06)+3.34_x000D_
else_x000D_
WT = 9.28*PpT^1.05/(8.60+PpT^1.05)+3.28_x000D_
end_x000D_
_x000D_
return WT_x000D_
end
Milk parameters Script
function defineMkVol(PpT, InfWT) _x000D_
-- define 24 hr milk volume/production as a function of PpT_x000D_
-- MkVol is milk volume in liters_x000D_
-- InfWT is infant body weight in kg _x000D_
-- PpT is postpartum time in months_x000D_
_x000D_
if PpT <= 6 then_x000D_
MkVol = (0.81*PpT^4.37)/(0.10^4.37 + PpT^4.37)_x000D_
else_x000D_
MkVol = 1.619*math.exp(-0.116* PpT)_x000D_
end_x000D_
return MkVol_x000D_
_x000D_
end_x000D_
_x000D_
function defineMilkpH(PpT, InfWT, MkVol) _x000D_
-- define milk pH as a function of PpT_x000D_
-- PpT is the postpartum Time in months_x000D_
-- InfWT is infant body weight in kg_x000D_
-- MkVol is the milk volume in Litre_x000D_
_x000D_
MilkpH = 0.433* math.exp(-13.079*PpT) + 7.167 * math.exp(0.0023*PpT)_x000D_
_x000D_
return MilkpH_x000D_
end_x000D_
_x000D_
function defineMilkFat(PpT, InfWT) _x000D_
-- define milk Fat as a function of PpT_x000D_
-- MilkFat is milk fat % composition_x000D_
-- InfWT is infant body weight in kg_x000D_
-- PpT is postpartum time in months_x000D_
MilkFat = 3.69 *(1 + 0.012083 *PpT + 0.000171 *PpT^2)_x000D_
_x000D_
return MilkFat _x000D_
end_x000D_

## Sheet: Drug-Population Parameters
		Statistics	Whole Population
			BP (Sub)	fu (Sub)	% Bound to LPP (Sub)	Qgut (Sub) (L/h)	Dose (Sub) (mg)
		Mean	0.84769	0.949055	0	2.26278	200
		Median	0.852127	0.948759	0	2.3003	200
		Geometric Mean	0.847552	0.949047	n/a	2.2177	200
		Geometric CV	0.0183433	0.00405165	0	0.208351	0
		90% confidence interval around the geometric mean(lower limit)	0.842743	0.947855	n/a	2.08032	200
		90% confidence interval around the geometric mean(upper limit)	0.852388	0.950241	n/a	2.36415	200
		5th centile	0.825011	0.943761	0	1.61589	200
		95th centile	0.869114	0.955033	0	2.77097	200
		Skewness	-0.122192	-0.334271	n/a	0.271954	n/a
		cv	0.0183183	0.00404899	n/a	0.20162	0
		Min Val	0.821624	0.938952	0	1.40184	200
		Max Val	0.876534	0.955792	0	3.5024	200
		Fold	1.06683	1.01794	n/a	2.49844	1
		Std Dev	0.0155282	0.00384272	0	0.456221	0
Index	Trial	Population	BP (Sub)	fu (Sub)	% Bound to LPP (Sub)	Qgut (Sub) (L/h)	Dose (Sub) (mg)
1	1	0	0.829832	0.951617	0	2.07739	200
2	3	0	0.860891	0.946735	0	2.38633	200
3	1	0	0.876534	0.94855	0	2.13193	200
4	7	0	0.852128	0.946469	0	2.67612	200
5	2	0	0.835351	0.950799	0	1.40184	200
6	2	0	0.867104	0.948969	0	2.55842	200
7	4	0	0.85517	0.952615	0	2.02878	200
8	5	0	0.859548	0.949084	0	2.41721	200
9	8	0	0.825317	0.944917	0	2.67768	200
10	5	0	0.83349	0.946842	0	2.29268	200
11	7	0	0.870563	0.938952	0	1.89048	200
12	7	0	0.824761	0.948075	0	3.5024	200
13	1	0	0.857463	0.952667	0	1.70188	200
14	4	0	0.838594	0.950943	0	2.22994	200
15	2	0	0.86249	0.949986	0	1.73701	200
16	9	0	0.850608	0.946597	0	2.77082	200
17	5	0	0.827544	0.947931	0	2.22289	200
18	8	0	0.843308	0.946022	0	1.63016	200
19	3	0	0.852126	0.953571	0	2.30792	200
20	6	0	0.828509	0.94535	0	2.44901	200
21	9	0	0.827666	0.955701	0	1.60421	200
22	10	0	0.855433	0.955792	0	2.00637	200
23	10	0	0.857517	0.944513	0	1.63479	200
24	6	0	0.854241	0.952494	0	2.33233	200
25	8	0	0.852711	0.954216	0	2.7711	200
26	4	0	0.860806	0.947953	0	2.68265	200
27	6	0	0.841237	0.9518	0	2.46512	200
28	10	0	0.821624	0.943147	0	1.99438	200
29	9	0	0.840786	0.951591	0	2.70888	200
30	3	0	0.867342	0.947742	0	2.59257	200

## Sheet: % fm and fe SS
		% fm and fe of CYPs, UGTs, cytosolic enzymes, esterases, additional metabolic clearances, biliary, renal and additional systemic clearances
		% contribution in absence of inhibitor(s)
Index	Trial	NAT2 Liver	NAT2 Kidney	Additional Systemic Clearance	Renal		Statistics	% contribution in absence of inhibitor(s)
1	1	27.0233	0	34.5471	38.4296			NAT2 Liver	NAT2 Kidney	Additional Systemic Clearance	Renal
2	3	24.809	0	30.4949	44.6961		Mean	26.8217	0	41.9318	31.2465
3	1	26.3091	0	56.1958	17.4951		Median	25.5166	0	42.9053	30.5095
4	7	27.753	0	42.7289	29.5181		Geometric Mean	25.6157	n/a	40.4558	30.4819
5	2	29.6604	0	46.9675	23.3721		Geometric CV	0.306804	0	0.291822	0.234063
6	2	23.0205	0	29.6397	47.3398		90% confidence interval around the geometric mean(lower limit)	23.3398	n/a	37.0225	28.3745
7	4	31.7996	0	35.8704	32.33		90% confidence interval around the geometric mean(upper limit)	28.1134	n/a	44.2075	32.7459
8	5	32.833	0	38.7967	28.3703		5th centile	16.3219	0	28.9921	19.9184
9	8	20.2279	0	43.6554	36.1167		95th centile	38.0658	0	58.9077	42.867
10	5	60.3822	0	15.1688	24.4489		Skewness	1.83067	n/a	0.0260189	0.199002
11	7	17.0014	0	52.0383	30.9603		cv	0.335949	n/a	0.255323	0.220772
12	7	16.1854	0	47.0006	36.814		Min Val	16.1315	0	15.1688	17.4823
13	1	29.4579	0	43.0987	27.4434		Max Val	60.3822	0	66.3862	47.3398
14	4	36.3352	0	32.7608	30.904		Fold	3.74312	n/a	4.37649	2.70787
15	2	23.0196	0	44.5791	32.4013		Std Dev	9.01073	0	10.7061	6.89836
16	9	39.4818	0	30.713	29.8052
17	5	26.2243	0	43.0816	30.6941
18	8	24.1307	0	45.5443	30.3249
19	3	24.1389	0	41.7182	34.143
20	6	20.4603	0	44.9118	34.6279
21	9	36.0592	0	34.0014	29.9394
22	10	26.247	0	34.7279	39.0252
23	10	16.1315	0	66.3862	17.4823
24	6	20.4325	0	49.437	30.1305
25	8	23.1827	0	36.186	40.6313
26	4	30.0733	0	41.6058	28.3208
27	6	35.8547	0	28.4621	35.6832
28	10	22.4279	0	50.2028	27.3693
29	9	17.4997	0	56.8014	25.699
30	3	16.4887	0	60.631	22.8803

## Sheet: Conc Trials Profiles(CPlasma)
Summary Statistics			Mean
	From (h)	To (h)	TMax (h)	CMax (mg/L)	AUC (mg/L.h)
Isoniazid Slow Acetylator	696	720	0.5	4.19238	17.3422
Isoniazid Slow Acetylator (Trial 1)	696	720	0.5	4.57321	19.118
Isoniazid Slow Acetylator (Trial 2)	696	720	0.5	4.56319	17.5135
Isoniazid Slow Acetylator (Trial 3)	696	720	0.5	4.70802	19.79
Isoniazid Slow Acetylator (Trial 4)	696	720	0.5	4.00265	14.2948
Isoniazid Slow Acetylator (Trial 5)	696	720	0.5	4.28089	16.7951
Isoniazid Slow Acetylator (Trial 6)	696	720	0.5	3.95188	18.1365
Isoniazid Slow Acetylator (Trial 7)	696	720	0.5	3.7719	15.882
Isoniazid Slow Acetylator (Trial 8)	696	720	0.5	4.04589	21.6779
Isoniazid Slow Acetylator (Trial 9)	696	720	0.5	3.56928	13.8025
Isoniazid Slow Acetylator (Trial 10)	696	720	0.5	4.45686	16.4113
Population Statistics
Time (h)			0	0.5	1	1.5	2	2.5	3	3.5	4	4.5	5	5.5	6	6.5	7	7.5	8	8.5	9	9.5	10	10.5	11	11.5	12	12.5	13	13.5	14	14.5	15	15.5	16	16.5	17	17.5	18	18.5	19	19.5	20	20.5	21	21.5	22	22.5	23
CSys Mean (mg/L)-Isoniazid Slow Acetylator			#N/A	4.15602	3.19363	2.71017	2.38444	2.12449	1.90316	1.70974	1.53865	1.38634	1.25022	1.12829	1.01891	0.920684	0.832398	0.752993	0.681534	0.617191	0.559226	0.506981	0.459868	0.417361	0.378992	0.344339	0.313028	0.284722	0.259119	0.23595	0.214971	0.195967	0.178741	0.163121	0.148947	0.13608	0.124393	0.113773	0.104115	0.0953298	0.0873328	0.0800498	0.0734134	0.067363	0.061844	0.0568069	0.0522074	0.0480051	0.0441637
CSys 95th percentile			#N/A	5.87346	4.22979	3.67731	3.25886	2.89903	2.58441	2.30686	2.11227	1.94203	1.78825	1.64859	1.50668	1.38223	1.26803	1.16323	1.06704	0.981176	0.910553	0.845282	0.784943	0.729753	0.680645	0.635052	0.592708	0.553365	0.518179	0.487408	0.458504	0.431351	0.405842	0.381875	0.359355	0.338193	0.318305	0.299613	0.282043	0.265528	0.250001	0.235404	0.221678	0.20877	0.196632	0.185215	0.174477	0.164375	0.154871
CSys 5th percentile			#N/A	2.51921	2.07325	1.79377	1.56744	1.39422	1.25549	1.13767	1.03422	0.941712	0.857563	0.749936	0.651591	0.566877	0.491295	0.42152	0.361802	0.314816	0.276037	0.242023	0.212191	0.18603	0.16309	0.142974	0.125336	0.109872	0.0963144	0.0844282	0.0740079	0.0648729	0.0568649	0.0498449	0.0436913	0.038297	0.0335686	0.0294239	0.0257908	0.0226062	0.0198148	0.017368	0.0152233	0.0133435	0.0116957	0.0102515	0.00898553	0.00787592	0.00690334
Trial Statistics
Type		Trial
Time (h)			0	0.5	1	1.5	2	2.5	3	3.5	4	4.5	5	5.5	6	6.5	7	7.5	8	8.5	9	9.5	10	10.5	11	11.5	12	12.5	13	13.5	14	14.5	15	15.5	16	16.5	17	17.5	18	18.5	19	19.5	20	20.5	21	21.5	22	22.5	23
CSys Mean (mg/L)-Isoniazid Slow Acetylator (Trial 1)		1	#N/A	4.54126	3.55896	3.04354	2.68742	2.39814	2.1492	1.93027	1.7358	1.56215	1.40665	1.26717	1.14192	1.02938	0.928227	0.837267	0.755454	0.681849	0.615611	0.555989	0.502306	0.453959	0.410404	0.371156	0.335777	0.303876	0.275103	0.249142	0.22571	0.204554	0.185447	0.168184	0.152581	0.138474	0.125715	0.114171	0.103722	0.0942618	0.0856932	0.0779295	0.0708926	0.064512	0.0587247	0.0534734	0.048707	0.0443792	0.0404481
CSys Mean (mg/L)-Isoniazid Slow Acetylator (Trial 2)		2	#N/A	4.54056	3.46854	2.89833	2.5254	2.2358	1.99207	1.77989	1.59248	1.42587	1.27728	1.14455	1.0259	0.919777	0.824837	0.739879	0.663839	0.595768	0.534818	0.480234	0.43134	0.387532	0.348273	0.313081	0.281526	0.253226	0.227838	0.205055	0.184605	0.166244	0.149753	0.134938	0.121624	0.109655	0.0988934	0.0892136	0.0805043	0.072666	0.0656094	0.0592547	0.0535304	0.0483724	0.0437233	0.0395318	0.0357515	0.0323414	0.0292641
CSys Mean (mg/L)-Isoniazid Slow Acetylator (Trial 3)		3	#N/A	4.67228	3.43632	2.9759	2.66908	2.41095	2.18192	1.97599	1.79001	1.62176	1.46945	1.33153	1.20663	1.09352	0.991093	0.898331	0.814326	0.738249	0.669351	0.606952	0.550436	0.499245	0.452873	0.410865	0.372805	0.338319	0.307069	0.278747	0.253076	0.229806	0.208708	0.189577	0.172228	0.156493	0.142218	0.129268	0.117516	0.106851	0.0971708	0.0883825	0.0804028	0.0731563	0.0665744	0.0605952	0.0551626	0.0502258	0.0457388
CSys Mean (mg/L)-Isoniazid Slow Acetylator (Trial 4)		4	#N/A	3.99174	2.93598	2.48859	2.17805	1.92197	1.70089	1.50708	1.33609	1.18478	1.05073	0.931885	0.826514	0.733081	0.650236	0.576781	0.511655	0.453915	0.402724	0.357339	0.317099	0.281421	0.249786	0.221733	0.196856	0.174793	0.155224	0.137864	0.122464	0.1088	0.0966753	0.0859147	0.0763637	0.0678851	0.0603575	0.0536732	0.047737	0.0424643	0.0377802	0.0336183	0.02992	0.026633	0.023711	0.0211133	0.0188033	0.0167489	0.0149215
CSys Mean (mg/L)-Isoniazid Slow Acetylator (Trial 5)		5	#N/A	4.26045	3.34309	2.81141	2.45022	2.16589	1.92664	1.71927	1.53689	1.37521	1.23127	1.1028	0.987983	0.885301	0.793431	0.711214	0.637623	0.571746	0.512768	0.45996	0.412671	0.370319	0.332383	0.298397	0.267945	0.240654	0.216192	0.194261	0.174595	0.156957	0.141135	0.126937	0.114195	0.102757	0.092486	0.0832619	0.0749756	0.06753	0.0608383	0.0548226	0.0494134	0.0445483	0.0401715	0.0362331	0.0326883	0.029497	0.0266232
CSys Mean (mg/L)-Isoniazid Slow Acetylator (Trial 6)		6	#N/A	3.91796	3.14727	2.71593	2.42471	2.19094	1.988	1.80652	1.64242	1.49344	1.35797	1.23475	1.12265	1.02066	0.927894	0.84352	0.766779	0.696998	0.633548	0.575857	0.523408	0.475728	0.432383	0.392984	0.357173	0.324622	0.295037	0.26815	0.243711	0.221501	0.201317	0.182973	0.166303	0.151153	0.137384	0.124871	0.113499	0.103165	0.0937727	0.0852374	0.0774797	0.0704296	0.0640224	0.0581989	0.0529062	0.048096	0.0437236
CSys Mean (mg/L)-Isoniazid Slow Acetylator (Trial 7)		7	#N/A	3.70669	2.87588	2.41362	2.09504	1.84238	1.63114	1.45086	1.29543	1.16056	1.04295	0.939972	0.849481	0.7697	0.699147	0.636573	0.580918	0.531286	0.486906	0.447121	0.411365	0.37915	0.350055	0.323718	0.299821	0.27809	0.258287	0.240203	0.223655	0.208484	0.19455	0.181728	0.169911	0.159002	0.148916	0.139577	0.130918	0.122879	0.115406	0.108451	0.101972	0.0959294	0.0902882	0.085017	0.0800874	0.0754733	0.0711514
CSys Mean (mg/L)-Isoniazid Slow Acetylator (Trial 8)		8	#N/A	3.9469	3.20045	2.79937	2.51748	2.28777	2.09068	1.91761	1.7634	1.62462	1.49882	1.38424	1.27952	1.18359	1.09555	1.01464	0.940222	0.871703	0.808569	0.750358	0.696651	0.647068	0.601267	0.558934	0.519785	0.483562	0.450028	0.418967	0.390184	0.363497	0.338743	0.315772	0.294445	0.274636	0.25623	0.23912	0.223209	0.208408	0.194633	0.18181	0.169869	0.158744	0.148378	0.138715	0.129706	0.121303	0.113464
CSys Mean (mg/L)-Isoniazid Slow Acetylator (Trial 9)		9	#N/A	3.54292	2.67697	2.1891	1.87749	1.64903	1.46701	1.31479	1.1837	1.06873	0.966721	0.875548	0.793672	0.719917	0.653344	0.593168	0.538722	0.489424	0.444763	0.404285	0.367584	0.334296	0.304094	0.276684	0.251802	0.229207	0.208684	0.190038	0.173094	0.157692	0.143688	0.130953	0.119369	0.10883	0.0992383	0.0905078	0.0825591	0.075321	0.0687284	0.0627224	0.0572502	0.0522629	0.0477169	0.0435725	0.0397935	0.0363469	0.0332031
CSys Mean (mg/L)-Isoniazid Slow Acetylator (Trial 10)		10	#N/A	4.43943	3.29285	2.7659	2.41949	2.14201	1.90399	1.69513	1.51033	1.34624	1.20032	1.07046	0.954855	0.851908	0.760221	0.678552	0.605796	0.540971	0.483204	0.431716	0.385818	0.344894	0.308397	0.275842	0.246795	0.220873	0.197732	0.177071	0.158617	0.14213	0.127398	0.114228	0.102452	0.0919201	0.0824969	0.0740634	0.0665135	0.0597524	0.0536958	0.0482686	0.0434038	0.0390418	0.0351293	0.0316189	0.0284683	0.0256397	0.0230993
Individual Statistics
Type	Individual	Trial
Time (h)			0	0.5	1	1.5	2	2.5	3	3.5	4	4.5	5	5.5	6	6.5	7	7.5	8	8.5	9	9.5	10	10.5	11	11.5	12	12.5	13	13.5	14	14.5	15	15.5	16	16.5	17	17.5	18	18.5	19	19.5	20	20.5	21	21.5	22	22.5	23
CSys (mg/L)	1	1	0	3.42623	3.21702	2.91439	2.64367	2.41041	2.20728	2.02733	1.86562	1.71878	1.58455	1.46133	1.34794	1.24344	1.14706	1.05813	0.976063	0.900321	0.830418	0.765906	0.706373	0.651439	0.600753	0.553988	0.510846	0.471047	0.434336	0.400474	0.369242	0.340438	0.313873	0.289375	0.266784	0.245953	0.226744	0.209032	0.192701	0.177643	0.16376	0.150961	0.13916	0.128281	0.118251	0.109004	0.10048	0.0926217	0.0853774
CSys (mg/L)	3	1	0	4.34235	3.27461	2.72296	2.36026	2.07194	1.82545	1.60991	1.42014	1.25269	1.10487	0.974374	0.85918	0.757517	0.667813	0.588676	0.518874	0.457315	0.403032	0.355173	0.31298	0.275787	0.243004	0.21411	0.188646	0.166206	0.146432	0.129007	0.113654	0.100126	0.0882074	0.0777062	0.0684545	0.0603037	0.0531229	0.0467968	0.0412237	0.0363142	0.0319891	0.0281791	0.0248227	0.0218661	0.0192615	0.0169671	0.014946	0.0131656	0.0115973
CSys (mg/L)	13	1	0	5.8552	4.18524	3.49327	3.05833	2.71206	2.41487	2.15357	1.92165	1.71499	1.53054	1.3658	1.21864	1.0872	0.96981	0.864995	0.771426	0.687911	0.613384	0.546887	0.487565	0.43465	0.387456	0.345368	0.307839	0.274376	0.244542	0.217945	0.194235	0.173099	0.154261	0.137469	0.122503	0.109165	0.0972771	0.086683	0.0772417	0.068828	0.0613302	0.0546488	0.0486949	0.0433893	0.0386616	0.0344489	0.030695	0.0273501	0.0243696
CSys (mg/L)	5	2	0	4.67805	3.88307	3.35558	2.98227	2.6782	2.41268	2.17512	1.96105	1.76781	1.59333	1.43583	1.29369	1.16544	1.04977	0.945464	0.851427	0.766665	0.690279	0.621451	0.559445	0.503591	0.453285	0.407982	0.367188	0.330459	0.297391	0.267622	0.240825	0.216705	0.194995	0.175456	0.157872	0.142046	0.127805	0.11499	0.103458	0.093082	0.0837452	0.0753442	0.0677854	0.0609843	0.0548652	0.0493597	0.0444064	0.0399499	0.0359405
CSys (mg/L)	6	2	0	3.6261	2.34915	1.82936	1.55223	1.36969	1.23263	1.1206	1.02409	0.938389	0.861014	0.790546	0.72608	0.66697	0.612711	0.562876	0.517093	0.475029	0.436379	0.400867	0.368239	0.33826	0.310718	0.285414	0.262167	0.240811	0.221192	0.203169	0.186612	0.171404	0.157434	0.144601	0.132813	0.121986	0.11204	0.102905	0.0945142	0.0868072	0.0797283	0.0732264	0.0672545	0.0617695	0.0567316	0.0521044	0.0478546	0.0439512	0.0403662
CSys (mg/L)	15	2	0	5.31754	4.17342	3.51004	3.04169	2.65951	2.3309	2.04395	1.79231	1.57141	1.37748	1.20727	1.05793	0.926919	0.812029	0.711296	0.622997	0.54561	0.477797	0.418384	0.366336	0.320746	0.280816	0.245846	0.215224	0.18841	0.164931	0.144375	0.126379	0.110623	0.0968301	0.0847558	0.074186	0.0649337	0.0568348	0.0497456	0.0435403	0.0381088	0.0333547	0.0291935	0.0255513	0.0223635	0.0195733	0.0171311	0.0149937	0.0131229	0.0114855
CSys (mg/L)	2	3	0	3.3343	2.53259	2.21132	2.01378	1.85225	1.70818	1.57664	1.45568	1.34411	1.24111	1.14595	1.05804	0.976823	0.901791	0.832479	0.768456	0.709325	0.654716	0.604287	0.557723	0.514728	0.475033	0.438386	0.404556	0.373327	0.344501	0.317893	0.293335	0.270669	0.24975	0.230444	0.212628	0.196186	0.181014	0.167013	0.154093	0.142171	0.131171	0.12102	0.111655	0.103013	0.0950396	0.0876828	0.080895	0.0746323	0.0688541
CSys (mg/L)	19	3	0	5.8884	4.26624	3.64474	3.23067	2.88595	2.58364	2.31464	2.07406	1.85845	1.66509	1.49166	1.33611	1.19663	1.07158	0.9595	0.859055	0.769055	0.688429	0.61621	0.55153	0.493611	0.44175	0.395319	0.353753	0.316546	0.283242	0.253434	0.226756	0.202882	0.181517	0.162399	0.145292	0.129985	0.116288	0.104034	0.0930699	0.0832604	0.0744841	0.0666324	0.0596079	0.0533236	0.0477015	0.042672	0.0381726	0.0341475	0.0305466
CSys (mg/L)	30	3	0	4.79414	3.51012	3.07164	2.76281	2.49464	2.25395	2.03667	1.84029	1.66272	1.50216	1.35699	1.22575	1.10712	0.999905	0.903014	0.815466	0.736367	0.664909	0.600359	0.542055	0.489395	0.441837	0.398889	0.360106	0.325086	0.293465	0.264915	0.239138	0.215866	0.194856	0.175888	0.158765	0.143307	0.129353	0.116757	0.105386	0.0951222	0.0858574	0.0774945	0.0699459	0.0631322	0.056982	0.0514308	0.0464202	0.0418976	0.0378156
CSys (mg/L)	7	4	0	5.14309	3.694	3.17626	2.80207	2.47905	2.1934	1.94014	1.71563	1.5167	1.3405	1.18452	1.04648	0.924372	0.816382	0.720909	0.636522	0.561951	0.496069	0.437873	0.386474	0.341086	0.30101	0.265629	0.234395	0.206826	0.182492	0.161016	0.142063	0.125338	0.11058	0.0975573	0.0860668	0.0759285	0.0669835	0.0590917	0.052129	0.0459864	0.0405672	0.0357864	0.0315688	0.0278481	0.0245658	0.0216702	0.0191159	0.0168626	0.0148749
CSys (mg/L)	14	4	0	2.294	2.0195	1.77884	1.58603	1.4242	1.28344	1.15855	1.0466	0.945773	0.854739	0.772462	0.69807	0.630799	0.569969	0.514968	0.465243	0.420293	0.379664	0.342944	0.309761	0.279777	0.252685	0.228208	0.206096	0.186121	0.168077	0.151779	0.137059	0.123763	0.111756	0.100912	0.0911185	0.0822746	0.0742882	0.0670763	0.060564	0.0546835	0.0493735	0.0445789	0.0402496	0.0363405	0.032811	0.029624	0.0267466	0.0241485	0.0218027
CSys (mg/L)	26	4	0	4.53814	3.09445	2.51068	2.14605	1.86266	1.62584	1.42257	1.24603	1.09188	0.956934	0.838673	0.734987	0.644071	0.564355	0.494467	0.433201	0.379502	0.33244	0.291198	0.255062	0.2234	0.195662	0.171363	0.150077	0.131433	0.115102	0.100798	0.0882704	0.0772988	0.06769	0.059275	0.0519057	0.0454522	0.0398007	0.0348517	0.030518	0.026723	0.0233998	0.0204898	0.0179416	0.0157103	0.0137564	0.0120455	0.0105474	0.00923561	0.00808694
CSys (mg/L)	8	5	0	5.2301	4.08548	3.45319	3.01377	2.65251	2.339	2.06312	1.81953	1.60433	1.41423	1.24636	1.09818	0.967433	0.852102	0.750403	0.660751	0.581739	0.51212	0.450789	0.39677	0.349197	0.307308	0.270428	0.237962	0.209384	0.184231	0.162094	0.142612	0.125468	0.110383	0.0971088	0.0854296	0.0751538	0.066113	0.0581591	0.0511615	0.0450054	0.0395898	0.0348255	0.0306343	0.0269474	0.0237041	0.0208511	0.0183414	0.0161336	0.0141916
CSys (mg/L)	10	5	0	2.73088	2.51612	2.22353	1.96128	1.73565	1.54109	1.37171	1.2229	1.09127	0.974334	0.870145	0.777169	0.694124	0.619918	0.553601	0.494333	0.441369	0.394045	0.351766	0.313999	0.280267	0.250143	0.223244	0.199227	0.177786	0.158646	0.141561	0.126312	0.112702	0.100556	0.0897168	0.0800444	0.0714134	0.063712	0.0568403	0.0507091	0.0452387	0.040358	0.0360035	0.0321186	0.0286526	0.0255606	0.022802	0.0203411	0.0181456	0.0161871
CSys (mg/L)	17	5	0	4.82036	3.42766	2.7575	2.37562	2.10951	1.89981	1.72299	1.56824	1.43004	1.30524	1.19188	1.0886	0.994348	0.908274	0.829637	0.757785	0.69213	0.632139	0.577325	0.527245	0.481493	0.439697	0.401518	0.366644	0.334791	0.305698	0.279128	0.254862	0.232702	0.212466	0.193986	0.177111	0.161703	0.147633	0.134786	0.123056	0.112346	0.102567	0.0936389	0.0854873	0.0780448	0.0712499	0.0650463	0.0593825	0.0542117	0.049491
CSys (mg/L)	20	6	0	4.82953	4.1624	3.70396	3.35883	3.06485	2.80151	2.56182	2.34268	2.14211	1.95847	1.79038	1.63656	1.49579	1.36701	1.24922	1.14147	1.04295	0.952868	0.870512	0.795231	0.726426	0.663534	0.606064	0.553553	0.505569	0.461731	0.421682	0.385092	0.351669	0.321142	0.293256	0.267787	0.244526	0.22328	0.203877	0.186159	0.169978	0.155202	0.141709	0.129386	0.118135	0.107862	0.0984807	0.089915	0.0820943	0.0749523
CSys (mg/L)	24	6	0	4.19251	3.17621	2.6318	2.29464	2.04553	1.84032	1.66191	1.50303	1.36011	1.231	1.11418	1.00841	0.912639	0.825917	0.747395	0.676302	0.611943	0.553686	0.500953	0.453227	0.410035	0.370947	0.335577	0.303572	0.274613	0.248411	0.224706	0.203259	0.183857	0.166304	0.150425	0.136061	0.123067	0.111313	0.100681	0.0910638	0.0823646	0.074496	0.0673788	0.0609412	0.0551184	0.0498518	0.0450882	0.0407797	0.0368828	0.0333581
CSys (mg/L)	27	6	0	2.73184	2.10322	1.81202	1.62065	1.46243	1.32219	1.19582	1.08154	0.978094	0.88445	0.799687	0.722974	0.653558	0.590757	0.533948	0.482568	0.436104	0.39409	0.356105	0.321765	0.290725	0.262668	0.23731	0.214393	0.193684	0.17497	0.158061	0.142783	0.128979	0.116507	0.10524	0.0950605	0.0858648	0.0775578	0.0700537	0.063275	0.0571517	0.0516206	0.0466244	0.0421116	0.0380353	0.0343534	0.0310278	0.028024	0.0253109	0.0228603
CSys (mg/L)	4	7	0	3.26216	2.38743	2.0426	1.81093	1.61801	1.44886	1.29838	1.16382	1.04325	0.935124	0.838143	0.751157	0.673143	0.603185	0.54046	0.484226	0.433818	0.388638	0.348146	0.31186	0.279345	0.250212	0.22411	0.200726	0.179777	0.161011	0.144201	0.129144	0.115657	0.103577	0.0927573	0.0830672	0.0743885	0.066616	0.0596551	0.0534212	0.0478383	0.0428387	0.0383614	0.0343519	0.0307613	0.0275459	0.0246665	0.022088	0.019779	0.0177114
CSys (mg/L)	11	7	0	4.74	3.68282	2.99639	2.49674	2.09355	1.75755	1.4755	1.23847	1.0393	0.871997	0.731505	0.613563	0.514577	0.431518	0.361836	0.303384	0.25436	0.213247	0.178772	0.149865	0.125628	0.105309	0.0882738	0.0739932	0.062022	0.0519869	0.043575	0.036524	0.0306136	0.0256596	0.0215071	0.0180265	0.0151091	0.0126639	0.0106143	0.00889649	0.00745664	0.00624981	0.0052383	0.00439049	0.0036799	0.00308431	0.00258511	0.00216671	0.00181603	0.0015221
CSys (mg/L)	12	7	0	3.11792	2.55737	2.20187	1.97745	1.8156	1.68701	1.57869	1.48399	1.39912	1.32173	1.25027	1.18372	1.12138	1.06274	1.00742	0.955145	0.905679	0.858833	0.814445	0.772369	0.732475	0.694646	0.658769	0.624743	0.592471	0.561863	0.532832	0.505297	0.479182	0.454413	0.430921	0.40864	0.387509	0.367468	0.348462	0.330436	0.313341	0.297129	0.281755	0.267174	0.253347	0.240234	0.227799	0.216007	0.204825	0.194221
CSys (mg/L)	9	8	0	3.60157	3.45547	3.16545	2.89157	2.65801	2.46097	2.29195	2.14353	2.01041	1.88901	1.77698	1.67278	1.57536	1.48399	1.39811	1.3173	1.2412	1.16951	1.10196	1.03829	0.978284	0.921728	0.868423	0.818184	0.770835	0.726212	0.684159	0.644529	0.607184	0.571994	0.538835	0.507591	0.478152	0.450414	0.42428	0.399658	0.37646	0.354606	0.334016	0.31462	0.296347	0.279132	0.262916	0.247641	0.233251	0.219695
CSys (mg/L)	18	8	0	3.98846	3.02449	2.59058	2.28388	2.02366	1.79446	1.59123	1.41084	1.25071	1.1086	0.982502	0.87064	0.771429	0.683456	0.605462	0.536326	0.475051	0.420751	0.372636	0.330008	0.292243	0.25879	0.229158	0.202913	0.179669	0.159083	0.140853	0.12471	0.110415	0.0977576	0.0865497	0.0766259	0.0678392	0.0600596	0.0531717	0.0470733	0.0416742	0.0368941	0.0326621	0.0289154	0.0255984	0.0226618	0.0200621	0.0177605	0.015723	0.0139191
CSys (mg/L)	25	8	0	4.25065	3.1214	2.64208	2.377	2.18165	2.01663	1.86965	1.73584	1.61272	1.49885	1.39324	1.29515	1.20398	1.1192	1.04036	0.96704	0.898854	0.835445	0.776481	0.721654	0.670677	0.623282	0.57922	0.538259	0.500182	0.464788	0.431889	0.401311	0.372891	0.346478	0.32193	0.299117	0.277917	0.258216	0.239909	0.222897	0.207089	0.192401	0.178752	0.166071	0.154288	0.14334	0.133167	0.123716	0.114935	0.106777
CSys (mg/L)	16	9	0	3.08643	2.19467	1.74319	1.46649	1.26411	1.10115	0.963649	0.845048	0.741693	0.651202	0.571812	0.502099	0.440866	0.387078	0.339832	0.298335	0.261891	0.229889	0.201788	0.177116	0.155455	0.136439	0.119747	0.105094	0.0922321	0.0809432	0.0710348	0.0623386	0.0547063	0.0480079	0.0421294	0.0369704	0.0324429	0.0284696	0.0249829	0.0219231	0.0192379	0.0168816	0.0148138	0.0129993	0.011407	0.0100097	0.00878357	0.00770761	0.00676345	0.00593494
CSys (mg/L)	21	9	0	4.01289	3.19182	2.65638	2.29425	2.02931	1.82232	1.65205	1.50652	1.37875	1.26456	1.16133	1.06734	0.981375	0.902554	0.830159	0.763611	0.702404	0.646095	0.594285	0.546612	0.502746	0.462385	0.42525	0.391084	0.359653	0.330739	0.304141	0.279674	0.257171	0.236474	0.217437	0.199931	0.183831	0.169024	0.155408	0.142887	0.131374	0.120786	0.111051	0.1021	0.0938693	0.0863012	0.0793433	0.0729457	0.0670634	0.0616549
CSys (mg/L)	29	9	0	3.52945	2.64442	2.16772	1.87172	1.65368	1.47757	1.32867	1.19953	1.08574	0.984397	0.893498	0.811577	0.737509	0.6704	0.609512	0.554219	0.503976	0.458306	0.416783	0.379025	0.344687	0.313458	0.285057	0.259227	0.235735	0.21437	0.194939	0.177269	0.161198	0.146584	0.133293	0.121207	0.110216	0.100221	0.0911322	0.0828672	0.0753515	0.0685171	0.0623023	0.0566512	0.0515124	0.0468397	0.0425907	0.0387271	0.0352139	0.0320194
CSys (mg/L)	22	10	0	5.92403	4.40369	3.73448	3.28193	2.90972	2.58504	2.29735	2.04146	1.81369	1.611	1.43067	1.27029	1.1277	1.00097	0.888362	0.788328	0.699484	0.620593	0.550553	0.488381	0.4332	0.38423	0.340778	0.302225	0.268022	0.237681	0.210768	0.186896	0.165724	0.146947	0.130294	0.115527	0.102431	0.0908191	0.0805221	0.0713918	0.0632961	0.0561179	0.0497534	0.0441104	0.0391071	0.0346712	0.0307383	0.0272514	0.0241599	0.0214191
CSys (mg/L)	23	10	0	5.04824	3.42615	2.72591	2.30497	1.98855	1.72889	1.50834	1.3181	1.15278	1.00857	0.882533	0.772287	0.675812	0.591375	0.51747	0.452785	0.396173	0.346627	0.30327	0.265329	0.232129	0.203079	0.177662	0.155423	0.135967	0.118944	0.104052	0.0910235	0.0796256	0.0696545	0.0609316	0.0533009	0.0466255	0.040786	0.0356777	0.0312091	0.0273002	0.0238807	0.0208895	0.018273	0.0159842	0.013982	0.0122306	0.0106986	0.00935846	0.00818619
CSys (mg/L)	28	10	0	2.34601	2.04872	1.8373	1.67157	1.52775	1.39804	1.27971	1.17142	1.07224	0.9814	0.898193	0.821991	0.752212	0.68832	0.629824	0.576275	0.527257	0.48239	0.441326	0.403745	0.369354	0.337883	0.309086	0.282737	0.258628	0.236572	0.216392	0.197931	0.181042	0.165592	0.151458	0.13853	0.126703	0.115886	0.10599	0.0969396	0.0886609	0.0810887	0.0741628	0.067828	0.0620341	0.0567348	0.051888	0.047455	0.0434007	0.0396926
[truncated: 1,394 more columns]

## Sheet: Conc Profiles CSys(CPlasma)
Summary Statistics			Mean
	From (h)	To (h)	TMax (h)	CMax (mg/L)	AUC (mg/L.h)
CPlasma (mg/L)	696	720	0.5	4.19238	17.3422
Population Statistics
Time (h)			0	0.5	1	1.5	2	2.5	3	3.5	4	4.5	5	5.5	6	6.5	7	7.5	8	8.5	9	9.5	10	10.5	11	11.5	12	12.5	13	13.5	14	14.5	15	15.5	16	16.5	17	17.5	18	18.5	19	19.5	20	20.5	21	21.5	22	22.5	23
CSys Mean (mg/L)			#N/A	4.15602	3.19363	2.71017	2.38444	2.12449	1.90316	1.70974	1.53865	1.38634	1.25022	1.12829	1.01891	0.920684	0.832398	0.752993	0.681534	0.617191	0.559226	0.506981	0.459868	0.417361	0.378992	0.344339	0.313028	0.284722	0.259119	0.23595	0.214971	0.195967	0.178741	0.163121	0.148947	0.13608	0.124393	0.113773	0.104115	0.0953298	0.0873328	0.0800498	0.0734134	0.067363	0.061844	0.0568069	0.0522074	0.0480051	0.0441637
CSys 95th percentile			#N/A	5.87346	4.22979	3.67731	3.25886	2.89903	2.58441	2.30686	2.11227	1.94203	1.78825	1.64859	1.50668	1.38223	1.26803	1.16323	1.06704	0.981176	0.910553	0.845282	0.784943	0.729753	0.680645	0.635052	0.592708	0.553365	0.518179	0.487408	0.458504	0.431351	0.405842	0.381875	0.359355	0.338193	0.318305	0.299613	0.282043	0.265528	0.250001	0.235404	0.221678	0.20877	0.196632	0.185215	0.174477	0.164375	0.154871
CSys 5th percentile			#N/A	2.51921	2.07325	1.79377	1.56744	1.39422	1.25549	1.13767	1.03422	0.941712	0.857563	0.749936	0.651591	0.566877	0.491295	0.42152	0.361802	0.314816	0.276037	0.242023	0.212191	0.18603	0.16309	0.142974	0.125336	0.109872	0.0963144	0.0844282	0.0740079	0.0648729	0.0568649	0.0498449	0.0436913	0.038297	0.0335686	0.0294239	0.0257908	0.0226062	0.0198148	0.017368	0.0152233	0.0133435	0.0116957	0.0102515	0.00898553	0.00787592	0.00690334
Individual Statistics
Type	Individual	Trial
Time (h)			0	0.5	1	1.5	2	2.5	3	3.5	4	4.5	5	5.5	6	6.5	7	7.5	8	8.5	9	9.5	10	10.5	11	11.5	12	12.5	13	13.5	14	14.5	15	15.5	16	16.5	17	17.5	18	18.5	19	19.5	20	20.5	21	21.5	22	22.5	23
CSys (mg/L)	1	1	0	3.42623	3.21702	2.91439	2.64367	2.41041	2.20728	2.02733	1.86562	1.71878	1.58455	1.46133	1.34794	1.24344	1.14706	1.05813	0.976063	0.900321	0.830418	0.765906	0.706373	0.651439	0.600753	0.553988	0.510846	0.471047	0.434336	0.400474	0.369242	0.340438	0.313873	0.289375	0.266784	0.245953	0.226744	0.209032	0.192701	0.177643	0.16376	0.150961	0.13916	0.128281	0.118251	0.109004	0.10048	0.0926217	0.0853774
CSys (mg/L)	2	3	0	3.3343	2.53259	2.21132	2.01378	1.85225	1.70818	1.57664	1.45568	1.34411	1.24111	1.14595	1.05804	0.976823	0.901791	0.832479	0.768456	0.709325	0.654716	0.604287	0.557723	0.514728	0.475033	0.438386	0.404556	0.373327	0.344501	0.317893	0.293335	0.270669	0.24975	0.230444	0.212628	0.196186	0.181014	0.167013	0.154093	0.142171	0.131171	0.12102	0.111655	0.103013	0.0950396	0.0876828	0.080895	0.0746323	0.0688541
CSys (mg/L)	3	1	0	4.34235	3.27461	2.72296	2.36026	2.07194	1.82545	1.60991	1.42014	1.25269	1.10487	0.974374	0.85918	0.757517	0.667813	0.588676	0.518874	0.457315	0.403032	0.355173	0.31298	0.275787	0.243004	0.21411	0.188646	0.166206	0.146432	0.129007	0.113654	0.100126	0.0882074	0.0777062	0.0684545	0.0603037	0.0531229	0.0467968	0.0412237	0.0363142	0.0319891	0.0281791	0.0248227	0.0218661	0.0192615	0.0169671	0.014946	0.0131656	0.0115973
CSys (mg/L)	4	7	0	3.26216	2.38743	2.0426	1.81093	1.61801	1.44886	1.29838	1.16382	1.04325	0.935124	0.838143	0.751157	0.673143	0.603185	0.54046	0.484226	0.433818	0.388638	0.348146	0.31186	0.279345	0.250212	0.22411	0.200726	0.179777	0.161011	0.144201	0.129144	0.115657	0.103577	0.0927573	0.0830672	0.0743885	0.066616	0.0596551	0.0534212	0.0478383	0.0428387	0.0383614	0.0343519	0.0307613	0.0275459	0.0246665	0.022088	0.019779	0.0177114
CSys (mg/L)	5	2	0	4.67805	3.88307	3.35558	2.98227	2.6782	2.41268	2.17512	1.96105	1.76781	1.59333	1.43583	1.29369	1.16544	1.04977	0.945464	0.851427	0.766665	0.690279	0.621451	0.559445	0.503591	0.453285	0.407982	0.367188	0.330459	0.297391	0.267622	0.240825	0.216705	0.194995	0.175456	0.157872	0.142046	0.127805	0.11499	0.103458	0.093082	0.0837452	0.0753442	0.0677854	0.0609843	0.0548652	0.0493597	0.0444064	0.0399499	0.0359405
CSys (mg/L)	6	2	0	3.6261	2.34915	1.82936	1.55223	1.36969	1.23263	1.1206	1.02409	0.938389	0.861014	0.790546	0.72608	0.66697	0.612711	0.562876	0.517093	0.475029	0.436379	0.400867	0.368239	0.33826	0.310718	0.285414	0.262167	0.240811	0.221192	0.203169	0.186612	0.171404	0.157434	0.144601	0.132813	0.121986	0.11204	0.102905	0.0945142	0.0868072	0.0797283	0.0732264	0.0672545	0.0617695	0.0567316	0.0521044	0.0478546	0.0439512	0.0403662
CSys (mg/L)	7	4	0	5.14309	3.694	3.17626	2.80207	2.47905	2.1934	1.94014	1.71563	1.5167	1.3405	1.18452	1.04648	0.924372	0.816382	0.720909	0.636522	0.561951	0.496069	0.437873	0.386474	0.341086	0.30101	0.265629	0.234395	0.206826	0.182492	0.161016	0.142063	0.125338	0.11058	0.0975573	0.0860668	0.0759285	0.0669835	0.0590917	0.052129	0.0459864	0.0405672	0.0357864	0.0315688	0.0278481	0.0245658	0.0216702	0.0191159	0.0168626	0.0148749
CSys (mg/L)	8	5	0	5.2301	4.08548	3.45319	3.01377	2.65251	2.339	2.06312	1.81953	1.60433	1.41423	1.24636	1.09818	0.967433	0.852102	0.750403	0.660751	0.581739	0.51212	0.450789	0.39677	0.349197	0.307308	0.270428	0.237962	0.209384	0.184231	0.162094	0.142612	0.125468	0.110383	0.0971088	0.0854296	0.0751538	0.066113	0.0581591	0.0511615	0.0450054	0.0395898	0.0348255	0.0306343	0.0269474	0.0237041	0.0208511	0.0183414	0.0161336	0.0141916
CSys (mg/L)	9	8	0	3.60157	3.45547	3.16545	2.89157	2.65801	2.46097	2.29195	2.14353	2.01041	1.88901	1.77698	1.67278	1.57536	1.48399	1.39811	1.3173	1.2412	1.16951	1.10196	1.03829	0.978284	0.921728	0.868423	0.818184	0.770835	0.726212	0.684159	0.644529	0.607184	0.571994	0.538835	0.507591	0.478152	0.450414	0.42428	0.399658	0.37646	0.354606	0.334016	0.31462	0.296347	0.279132	0.262916	0.247641	0.233251	0.219695
CSys (mg/L)	10	5	0	2.73088	2.51612	2.22353	1.96128	1.73565	1.54109	1.37171	1.2229	1.09127	0.974334	0.870145	0.777169	0.694124	0.619918	0.553601	0.494333	0.441369	0.394045	0.351766	0.313999	0.280267	0.250143	0.223244	0.199227	0.177786	0.158646	0.141561	0.126312	0.112702	0.100556	0.0897168	0.0800444	0.0714134	0.063712	0.0568403	0.0507091	0.0452387	0.040358	0.0360035	0.0321186	0.0286526	0.0255606	0.022802	0.0203411	0.0181456	0.0161871
CSys (mg/L)	11	7	0	4.74	3.68282	2.99639	2.49674	2.09355	1.75755	1.4755	1.23847	1.0393	0.871997	0.731505	0.613563	0.514577	0.431518	0.361836	0.303384	0.25436	0.213247	0.178772	0.149865	0.125628	0.105309	0.0882738	0.0739932	0.062022	0.0519869	0.043575	0.036524	0.0306136	0.0256596	0.0215071	0.0180265	0.0151091	0.0126639	0.0106143	0.00889649	0.00745664	0.00624981	0.0052383	0.00439049	0.0036799	0.00308431	0.00258511	0.00216671	0.00181603	0.0015221
CSys (mg/L)	12	7	0	3.11792	2.55737	2.20187	1.97745	1.8156	1.68701	1.57869	1.48399	1.39912	1.32173	1.25027	1.18372	1.12138	1.06274	1.00742	0.955145	0.905679	0.858833	0.814445	0.772369	0.732475	0.694646	0.658769	0.624743	0.592471	0.561863	0.532832	0.505297	0.479182	0.454413	0.430921	0.40864	0.387509	0.367468	0.348462	0.330436	0.313341	0.297129	0.281755	0.267174	0.253347	0.240234	0.227799	0.216007	0.204825	0.194221
CSys (mg/L)	13	1	0	5.8552	4.18524	3.49327	3.05833	2.71206	2.41487	2.15357	1.92165	1.71499	1.53054	1.3658	1.21864	1.0872	0.96981	0.864995	0.771426	0.687911	0.613384	0.546887	0.487565	0.43465	0.387456	0.345368	0.307839	0.274376	0.244542	0.217945	0.194235	0.173099	0.154261	0.137469	0.122503	0.109165	0.0972771	0.086683	0.0772417	0.068828	0.0613302	0.0546488	0.0486949	0.0433893	0.0386616	0.0344489	0.030695	0.0273501	0.0243696
CSys (mg/L)	14	4	0	2.294	2.0195	1.77884	1.58603	1.4242	1.28344	1.15855	1.0466	0.945773	0.854739	0.772462	0.69807	0.630799	0.569969	0.514968	0.465243	0.420293	0.379664	0.342944	0.309761	0.279777	0.252685	0.228208	0.206096	0.186121	0.168077	0.151779	0.137059	0.123763	0.111756	0.100912	0.0911185	0.0822746	0.0742882	0.0670763	0.060564	0.0546835	0.0493735	0.0445789	0.0402496	0.0363405	0.032811	0.029624	0.0267466	0.0241485	0.0218027
CSys (mg/L)	15	2	0	5.31754	4.17342	3.51004	3.04169	2.65951	2.3309	2.04395	1.79231	1.57141	1.37748	1.20727	1.05793	0.926919	0.812029	0.711296	0.622997	0.54561	0.477797	0.418384	0.366336	0.320746	0.280816	0.245846	0.215224	0.18841	0.164931	0.144375	0.126379	0.110623	0.0968301	0.0847558	0.074186	0.0649337	0.0568348	0.0497456	0.0435403	0.0381088	0.0333547	0.0291935	0.0255513	0.0223635	0.0195733	0.0171311	0.0149937	0.0131229	0.0114855
CSys (mg/L)	16	9	0	3.08643	2.19467	1.74319	1.46649	1.26411	1.10115	0.963649	0.845048	0.741693	0.651202	0.571812	0.502099	0.440866	0.387078	0.339832	0.298335	0.261891	0.229889	0.201788	0.177116	0.155455	0.136439	0.119747	0.105094	0.0922321	0.0809432	0.0710348	0.0623386	0.0547063	0.0480079	0.0421294	0.0369704	0.0324429	0.0284696	0.0249829	0.0219231	0.0192379	0.0168816	0.0148138	0.0129993	0.011407	0.0100097	0.00878357	0.00770761	0.00676345	0.00593494
CSys (mg/L)	17	5	0	4.82036	3.42766	2.7575	2.37562	2.10951	1.89981	1.72299	1.56824	1.43004	1.30524	1.19188	1.0886	0.994348	0.908274	0.829637	0.757785	0.69213	0.632139	0.577325	0.527245	0.481493	0.439697	0.401518	0.366644	0.334791	0.305698	0.279128	0.254862	0.232702	0.212466	0.193986	0.177111	0.161703	0.147633	0.134786	0.123056	0.112346	0.102567	0.0936389	0.0854873	0.0780448	0.0712499	0.0650463	0.0593825	0.0542117	0.049491
CSys (mg/L)	18	8	0	3.98846	3.02449	2.59058	2.28388	2.02366	1.79446	1.59123	1.41084	1.25071	1.1086	0.982502	0.87064	0.771429	0.683456	0.605462	0.536326	0.475051	0.420751	0.372636	0.330008	0.292243	0.25879	0.229158	0.202913	0.179669	0.159083	0.140853	0.12471	0.110415	0.0977576	0.0865497	0.0766259	0.0678392	0.0600596	0.0531717	0.0470733	0.0416742	0.0368941	0.0326621	0.0289154	0.0255984	0.0226618	0.0200621	0.0177605	0.015723	0.0139191
CSys (mg/L)	19	3	0	5.8884	4.26624	3.64474	3.23067	2.88595	2.58364	2.31464	2.07406	1.85845	1.66509	1.49166	1.33611	1.19663	1.07158	0.9595	0.859055	0.769055	0.688429	0.61621	0.55153	0.493611	0.44175	0.395319	0.353753	0.316546	0.283242	0.253434	0.226756	0.202882	0.181517	0.162399	0.145292	0.129985	0.116288	0.104034	0.0930699	0.0832604	0.0744841	0.0666324	0.0596079	0.0533236	0.0477015	0.042672	0.0381726	0.0341475	0.0305466
CSys (mg/L)	20	6	0	4.82953	4.1624	3.70396	3.35883	3.06485	2.80151	2.56182	2.34268	2.14211	1.95847	1.79038	1.63656	1.49579	1.36701	1.24922	1.14147	1.04295	0.952868	0.870512	0.795231	0.726426	0.663534	0.606064	0.553553	0.505569	0.461731	0.421682	0.385092	0.351669	0.321142	0.293256	0.267787	0.244526	0.22328	0.203877	0.186159	0.169978	0.155202	0.141709	0.129386	0.118135	0.107862	0.0984807	0.089915	0.0820943	0.0749523
CSys (mg/L)	21	9	0	4.01289	3.19182	2.65638	2.29425	2.02931	1.82232	1.65205	1.50652	1.37875	1.26456	1.16133	1.06734	0.981375	0.902554	0.830159	0.763611	0.702404	0.646095	0.594285	0.546612	0.502746	0.462385	0.42525	0.391084	0.359653	0.330739	0.304141	0.279674	0.257171	0.236474	0.217437	0.199931	0.183831	0.169024	0.155408	0.142887	0.131374	0.120786	0.111051	0.1021	0.0938693	0.0863012	0.0793433	0.0729457	0.0670634	0.0616549
CSys (mg/L)	22	10	0	5.92403	4.40369	3.73448	3.28193	2.90972	2.58504	2.29735	2.04146	1.81369	1.611	1.43067	1.27029	1.1277	1.00097	0.888362	0.788328	0.699484	0.620593	0.550553	0.488381	0.4332	0.38423	0.340778	0.302225	0.268022	0.237681	0.210768	0.186896	0.165724	0.146947	0.130294	0.115527	0.102431	0.0908191	0.0805221	0.0713918	0.0632961	0.0561179	0.0497534	0.0441104	0.0391071	0.0346712	0.0307383	0.0272514	0.0241599	0.0214191
CSys (mg/L)	23	10	0	5.04824	3.42615	2.72591	2.30497	1.98855	1.72889	1.50834	1.3181	1.15278	1.00857	0.882533	0.772287	0.675812	0.591375	0.51747	0.452785	0.396173	0.346627	0.30327	0.265329	0.232129	0.203079	0.177662	0.155423	0.135967	0.118944	0.104052	0.0910235	0.0796256	0.0696545	0.0609316	0.0533009	0.0466255	0.040786	0.0356777	0.0312091	0.0273002	0.0238807	0.0208895	0.018273	0.0159842	0.013982	0.0122306	0.0106986	0.00935846	0.00818619
CSys (mg/L)	24	6	0	4.19251	3.17621	2.6318	2.29464	2.04553	1.84032	1.66191	1.50303	1.36011	1.231	1.11418	1.00841	0.912639	0.825917	0.747395	0.676302	0.611943	0.553686	0.500953	0.453227	0.410035	0.370947	0.335577	0.303572	0.274613	0.248411	0.224706	0.203259	0.183857	0.166304	0.150425	0.136061	0.123067	0.111313	0.100681	0.0910638	0.0823646	0.074496	0.0673788	0.0609412	0.0551184	0.0498518	0.0450882	0.0407797	0.0368828	0.0333581
CSys (mg/L)	25	8	0	4.25065	3.1214	2.64208	2.377	2.18165	2.01663	1.86965	1.73584	1.61272	1.49885	1.39324	1.29515	1.20398	1.1192	1.04036	0.96704	0.898854	0.835445	0.776481	0.721654	0.670677	0.623282	0.57922	0.538259	0.500182	0.464788	0.431889	0.401311	0.372891	0.346478	0.32193	0.299117	0.277917	0.258216	0.239909	0.222897	0.207089	0.192401	0.178752	0.166071	0.154288	0.14334	0.133167	0.123716	0.114935	0.106777
CSys (mg/L)	26	4	0	4.53814	3.09445	2.51068	2.14605	1.86266	1.62584	1.42257	1.24603	1.09188	0.956934	0.838673	0.734987	0.644071	0.564355	0.494467	0.433201	0.379502	0.33244	0.291198	0.255062	0.2234	0.195662	0.171363	0.150077	0.131433	0.115102	0.100798	0.0882704	0.0772988	0.06769	0.059275	0.0519057	0.0454522	0.0398007	0.0348517	0.030518	0.026723	0.0233998	0.0204898	0.0179416	0.0157103	0.0137564	0.0120455	0.0105474	0.00923561	0.00808694
CSys (mg/L)	27	6	0	2.73184	2.10322	1.81202	1.62065	1.46243	1.32219	1.19582	1.08154	0.978094	0.88445	0.799687	0.722974	0.653558	0.590757	0.533948	0.482568	0.436104	0.39409	0.356105	0.321765	0.290725	0.262668	0.23731	0.214393	0.193684	0.17497	0.158061	0.142783	0.128979	0.116507	0.10524	0.0950605	0.0858648	0.0775578	0.0700537	0.063275	0.0571517	0.0516206	0.0466244	0.0421116	0.0380353	0.0343534	0.0310278	0.028024	0.0253109	0.0228603
CSys (mg/L)	28	10	0	2.34601	2.04872	1.8373	1.67157	1.52775	1.39804	1.27971	1.17142	1.07224	0.9814	0.898193	0.821991	0.752212	0.68832	0.629824	0.576275	0.527257	0.48239	0.441326	0.403745	0.369354	0.337883	0.309086	0.282737	0.258628	0.236572	0.216392	0.197931	0.181042	0.165592	0.151458	0.13853	0.126703	0.115886	0.10599	0.0969396	0.0886609	0.0810887	0.0741628	0.067828	0.0620341	0.0567348	0.051888	0.047455	0.0434007	0.0396926
CSys (mg/L)	29	9	0	3.52945	2.64442	2.16772	1.87172	1.65368	1.47757	1.32867	1.19953	1.08574	0.984397	0.893498	0.811577	0.737509	0.6704	0.609512	0.554219	0.503976	0.458306	0.416783	0.379025	0.344687	0.313458	0.285057	0.259227	0.235735	0.21437	0.194939	0.177269	0.161198	0.146584	0.133293	0.121207	0.110216	0.100221	0.0911322	0.0828672	0.0753515	0.0685171	0.0623023	0.0566512	0.0515124	0.0468397	0.0425907	0.0387271	0.0352139	0.0320194
CSys (mg/L)	30	3	0	4.79414	3.51012	3.07164	2.76281	2.49464	2.25395	2.03667	1.84029	1.66272	1.50216	1.35699	1.22575	1.10712	0.999905	0.903014	0.815466	0.736367	0.664909	0.600359	0.542055	0.489395	0.441837	0.398889	0.360106	0.325086	0.293465	0.264915	0.239138	0.215866	0.194856	0.175888	0.158765	0.143307	0.129353	0.116757	0.105386	0.0951222	0.0858574	0.0774945	0.0699459	0.0631322	0.056982	0.0514308	0.0464202	0.0418976	0.0378156
[truncated: 1,394 more columns]

## Sheet: Int AUC 1st_CI(Sub)(CPlasma)
AUC for first dose CI(Sub)(CPlasma) integrated from 0.00 (h) to 24.00 (h)																					AUC (mg/L.h)
Index	Trial	AUC (mg/L.h)	TMax (h)	CMax (mg/L)	Dose (mg)	CL (Dose/AUC) (L/h)	LambdaZ (1/h)	Half-life (h)	AUC_INF (mg/L.h)	CL (Dose/AUC_INF) (L/h)											Trial Group	90% CI upper limit	90% CI lower limit	geometric mean	up-geomean	geomean-lo
1	1	21.4812	0.5	3.42623	200	9.31045	0.162909	4.2548	21.9265	9.12137											1	26.6744	14.5797	19.7207	6.9537	5.14095
2	3	17.5431	0.2	4.03229	200	11.4005	0.161188	4.30024	17.9067	11.169											2	27.4397	11.8478	18.0305	9.40917	6.18273
3	1	16.051	0.25	4.96233	200	12.4602	0.253689	2.73227	16.0865	12.4328											3	26.853	15.9652	20.7054	6.14762	4.74021
4	7	13.3743	0.2	4.23674	200	14.9541	0.22084	3.13868	13.4386	14.8825											4	23.5325	9.55348	14.9939	8.53862	5.44044
5	2	21.7011	0.3	4.88701	200	9.21611	0.211544	3.27662	21.8386	9.15808											5	25.8266	11.5356	17.2605	8.56606	5.7249
6	2	13.5842	0.2	4.70576	200	14.723	0.170184	4.07293	13.7843	14.5093											6	34.0015	9.38481	17.8633	16.1382	8.47849
7	4	19.6565	0.15	7.52841	200	10.1747	0.250861	2.76307	19.7027	10.1509											7	23.2635	10.77	15.8287	7.43484	5.05872
8	5	20.1279	0.25	5.77036	200	9.93645	0.256517	2.70215	20.1707	9.91537											8	33.9305	13.2258	21.1839	12.7466	7.95811
9	8	27.5348	0.55	3.60832	200	7.26354	0.119771	5.78727	29.162	6.85823											9	23.4504	8.31898	13.9672	9.48317	5.64824
10	5	13.1054	0.5	2.73088	200	15.2609	0.22844	3.03426	13.1618	15.1955											10	27.498	10.4379	16.9417	10.5563	6.50381
11	7	14.445	0.25	5.11862	200	13.8456	0.35312	1.96292	14.448	13.8427
12	7	20.528	0.35	3.2363	200	9.74277	0.106337	6.51841	22.1703	9.02109											Trial Range	CI Upper Limit	CI Lower Limit	Geometric mean
13	1	22.2434	0.2	7.25948	200	8.99141	0.230782	3.00348	22.3273	8.95765											0	18.9503	16.1687	17.5044
14	4	11.5169	0.35	2.32915	200	17.3658	0.204389	3.39132	11.6038	17.2357											11	18.9503	16.1687	17.5044
15	2	19.8841	0.25	5.88067	200	10.0583	0.266555	2.60039	19.9171	10.0416											Upper Percentile	Lower Percentile	Median of Trial GM
16	9	10.0962	0.2	3.64219	200	19.8094	0.261358	2.6521	10.1137	19.7752											20.9686	14.4292	17.5619
17	5	19.4945	0.2	5.64743	200	10.2593	0.182227	3.80377	19.7209	10.1415											20.9686	14.4292	17.5619
18	8	15.7888	0.2	4.82904	200	12.6672	0.243725	2.84397	15.8336	12.6314
19	3	23.7995	0.2	7.55126	200	8.40354	0.222886	3.10987	23.9092	8.36499
20	6	26.3478	0.35	4.97126	200	7.59077	0.182018	3.80813	26.691	7.49315
21	9	18.604	0.3	4.28823	200	10.7504	0.168167	4.12178	18.9139	10.5742
22	10	23.1925	0.2	7.57494	200	8.62349	0.240839	2.87805	23.2624	8.59758											CMax (mg/L)
23	10	15.8841	0.2	6.24113	200	12.5912	0.267666	2.58959	15.9075	12.5726											Trial Group	90% CI upper limit	90% CI lower limit	geometric mean	up-geomean	geomean-lo
24	6	17.6138	0.25	4.71291	200	11.3547	0.200895	3.4503	17.7496	11.2678											1	9.37591	2.64398	4.97893	4.39699	2.33495
25	8	21.8668	0.25	4.9397	200	9.14629	0.147276	4.70644	22.4925	8.89184											2	6.2762	4.19794	5.13294	1.14326	0.935004
26	4	14.8903	0.2	6.03051	200	13.4316	0.265639	2.60936	14.9136	13.4106											3	10.3338	3.35739	5.89021	4.44357	2.53282
27	6	12.2825	0.25	3.13898	200	16.2833	0.203674	3.40321	12.3741	16.1628											4	13.5227	1.65363	4.72881	8.7939	3.07517
28	10	13.1997	0.3	2.42146	200	15.1519	0.178635	3.88023	13.3855	14.9415											5	9.1531	2.17773	4.46463	4.68847	2.28691
29	9	14.5066	0.25	3.94088	200	13.7868	0.19021	3.64411	14.6458	13.6558											6	6.40167	2.74201	4.18968	2.21199	1.44767
30	3	21.2606	0.15	6.71151	200	9.40705	0.205022	3.38085	21.4109	9.34104											7	6.0827	2.79721	4.12488	1.95782	1.32766
																					8	5.93189	3.28638	4.41525	1.51664	1.12887
																					9	4.53106	3.44051	3.94831	0.582752	0.507803
	Statistics																				10	13.5849	1.73549	4.85557	8.72934	3.12007
		AUC (mg/L.h)	TMax (h)	CMax (mg/L)	Dose (mg)	CL (Dose/AUC) (L/h)	LambdaZ (1/h)	Half-life (h)	AUC_INF (mg/L.h)	CL (Dose/AUC_INF) (L/h)
	Mean	18.0535	0.266667	4.87847	200	11.7987	0.211912	3.48069	18.299	11.6771											Trial Range	CI Upper Limit	CI Lower Limit	Geometric mean
	Median	18.1089	0.25	4.85802	200	11.0525	0.208283	3.32873	18.4103	10.8716											0	5.1388	4.19384	4.64234
	Geometric Mean	17.5044	0.252133	4.64234	200	11.4257	0.205732	3.36918	17.7129	11.2912											11	5.1388	4.19384	4.64234
	Geometric CV	0.260102	0.335278	0.336502	0	0.260102	0.257352	0.257352	0.266747	0.266747											Upper Percentile	Lower Percentile	Median of Trial GM
	90% confidence interval around the geometric mean(lower limit)	16.1687	0.227854	4.19384	200	10.5539	0.190188	3.11463	16.3293	10.4092											5.54944	4.02777	4.59672
	90% confidence interval around the geometric mean(upper limit)	18.9503	0.278999	5.1388	200	12.3696	0.222545	3.64453	19.2138	12.2479											5.54944	4.02777	4.59672
	5th centile	11.8614	0.1725	2.5607	200	7.95652	0.132148	2.59445	11.9504	7.88548
	95th centile	25.2011	0.5	7.54098	200	16.8787	0.267166	5.3009	25.4392	16.7529
	Skewness	0.196825	1.5944	0.247075	n/a	0.712195	0.273818	1.46488	0.288908	0.689631
	cv	0.248451	0.376076	0.310766	0	0.263456	0.240596	0.277202	0.256212	0.268773
	Min Val	10.0962	0.15	2.32915	200	7.26354	0.106337	1.96292	10.1137	6.85823											TMax (h)
	Max Val	27.5348	0.55	7.57494	200	19.8094	0.35312	6.51841	29.162	19.7752											Trial Group	90% CI upper limit	90% CI lower limit	geometric mean	up-geomean	geomean-lo
	Fold	2.72724	3.66667	3.25223	1	2.72724	3.32077	3.32077	2.88342	2.88342											1	0.654357	0.130661	0.292402	0.361955	0.161741
	Std Dev	4.48541	0.100287	1.51606	0	3.10844	0.0509852	0.964854	4.68842	3.13849											2	0.347307	0.175125	0.246621	0.100685	0.0714964
																					3	0.240431	0.137334	0.181712	0.0587188	0.0443783
																					4	0.452745	0.10591	0.218976	0.233769	0.113066
																					5	0.654357	0.130661	0.292402	0.361955	0.161741
																					6	0.388043	0.201567	0.279672	0.108371	0.0781055
																					7	0.41745	0.161468	0.259625	0.157826	0.0981565
																					8	0.739437	0.123212	0.301841	0.437596	0.178628
																					9	0.347307	0.175125	0.246621	0.100685	0.0714964
																					10	0.33972	0.154288	0.228943	0.110778	0.0746547
																					Trial Range	CI Upper Limit	CI Lower Limit	Geometric mean
																					0	0.278999	0.227854	0.252133
																					11	0.278999	0.227854	0.252133
																					Upper Percentile	Lower Percentile	Median of Trial GM
																					0.297593	0.198481	0.253123
																					0.297593	0.198481	0.253123
																					CL (Dose/AUC)(L/h)
																					Trial Group	90% CI upper limit	90% CI lower limit	geometric mean	up-geomean	geomean-lo
																					1	13.7177	7.49784	10.1416	3.57604	2.64381
																					2	16.8808	7.28872	11.0923	5.78849	3.8036
																					3	12.5273	7.44795	9.65932	2.86794	2.21137
																					4	20.9348	8.49887	13.3387	7.59604	4.83987
																					5	17.3376	7.74396	11.5871	5.75048	3.84318
																					6	21.311	5.8821	11.1961	10.1149	5.31404
																					7	18.5702	8.59715	12.6353	5.93488	4.03814
																					8	15.122	5.8944	9.44114	5.68085	3.54674
																					9	24.0414	8.52864	14.3192	9.72217	5.7906
																					10	19.1609	7.27325	11.8052	7.35573	4.53192
																					Trial Range	CI Upper Limit	CI Lower Limit	Geometric mean
																					0	12.3696	10.5539	11.4257
																					11	12.3696	10.5539	11.4257
																					Upper Percentile	Lower Percentile	Median of Trial GM
																					13.878	9.53932	11.3916
																					13.878	9.53932	11.3916
																					LambdaZ (1/h)
																					Trial Group	90% CI upper limit	90% CI lower limit	geometric mean	up-geomean	geomean-lo
																					1	0.314237	0.143123	0.212072	0.102165	0.0689489
																					2	0.310208	0.145574	0.212505	0.0977037	0.0669308
																					3	0.258385	0.146513	0.194568	0.0638166	0.048055
																					4	0.301274	0.189304	0.238815	0.062459	0.0495102
																					5	0.295227	0.164252	0.220208	0.0750188	0.0559561
																					6	0.216557	0.176106	0.195287	0.0212701	0.0191809
																					7	0.56112	0.073013	0.202408	0.358712	0.129395
																					8	0.301078	0.0878166	0.162603	0.138476	0.0747862
																					9	0.297836	0.138302	0.202957	0.094879	0.0646542
																					10	0.32161	0.158561	0.22582	0.0957897	0.0672593
																					Trial Range	CI Upper Limit	CI Lower Limit	Geometric mean
																					0	0.222545	0.190188	0.205732
																					11	0.222545	0.190188	0.205732
																					Upper Percentile	Lower Percentile	Median of Trial GM
																					0.232967	0.176987	0.207514
																					0.232967	0.176987	0.207514
																					Half-life (h)
																					Trial Group	90% CI upper limit	90% CI lower limit	geometric mean	up-geomean	geomean-lo
																					1	4.84302	2.20581	3.26846	1.57457	1.06264
																					2	4.76148	2.23446	3.2618	1.49968	1.02734
																					3	4.73095	2.68262	3.56249	1.16846	0.879873
																					4	3.66155	2.30072	2.90245	0.7591	0.601726
																					5	4.22002	2.34785	3.14769	1.07233	0.799846
																					6	3.93597	3.20076	3.54938	0.386588	0.348618
																					7	9.49347	1.23529	3.4245	6.06897	2.18921
																					8	7.89312	2.30221	4.26282	3.6303	1.96061
																					9	5.01182	2.32728	3.41525	1.59657	1.08797
																					10	4.37149	2.15524	3.06947	1.30202	0.914223
																					Trial Range	CI Upper Limit	CI Lower Limit	Geometric mean
																					0	3.64453	3.11463	3.36918
																					11	3.64453	3.11463	3.36918
																					Upper Percentile	Lower Percentile	Median of Trial GM
																					3.94767	2.97761	3.34185
																					3.94767	2.97761	3.34185
																					AUC_INF (mg/L.h)
																					Trial Group	90% CI upper limit	90% CI lower limit	geometric mean	up-geomean	geomean-lo
																					1	27.1436	14.5829	19.8955	7.24805	5.31263
																					2	27.3868	12.0508	18.1668	9.21998	6.116
																					3	26.7639	16.3654	20.9285	5.8354	4.56309
																					4	23.5216	9.63105	15.0512	8.47041	5.42011
																					5	26.0341	11.5815	17.3642	8.66997	5.78267
																					6	34.4836	9.42827	18.0311	16.4525	8.60284
																					7	25.6687	10.309	16.2671	9.40158	5.9581
																					8	36.578	13.0138	21.8178	14.7602	8.80407
																					9	23.965	8.29262	14.0972	9.86772	5.80463
																					10	27.4564	10.5832	17.0463	10.4101	6.46312
																					Trial Range	CI Upper Limit	CI Lower Limit	Geometric mean
																					0	19.2138	16.3293	17.7129
																					11	19.2138	16.3293	17.7129
																					Upper Percentile	Lower Percentile	Median of Trial GM
																					21.4176	14.5265	17.6976
																					21.4176	14.5265	17.6976
																					CL (Dose/AUC_INF)(L/h)
																					Trial Group	90% CI upper limit	90% CI lower limit	geometric mean	up-geomean	geomean-lo
																					1	13.7147	7.36822	10.0525	3.66218	2.68428
																					2	16.5964	7.30279	11.0091	5.5873	3.70629
																					3	12.2209	7.47275	9.55635	2.66455	2.08359
																					4	20.7662	8.50283	13.288	7.47815	4.78518
																					5	17.2689	7.68222	11.518	5.75095	3.83575
																					6	21.2128	5.79985	11.0919	10.1209	5.29208
																					7	19.4005	7.79159	12.2947	7.10574	4.50315
																					8	15.3683	5.46776	9.16681	6.20152	3.69905
																					9	24.1178	8.34552	14.1872	9.93066	5.84165
																					10	18.8979	7.28427	11.7327	7.16513	4.44847
																					Trial Range	CI Upper Limit	CI Lower Limit	Geometric mean
																					0	12.2479	10.4092	11.2912
																					11	12.2479	10.4092	11.2912
																					Upper Percentile	Lower Percentile	Median of Trial GM
																					13.7825	9.3421	11.305
																					13.7825	9.3421	11.305
																					Trial Statistics: MEAN
																					Trial	AUC (mg/L.h)	CMax (mg/L)	TMax (h)	CL (Dose/AUC)(L/h)	LambdaZ (1/h)	Half-life (h)	AUC_INF (mg/L.h)	CL (Dose/AUC_INF)(L/h)
																					1	19.9252	5.21601	0.316667	10.254	0.215793	3.33018	20.1134	10.1706
																					2	18.3898	5.15781	0.25	11.3324	0.216094	3.31664	18.5134	11.2363
																					3	20.8677	6.09835	0.183333	9.73703	0.196365	3.59699	21.0756	9.62502
																					4	15.3546	5.29602	0.233333	13.6574	0.240296	2.92125	15.4067	13.599
																					5	17.5759	4.71622	0.316667	11.8189	0.222394	3.18006	17.6844	11.7508
																					6	18.748	4.27438	0.283333	11.7429	0.195529	3.55388	18.9383	11.6413
																					7	16.1158	4.19722	0.266667	12.8475	0.226766	3.87334	16.6856	12.5821
																					8	21.7301	4.45902	0.333333	9.69233	0.170257	4.4459	22.4961	9.46048
																					9	14.4023	3.9571	0.25	14.7822	0.206578	3.47266	14.5578	14.6684
																					10	17.4254	5.41251	0.233333	12.1222	0.229047	3.11596	17.5185	12.0372
																					Population	18.0535	4.87847	0.266667	11.7987	0.211912	3.48069	18.299	11.6771
																					Observed
																					Trial Statistics: MEDIAN
																					Trial	AUC (mg/L.h)	CMax (mg/L)	TMax (h)	CL (Dose/AUC)(L/h)	LambdaZ (1/h)	Half-life (h)	AUC_INF (mg/L.h)	CL (Dose/AUC_INF)(L/h)
																					1	21.4812	4.96233	0.25	9.31045	0.230782	3.00348	21.9265	9.12137
																					2	19.8841	4.88701	0.25	10.0583	0.211544	3.27662	19.9171	10.0416
																					3	21.2606	6.71151	0.2	9.40705	0.205022	3.38085	21.4109	9.34104
																					4	14.8903	6.03051	0.2	13.4316	0.250861	2.76307	14.9136	13.4106
																					5	19.4945	5.64743	0.25	10.2593	0.22844	3.03426	19.7209	10.1415
																					6	17.6138	4.71291	0.25	11.3547	0.200895	3.4503	17.7496	11.2678
																					7	14.445	4.23674	0.25	13.8456	0.22084	3.13868	14.448	13.8427
																					8	21.8668	4.82904	0.25	9.14629	0.147276	4.70644	22.4925	8.89184
																					9	14.5066	3.94088	0.25	13.7868	0.19021	3.64411	14.6458	13.6558
																					10	15.8841	6.24113	0.2	12.5912	0.240839	2.87805	15.9075	12.5726
																					Population	18.1089	4.85802	0.25	11.0525	0.208283	3.32873	18.4103	10.8716
																					Observed
																					Trial Statistics: GEOMETRIC MEAN
																					Trial	AUC (mg/L.h)	CMax (mg/L)	TMax (h)	CL (Dose/AUC)(L/h)	LambdaZ (1/h)	Half-life (h)	AUC_INF (mg/L.h)	CL (Dose/AUC_INF)(L/h)
																					1	19.7207	4.97893	0.292402	10.1416	0.212072	3.26846	19.8955	10.0525
																					2	18.0305	5.13294	0.246621	11.0923	0.212505	3.2618	18.1668	11.0091
																					3	20.7054	5.89021	0.181712	9.65932	0.194568	3.56249	20.9285	9.55635
																					4	14.9939	4.72881	0.218976	13.3387	0.238815	2.90245	15.0512	13.288
																					5	17.2605	4.46463	0.292402	11.5871	0.220208	3.14769	17.3642	11.518
																					6	17.8633	4.18968	0.279672	11.1961	0.195287	3.54938	18.0311	11.0919
																					7	15.8287	4.12488	0.259625	12.6353	0.202408	3.4245	16.2671	12.2947
																					8	21.1839	4.41525	0.301841	9.44114	0.162603	4.26282	21.8178	9.16681
																					9	13.9672	3.94831	0.246621	14.3192	0.202957	3.41525	14.0972	14.1872
																					10	16.9417	4.85557	0.228943	11.8052	0.22582	3.06947	17.0463	11.7327
																					Population	17.5044	4.64234	0.252133	11.4257	0.205732	3.36918	17.7129	11.2912
																					Observed

[truncated: 3 more sheets: Int AUC last_CI(Sub)(CPlasma), Int AUC userT(1)_CI(Sub)(CP...), Int AUC userT(2)_CI(Sub)(CP...)]
